# Supplementary material for: Clinical presentation and management of stable coronary artery disease in Austria
Source: PLoS One. 2017 Apr 27;12(4):e0176257. doi: 10.1371/journal.pone.0176257 (PMC5407646; doi:10.1371/journal.pone.0176257)
Supplement: S1 File — (XLSX) [file pone.0176257.s001.xlsx]

## Sheet: ProCorII_Datensatz_3Feb2014-tra
study	physician-ID				patient-ID	age	gender	migrant	migration-class	CAD-fam-history	hyperlipidemia	periph-artery-disease	physical-activity	hypertension	NIDDM	smoking	CAD-year	post.cor	chron-lung-disease	previous-stroke	depression	any-angina	angina-episodes-week	nitro-week	angina-class	heart-failure	nyha	heart-rate	atrial-fibrillation	pacemaker	crt-defib	platelet-inhibitors	platelet-inhibitors-dual	oral-anticoagulants	ace-at2	lipid-lowering	diuretics	beta-blockers	beta-blockers-dosis	calciumantagonists	ivabradin	nicorandil	molsidomin	antiarrhythm	long-acting-nitrates	ranolazin	glycosides
2	6				1	64	male	No	NA	Yes	Yes	Yes	B_light	Yes	Yes	previous	2011	Yes	No	No	Yes	No	NA	NA	0	No	0	76	No	No	No	Yes	No	No	Yes	Yes	Yes	Metoprolol	6	Amlodipin	Yes	Yes	No	No	No	No	No
2	6				2	80	female	No	NA	Yes	Yes	Yes	C_medium (1-3x/W)	Yes	No	No	2007	Yes	No	No	Yes	Yes	2	3	1	Yes	2	78	Yes	No	No	Yes	No	Yes	Yes	Yes	Yes	none	NA	Amlodipin	Yes	No	Yes	No	No	No	No
2	6				3	79	female	No	NA	No	No	No	C_medium (1-3x/W)	Yes	No	No	2012	NA	No	No	Yes	Yes	3	3	1	No	0	74	No	No	No	Yes	No	No	Yes	No	Yes	Metoprolol	32	Amlodipin	Yes	No	Yes	No	No	No	No
2	6				4	92	female	No	NA	Yes	Yes	Yes	B_light	No	No	No	2007	No	No	No	No	No	NA	NA	0	Yes	1	82	No	No	No	Yes	No	No	Yes	No	NA	Bisoprolol	19	none	Yes	No	No	No	No	No	No
2	6				5	69	male	No	NA	Yes	Yes	No	D_intensive (> 3x/W)	Yes	No	previous	2010	Yes	No	No	No	Yes	1	1	NA	No	0	78	No	No	No	No	Yes	No	Yes	Yes	Yes	Atenolol	6	none	Yes	No	No	No	No	No	No
2	6				6	74	female	Yes	NA	No	Yes	No	C_medium (1-3x/W)	Yes	Yes	previous	2011	Yes	Yes	No	No	Yes	2	3	1	No	0	82	Yes	No	No	No	Yes	Yes	Yes	Yes	NA	Metoprolol	6	Amlodipin	Yes	No	No	NA	No	No	No
2	10				1	60	male	No	NA	NA	Yes	No	C_medium (1-3x/W)	Yes	No	Yes	2011	Yes	NA	No	NA	Yes	NA	1	1	NA	NA	62	No	No	No	NA	No	No	No	Yes	NA	Bisoprolol	19	Amlodipin	No	No	No	NA	No	No	No
2	10				2	57	male	No	NA	NA	Yes	No	C_medium (1-3x/W)	Yes	No	Yes	2011	Yes	NA	No	NA	Yes	NA	1	1	No	NA	72	No	No	No	Yes	No	No	No	Yes	No	Bisoprolol	19	Amlodipin	No	No	No	No	No	No	No
2	10				3	72	female	No	NA	NA	Yes	No	C_medium (1-3x/W)	Yes	No	No	NA	Yes	NA	No	NA	Yes	NA	1	1	No	NA	71	No	No	No	Yes	No	No	No	Yes	No	Nebivolol	19	Amlodipin	No	No	No	No	No	No	No
2	10				4	67	female	No	NA	NA	Yes	No	C_medium (1-3x/W)	Yes	No	No	2011	Yes	NA	No	NA	Yes	NA	1	1	No	NA	69	No	No	No	Yes	No	No	No	Yes	No	Bisoprolol	19	Amlodipin	No	No	No	No	No	No	No
2	10				5	49	male	No	NA	NA	Yes	No	C_medium (1-3x/W)	Yes	No	Yes	2010	Yes	NA	No	NA	Yes	NA	1	1	No	NA	82	No	No	No	Yes	No	No	No	Yes	NA	Nebivolol	19	Amlodipin	No	No	No	No	No	No	No
2	10				6	72	male	No	NA	NA	Yes	No	C_medium (1-3x/W)	Yes	Yes	No	2009	Yes	NA	No	NA	Yes	NA	1	1	No	NA	78	No	No	No	NA	No	No	No	Yes	No	Bisoprolol	19	Amlodipin	No	No	No	No	No	No	No
2	10				7	79	female	No	NA	NA	Yes	No	C_medium (1-3x/W)	Yes	No	No	2011	Yes	NA	No	NA	Yes	NA	1	1	No	NA	69	No	No	No	NA	No	No	No	Yes	No	Bisoprolol	19	Amlodipin	No	No	No	No	No	No	No
2	10				8	69	male	NA	NA	NA	Yes	No	C_medium (1-3x/W)	Yes	No	No	2011	Yes	NA	No	NA	Yes	NA	1	1	No	NA	81	No	No	No	Yes	No	No	No	Yes	No	Nebivolol	19	Amlodipin	No	No	No	No	No	No	No
2	10				9	59	male	No	NA	NA	Yes	No	C_medium (1-3x/W)	Yes	No	Yes	2011	Yes	NA	No	NA	Yes	NA	1	1	NA	NA	84	No	No	No	NA	No	No	No	Yes	No	Bisoprolol	19	Amlodipin	No	No	No	No	No	No	No
2	10				10	78	female	No	NA	NA	Yes	No	C_medium (1-3x/W)	Yes	No	Yes	2011	Yes	NA	No	NA	Yes	NA	1	1	No	NA	71	No	No	No	Yes	No	No	No	Yes	No	Bisoprolol	19	Amlodipin	No	No	No	No	No	No	No
2	13				1	75	male	No	NA	Yes	No	NA	ANo	Yes	No	previous	NA	Yes	No	Yes	No	Yes	1	0	2	NA	NA	70	Yes	Yes	No	Yes	Yes	Yes	Yes	Yes	Yes	Bisoprolol	32	none	NA	Yes	NA	No	NA	NA	NA
2	13				2	72	female	No	NA	Yes	No	No	ANo	No	No	No	2012	Yes	No	No	No	No	NA	NA	1	No	NA	80	No	No	No	Yes	Yes	No	No	No	No	Nebivolol	NA	none	No	No	No	No	No	No	No
2	13				3	72	male	No	NA	Yes	Yes	No	NA	Yes	No	No	2010	No	No	No	No	No	NA	NA	1	Yes	NA	80	No	Yes	No	Yes	No	No	Yes	No	No	Carvedilol	NA	none	No	No	No	No	No	No	No
2	13				4	67	male	No	NA	Yes	Yes	No	B_light	No	Yes	No	1985	Yes	No	Yes	NA	NA	NA	3	NA	No	NA	74	No	No	No	Yes	No	No	Yes	Yes	No	Bisoprolol	NA	none	NA	NA	NA	NA	NA	NA	NA
2	13				5	75	male	No	NA	Yes	Yes	No	ANo	Yes	Yes	No	NA	Yes	Yes	No	No	No	NA	NA	NA	NA	NA	75	Yes	No	No	Yes	No	No	No	Yes	Yes	Bisoprolol	NA	none	No	No	Yes	No	No	No	No
2	13				6	52	male	No	NA	NA	NA	No	C_medium (1-3x/W)	No	No	No	2003	Yes	No	No	No	No	NA	NA	0	No	NA	55	No	No	No	Yes	Yes	No	Yes	Yes	No	Nebivolol	NA	none	No	No	No	No	No	No	No
2	13				7	75	female	No	NA	Yes	Yes	Yes	ANo	Yes	Yes	No	2001	Yes	No	No	No	No	NA	NA	NA	Yes	3	70	No	Yes	Yes	Yes	NA	No	Yes	Yes	Yes	Bisoprolol	NA	none	No	No	No	No	No	No	No
2	13				8	65	male	No	NA	Yes	No	No	B_light	Yes	Yes	No	2006	Yes	No	No	No	NA	NA	NA	NA	No	NA	65	No	No	No	Yes	No	No	Yes	No	No	Bisoprolol	NA	none	No	No	No	No	No	No	No
2	13				9	59	male	No	NA	NA	Yes	No	B_light	Yes	Yes	NA	2009	Yes	No	No	No	No	NA	NA	NA	No	NA	70	No	No	No	Yes	No	No	Yes	Yes	Yes	Bisoprolol	NA	none	No	No	No	No	No	No	No
2	25				1	58	male	No	NA	Yes	No	No	D_intensive (> 3x/W)	Yes	No	No	2009	Yes	No	No	No	No	NA	NA	0	No	NA	68	No	No	No	Yes	No	No	Yes	Yes	No	Bisoprolol	32	Amlodipin	No	No	No	No	No	No	No
2	25				2	65	male	No	NA	NA	No	No	C_medium (1-3x/W)	Yes	No	No	2008	Yes	No	No	No	No	NA	NA	0	No	NA	72	No	No	No	Yes	No	No	Yes	Yes	No	Nebivolol	32	Amlodipin	No	No	No	No	No	No	No
2	25				3	79	male	No	NA	Yes	Yes	No	ANo	Yes	Yes	No	2006	Yes	No	No	No	Yes	2	4	1	No	NA	74	No	No	No	Yes	No	No	Yes	Yes	Yes	Bisoprolol	32	Amlodipin	No	Yes	No	No	No	No	No
2	25				4	77	male	No	NA	Yes	Yes	Yes	ANo	Yes	No	No	2007	Yes	No	No	No	No	NA	NA	NA	No	NA	72	No	No	No	Yes	No	No	Yes	Yes	Yes	Bisoprolol	19	Amlodipin	No	Yes	No	No	No	No	No
2	25				5	79	female	No	NA	No	Yes	No	ANo	Yes	No	No	2001	Yes	No	No	Yes	No	NA	NA	NA	Yes	1	82	No	No	No	Yes	No	No	Yes	Yes	Yes	Metoprolol	31	Amlodipin	No	No	No	No	No	No	Yes
2	25				6	76	female	No	NA	Yes	No	Yes	ANo	Yes	No	Yes	2003	Yes	No	No	No	No	NA	NA	NA	Yes	1	78	No	No	No	Yes	No	No	Yes	Yes	Yes	Carvedilol	10	Diltiazem	No	No	No	No	No	No	No
2	25				7	78	male	No	NA	Yes	Yes	Yes	ANo	Yes	No	No	2001	Yes	No	No	No	No	NA	NA	NA	Yes	1	84	No	No	No	Yes	No	No	Yes	Yes	Yes	Bisoprolol	19	Diltiazem	No	No	No	No	No	No	No
2	25				8	81	female	Yes	NA	Yes	No	No	ANo	Yes	No	No	2006	Yes	No	No	No	Yes	3	7	2	Yes	NA	88	No	Yes	No	No	No	Yes	Yes	Yes	Yes	Bisoprolol	19	Amlodipin	No	Yes	No	No	No	No	Yes
2	25				9	79	female	No	NA	No	Yes	No	ANo	Yes	No	No	2004	Yes	No	No	No	Yes	4	8	2	No	NA	78	No	No	No	Yes	No	No	Yes	Yes	Yes	Metoprolol	31	Amlodipin	No	No	No	No	No	No	No
2	25				10	54	male	No	NA	Yes	Yes	No	C_medium (1-3x/W)	Yes	No	No	2010	Yes	No	No	No	No	NA	NA	NA	No	NA	NA	No	No	No	Yes	No	No	Yes	Yes	No	Nebivolol	32	Amlodipin	No	No	No	No	No	No	No
2	30				1	76	female	No	NA	Yes	Yes	No	B_light	Yes	No	No	2003	Yes	No	No	Yes	No	NA	NA	1	Yes	1	68	Yes	No	No	No	No	Yes	Yes	Yes	Yes	Nebivolol	NA	none	No	No	No	No	No	No	No
2	30				2	68	male	No	NA	NA	Yes	No	B_light	No	No	Yes	1999	Yes	No	No	No	No	NA	NA	0	Yes	1	68	No	No	No	Yes	No	No	Yes	Yes	Yes	Bisoprolol	32	none	No	No	No	No	No	No	No
2	30				3	73	male	No	NA	NA	No	Yes	ANo	No	No	Yes	2004	Yes	No	No	No	No	NA	NA	0	Yes	0	56	No	No	No	Yes	No	No	Yes	Yes	Yes	Nebivolol	32	none	No	No	No	No	No	No	No
2	30				4	84	female	No	NA	NA	No	Yes	ANo	Yes	Yes	No	2007	Yes	No	Yes	Yes	Yes	1	2	1	Yes	1	72	Yes	No	No	No	No	Yes	Yes	Yes	Yes	Bisoprolol	32	Amlodipin	No	Yes	No	No	No	No	No
2	30				5	62	male	No	NA	Yes	Yes	No	C_medium (1-3x/W)	Yes	Yes	Yes	1996	Yes	No	No	No	Yes	1	NA	1	No	0	66	No	No	No	Yes	Yes	No	Yes	Yes	Yes	Nebivolol	32	Amlodipin	NA	Yes	NA	No	No	No	No
2	30				6	62	female	No	NA	No	Yes	Yes	C_medium (1-3x/W)	Yes	No	No	2002	Yes	No	No	Yes	Yes	2	4	1	Yes	2	56	No	No	No	Yes	No	No	Yes	Yes	Yes	Carvedilol	33	none	NA	No	No	No	No	No	No
2	30				7	87	female	No	NA	No	No	Yes	ANo	Yes	No	No	2007	Yes	No	No	Yes	No	NA	NA	0	No	NA	68	No	No	No	No	Yes	No	NA	No	Yes	Nebivolol	19	none	No	No	No	No	No	No	No
2	30				8	57	male	No	NA	Yes	Yes	No	C_medium (1-3x/W)	No	No	No	1995	Yes	No	No	No	No	NA	NA	0	Yes	NA	56	No	No	No	Yes	No	No	Yes	Yes	No	Bisoprolol	32	none	NA	No	No	No	No	No	No
2	30				9	88	male	No	NA	Yes	Yes	Yes	ANo	No	No	No	2003	Yes	Yes	No	No	Yes	2	4	1	Yes	2	76	Yes	Yes	NA	No	No	Yes	NA	Yes	Yes	Bisoprolol	19	none	No	Yes	No	No	No	No	No
2	30				10	86	male	No	NA	Yes	No	Yes	ANo	Yes	No	No	2002	Yes	NA	Yes	Yes	Yes	3	6	2	Yes	2	84	Yes	Yes	NA	No	No	Yes	NA	Yes	Yes	Bisoprolol	19	Amlodipin	No	Yes	No	No	No	No	No
2	47				1	57	male	No	NA	No	Yes	Yes	B_light	Yes	No	Yes	NA	Yes	No	No	No	Yes	NA	NA	0	No	0	80	No	No	No	Yes	Yes	No	No	Yes	No	none	NA	none	No	No	No	No	No	No	No
2	47				2	66	male	No	NA	No	No	No	C_medium (1-3x/W)	No	No	No	2010	Yes	No	No	No	No	NA	NA	0	No	NA	82	No	No	No	Yes	Yes	No	No	Yes	NA	Bisoprolol	NA	none	NA	NA	NA	NA	NA	NA	NA
2	47				4	68	female	No	NA	Yes	Yes	Yes	ANo	No	No	previous	2006	Yes	Yes	No	No	No	NA	NA	0	No	NA	96	No	No	No	Yes	No	No	No	Yes	No	Bisoprolol	4	none	No	No	No	No	No	No	No
2	47				5	77	female	No	NA	Yes	Yes	Yes	B_light	Yes	No	Yes	2009	Yes	Yes	No	Yes	No	NA	NA	0	Yes	2	68	No	No	No	NA	Yes	No	Yes	Yes	NA	Nebivolol	32	none	No	No	No	No	No	No	No
2	47				6	66	male	No	NA	Yes	No	No	C_medium (1-3x/W)	No	NA	NA	2005	Yes	No	No	No	No	NA	NA	0	No	0	65	No	No	No	Yes	No	No	No	Yes	NA	Bisoprolol	32	none	No	No	No	No	No	No	No
2	47				7	81	male	No	NA	No	No	No	C_medium (1-3x/W)	No	No	No	2005	Yes	No	No	No	No	NA	NA	0	No	NA	55	No	No	No	Yes	No	No	No	Yes	NA	Bisoprolol	32	none	No	No	No	No	No	No	No
2	47				8	66	male	No	NA	NA	Yes	No	B_light	No	No	No	2012	Yes	No	No	Yes	No	NA	NA	0	No	0	73	No	No	No	Yes	Yes	No	Yes	Yes	NA	Nebivolol	32	none	No	No	No	No	No	No	No
2	47				9	45	NA	Yes	first generation	Yes	Yes	No	ANo	Yes	No	Yes	2010	Yes	No	No	Yes	Yes	3	4	2	No	0	57	NA	NA	NA	Yes	No	No	Yes	Yes	NA	Bisoprolol	32	none	No	Yes	No	No	Yes	Yes	NA
2	47				10	77	male	No	NA	NA	Yes	No	C_medium (1-3x/W)	No	No	No	1989	Yes	NA	NA	NA	No	NA	NA	0	No	0	63	No	No	No	No	No	Yes	No	No	NA	Nebivolol	32	none	No	No	No	No	No	No	No
2	47				3	76	male	No	NA	Yes	Yes	Yes	B_light	Yes	No	No	1995	Yes	No	No	No	Yes	NA	NA	1	NA	NA	59	No	No	No	Yes	No	No	Yes	Yes	Yes	Bisoprolol	19	none	No	No	No	NA	No	No	No
2	49				1	81	male	No	NA	No	Yes	No	B_light	Yes	No	previous	2007	Yes	No	No	No	No	NA	NA	0	Yes	1	75	Yes	No	No	Yes	No	Yes	Yes	Yes	NA	Bisoprolol	NA	none	No	No	No	No	NA	NA	NA
2	49				2	51	male	No	NA	No	Yes	No	B_light	Yes	No	Yes	2011	NA	NA	No	Yes	No	NA	0	0	No	0	75	No	No	No	Yes	No	No	No	Yes	NA	Bisoprolol	NA	none	NA	NA	NA	No	No	No	No
2	49				3	85	female	No	NA	Yes	Yes	Yes	NA	Yes	Yes	No	NA	NA	No	No	Yes	No	NA	0	0	No	1	90	No	No	No	Yes	No	No	NA	Yes	NA	Bisoprolol	NA	none	NA	NA	NA	No	No	No	No
2	49				4	83	female	No	NA	No	Yes	No	NA	Yes	Yes	No	NA	NA	No	No	Yes	No	NA	NA	0	No	0	80	No	No	No	No	No	No	No	No	NA	Bisoprolol	NA	none	NA	NA	NA	No	No	No	No
2	49				5	83	male	No	NA	No	Yes	Yes	D_intensive (> 3x/W)	Yes	No	No	NA	NA	NA	Yes	Yes	NA	NA	0	0	No	1	70	No	No	No	Yes	No	No	Yes	Yes	NA	none	NA	Verapamil	NA	NA	NA	NA	No	No	No
2	49				6	75	female	No	NA	NA	NA	No	C_medium (1-3x/W)	Yes	No	No	2008	Yes	No	No	No	NA	NA	NA	1	No	1	80	No	No	No	No	No	Yes	NA	Yes	NA	Bisoprolol	NA	Verapamil	No	No	Yes	No	No	No	No
2	63				1	81	male	No	NA	No	Yes	No	C_medium (1-3x/W)	Yes	No	Yes	2010	Yes	No	No	No	No	NA	NA	0	No	0	68	No	No	No	NA	Yes	No	Yes	Yes	Yes	Carvedilol	NA	none	No	No	No	No	No	No	No
2	63				2	64	female	No	NA	NA	Yes	No	C_medium (1-3x/W)	Yes	Yes	No	2005	Yes	No	No	Yes	No	NA	NA	0	No	0	72	No	No	No	Yes	No	No	Yes	Yes	No	Bisoprolol	NA	none	No	No	No	No	No	No	No
2	63				3	59	male	No	NA	Yes	Yes	No	B_light	Yes	No	Yes	NA	No	No	No	No	No	NA	NA	1	No	0	54	No	No	No	Yes	No	No	Yes	Yes	NA	Nebivolol	NA	none	No	Yes	No	No	No	No	No
2	63				4	62	male	No	NA	Yes	Yes	No	D_intensive (> 3x/W)	Yes	No	previous	2010	Yes	No	No	No	No	NA	NA	0	No	NA	64	No	No	No	Yes	No	No	Yes	Yes	No	Nebivolol	32	none	No	No	No	No	No	No	No
2	63				5	53	male	No	NA	Yes	Yes	No	C_medium (1-3x/W)	Yes	Yes	Yes	2009	Yes	No	No	No	No	NA	NA	0	No	NA	58	No	No	No	Yes	No	No	No	Yes	No	Carvedilol	33	none	No	No	No	No	No	No	No
2	63				6	65	male	No	NA	No	Yes	Yes	ANo	Yes	Yes	Yes	2009	No	Yes	No	NA	Yes	3	6	2	Yes	3	84	Yes	No	No	Yes	No	Yes	Yes	Yes	Yes	Metoprolol	33	Amlodipin	No	Yes	No	No	No	No	No
2	63				7	59	female	No	NA	Yes	No	No	D_intensive (> 3x/W)	Yes	No	No	2008	Yes	No	No	No	No	NA	NA	0	No	0	78	No	No	No	Yes	No	No	No	No	No	Bisoprolol	32	none	No	No	No	No	No	No	No
2	63				8	56	male	No	NA	Yes	Yes	No	C_medium (1-3x/W)	Yes	No	No	2010	Yes	No	No	Yes	No	NA	NA	0	No	0	54	No	No	No	Yes	Yes	No	Yes	Yes	No	Nebivolol	32	none	No	No	No	No	No	No	No
2	63				9	73	male	No	NA	NA	Yes	Yes	C_medium (1-3x/W)	Yes	Yes	previous	2001	Yes	Yes	No	No	Yes	1	3	1	Yes	1	60	Yes	No	No	Yes	NA	Yes	Yes	Yes	Yes	Bisoprolol	32	Amlodipin	No	Yes	No	No	No	No	No
2	63				10	58	male	No	NA	No	Yes	No	D_intensive (> 3x/W)	Yes	No	Yes	2010	Yes	No	No	No	No	NA	NA	0	No	0	56	No	No	No	Yes	Yes	No	Yes	Yes	No	Bisoprolol	6	none	No	No	No	No	No	No	No
2	64				6	55	male	No	NA	NA	Yes	Yes	B_light	Yes	No	previous	2011	Yes	Yes	No	No	Yes	NA	NA	3	Yes	2	NA	NA	NA	NA	No	Yes	No	Yes	Yes	No	Metoprolol	31	none	No	No	No	No	No	No	No
2	64				1	58	male	No	NA	Yes	Yes	No	B_light	Yes	No	No	2011	No	NA	No	No	No	NA	NA	0	No	0	76	No	No	No	NA	Yes	NA	NA	No	NA	Bisoprolol	19	none	No	No	No	No	No	No	No
2	64				2	84	male	No	NA	NA	No	NA	ANo	Yes	No	No	2012	No	No	Yes	No	Yes	NA	NA	4	Yes	1	77	No	No	No	Yes	No	No	Yes	No	Yes	Carvedilol	24	Amlodipin	No	No	No	No	No	No	No
2	64				3	70	male	No	NA	NA	Yes	NA	B_light	Yes	Yes	No	2005	No	Yes	No	No	No	NA	NA	0	No	NA	60	NA	NA	NA	Yes	No	No	Yes	Yes	No	Metoprolol	31	none	No	No	No	No	No	No	No
2	64				4	73	male	No	NA	NA	No	No	B_light	No	No	No	2006	No	Yes	No	No	Yes	2	NA	1	No	NA	70	No	No	No	Yes	No	No	No	No	No	Nebivolol	32	none	No	No	No	No	No	No	No
2	64				5	77	female	No	NA	NA	Yes	No	B_light	Yes	No	No	2011	No	No	No	No	Yes	2	NA	1	No	NA	85	No	No	No	Yes	No	No	Yes	Yes	No	Nebivolol	32	none	No	No	No	No	No	No	No
2	64				7	74	male	No	NA	NA	No	Yes	B_light	Yes	No	No	1988	Yes	No	No	Yes	No	NA	NA	0	No	NA	75	No	No	No	Yes	No	No	Yes	No	No	Nebivolol	32	other	No	No	No	No	No	No	No
2	64				8	58	female	No	NA	NA	Yes	No	C_medium (1-3x/W)	Yes	Yes	No	2006	Yes	No	No	No	Yes	NA	NA	2	No	NA	63	No	No	No	Yes	No	No	Yes	Yes	No	none	NA	none	Yes	Yes	No	No	No	No	No
2	64				9	81	male	No	NA	NA	Yes	No	B_light	Yes	No	No	2007	Yes	Yes	Yes	No	Yes	4	NA	2	Yes	3	65	Yes	No	No	Yes	No	Yes	Yes	Yes	No	Bisoprolol	38	none	No	Yes	No	No	No	No	No
2	64				10	80	female	No	NA	NA	No	No	C_medium (1-3x/W)	Yes	No	No	2012	Yes	No	No	No	No	NA	NA	0	No	NA	64	No	No	No	No	Yes	No	Yes	No	Yes	Bisoprolol	4	none	No	No	No	No	No	No	No
2	78				1	68	male	No	NA	No	No	No	B_light	No	Yes	No	2007	Yes	No	No	No	No	NA	NA	0	No	NA	72	No	No	No	Yes	No	No	Yes	Yes	No	Nebivolol	32	other	No	No	No	No	No	No	No
2	78				2	89	female	No	NA	Yes	Yes	No	ANo	Yes	Yes	No	2006	Yes	No	No	No	No	NA	NA	0	No	NA	72	No	Yes	No	Yes	No	No	No	Yes	No	Bisoprolol	32	Amlodipin	No	No	No	No	No	No	No
2	78				3	58	male	No	NA	No	Yes	No	B_light	Yes	No	Yes	2004	Yes	No	No	No	No	NA	NA	0	NA	NA	76	No	No	No	Yes	No	No	Yes	Yes	No	Metoprolol	42	other	No	No	No	No	No	No	No
2	78				4	62	male	No	NA	No	Yes	No	B_light	No	No	No	2012	Yes	No	No	No	No	NA	NA	NA	NA	NA	82	No	No	No	Yes	No	Yes	No	Yes	No	Bisoprolol	6	other	No	No	No	No	No	No	No
2	78				5	67	male	No	NA	No	Yes	Yes	B_light	Yes	No	No	2006	Yes	No	No	No	No	NA	NA	0	NA	NA	72	No	No	No	No	Yes	No	Yes	Yes	No	Nebivolol	32	other	No	No	No	No	No	No	No
2	78				6	81	male	No	NA	No	Yes	Yes	B_light	Yes	No	No	2009	Yes	No	No	No	No	NA	NA	1	NA	NA	80	No	No	No	Yes	No	No	Yes	Yes	No	other	NA	other	No	No	No	No	No	No	No
2	78				7	66	male	No	NA	No	No	No	B_light	Yes	No	No	2005	Yes	No	No	No	No	NA	NA	0	NA	NA	113	No	No	No	Yes	No	No	Yes	No	No	other	NA	other	No	No	No	No	No	No	No
2	78				8	49	female	No	NA	Yes	Yes	No	C_medium (1-3x/W)	No	No	No	2010	Yes	No	No	No	No	NA	NA	1	No	0	52	No	No	No	No	Yes	No	Yes	Yes	No	Metoprolol	31	other	No	No	No	No	No	No	No
2	78				9	61	male	Yes	first generation	No	Yes	No	B_light	Yes	Yes	No	2011	Yes	No	No	No	No	NA	NA	1	No	0	88	No	No	No	No	Yes	No	No	Yes	No	Bisoprolol	19	other	No	No	No	No	No	No	No
2	78				10	50	female	No	NA	No	Yes	No	B_light	Yes	Yes	No	2011	Yes	No	No	Yes	No	NA	NA	1	NA	NA	87	No	No	No	Yes	No	No	Yes	Yes	Yes	Carvedilol	24	Amlodipin	No	No	No	No	No	No	No
2	79				1	52	male	Yes	first generation	Yes	Yes	No	C_medium (1-3x/W)	Yes	No	Yes	2007	Yes	No	No	No	Yes	NA	NA	3	No	NA	85	No	No	No	Yes	No	No	No	Yes	No	Bisoprolol	32	Amlodipin	No	No	No	NA	No	No	No
2	79				2	72	male	No	NA	NA	Yes	No	D_intensive (> 3x/W)	Yes	No	Yes	2001	Yes	Yes	No	No	No	NA	NA	NA	No	NA	90	No	No	No	Yes	No	No	No	Yes	No	Bisoprolol	32	none	No	No	No	No	No	No	No
2	79				3	85	male	No	NA	Yes	Yes	NA	B_light	Yes	No	No	2009	Yes	No	No	No	No	NA	NA	NA	Yes	2	54	No	No	No	Yes	No	No	Yes	Yes	NA	none	NA	none	No	No	No	Yes	No	No	No
2	79				4	45	male	No	NA	Yes	Yes	No	C_medium (1-3x/W)	Yes	No	Yes	2010	Yes	No	No	No	Yes	2	NA	3	No	NA	72	No	No	No	Yes	No	No	Yes	Yes	No	Nebivolol	6	none	No	No	No	No	No	No	No
2	79				5	50	male	No	NA	Yes	Yes	No	C_medium (1-3x/W)	Yes	No	Yes	2003	Yes	No	No	No	No	NA	NA	NA	No	NA	75	No	No	No	Yes	No	No	Yes	Yes	No	Bisoprolol	6	none	No	No	No	No	No	No	No
2	79				6	78	female	No	NA	NA	Yes	Yes	B_light	Yes	No	No	2004	Yes	Yes	No	Yes	No	NA	NA	NA	No	NA	60	No	No	No	Yes	Yes	No	Yes	Yes	Yes	Bisoprolol	6	none	No	Yes	Yes	No	No	No	No
2	79				7	55	male	No	NA	NA	Yes	No	B_light	Yes	No	No	2005	Yes	Yes	No	No	Yes	NA	4	2	NA	NA	68	No	No	No	Yes	No	No	Yes	Yes	No	Carvedilol	33	none	No	Yes	Yes	No	Yes	No	No
2	79				8	68	male	No	NA	NA	No	No	C_medium (1-3x/W)	No	No	Yes	2012	Yes	No	No	No	No	NA	NA	NA	No	0	65	Yes	No	Yes	Yes	Yes	NA	NA	Yes	Yes	Bisoprolol	32	none	No	No	No	No	No	No	No
2	79				9	85	female	No	NA	Yes	Yes	Yes	B_light	Yes	No	No	2004	Yes	No	No	No	No	NA	NA	NA	Yes	4	NA	Yes	No	No	No	No	Yes	Yes	No	Yes	Bisoprolol	32	Diltiazem	No	Yes	No	No	No	No	Yes
2	79				10	72	male	No	NA	Yes	Yes	No	B_light	Yes	No	No	2007	Yes	Yes	No	No	No	NA	NA	NA	No	0	81	No	No	No	No	Yes	No	Yes	Yes	Yes	Nebivolol	32	none	No	No	No	No	No	No	No
2	90				1	53	female	No	NA	NA	Yes	No	B_light	Yes	Yes	No	2011	No	No	No	NA	No	NA	NA	0	No	NA	60	No	No	No	No	No	Yes	Yes	Yes	No	Bisoprolol	32	none	No	No	No	No	No	No	No
2	90				2	51	male	No	NA	Yes	Yes	No	C_medium (1-3x/W)	Yes	Yes	No	2011	NA	No	No	No	No	NA	NA	0	No	NA	72	No	No	No	Yes	No	No	No	Yes	No	Nebivolol	32	none	No	No	No	No	No	No	No
2	90				3	63	male	No	NA	NA	Yes	NA	ANo	Yes	Yes	Yes	2007	No	No	No	NA	No	NA	NA	0	No	NA	76	No	No	No	Yes	No	No	No	Yes	Yes	Carvedilol	33	Amlodipin	No	No	No	No	No	No	No
2	90				4	88	male	No	NA	NA	Yes	Yes	C_medium (1-3x/W)	Yes	Yes	NA	2004	Yes	NA	NA	NA	Yes	3	10	3	NA	3	72	No	No	No	No	Yes	No	No	Yes	Yes	none	NA	Amlodipin	No	Yes	Yes	No	Yes	No	No
2	90				5	65	female	No	NA	NA	Yes	No	ANo	Yes	Yes	NA	2009	No	No	No	Yes	NA	NA	NA	0	No	0	68	No	No	No	Yes	No	No	Yes	Yes	NA	Carvedilol	10	none	No	No	No	No	No	No	No
2	90				6	59	male	No	NA	Yes	Yes	NA	D_intensive (> 3x/W)	No	No	No	2010	Yes	No	No	No	NA	NA	NA	0	No	NA	64	No	No	No	Yes	No	No	Yes	Yes	Yes	Nebivolol	19	none	No	Yes	No	No	No	No	No
2	90				7	65	male	No	NA	NA	Yes	Yes	B_light	Yes	Yes	Yes	2011	No	No	No	Yes	No	NA	NA	0	Yes	2	56	Yes	No	No	Yes	No	Yes	Yes	Yes	No	none	NA	other	No	No	No	No	No	No	No
2	90				8	69	female	No	NA	Yes	Yes	No	B_light	Yes	No	No	2011	NA	NA	No	NA	NA	NA	NA	0	No	0	60	No	No	No	Yes	No	No	No	Yes	No	Metoprolol	31	none	No	Yes	No	No	No	No	No
2	90				9	70	male	No	NA	Yes	Yes	NA	B_light	Yes	Yes	NA	1992	Yes	No	No	NA	Yes	1	2	3	NA	NA	72	No	No	No	Yes	No	No	Yes	Yes	Yes	Atenolol	27	none	No	Yes	Yes	No	No	No	No
2	90				10	63	male	No	NA	NA	Yes	Yes	ANo	Yes	No	Yes	2010	Yes	Yes	No	NA	No	NA	NA	0	No	0	64	No	No	No	Yes	No	No	Yes	Yes	No	Nebivolol	4	none	No	No	No	No	No	No	No
2	96				1	87	female	No	NA	NA	Yes	No	B_light	Yes	Yes	No	2005	No	No	No	No	No	NA	NA	2	Yes	2	76	Yes	No	No	No	No	Yes	Yes	Yes	No	Carvedilol	24	none	No	No	No	No	No	No	No
2	96				2	77	female	No	NA	NA	Yes	No	C_medium (1-3x/W)	Yes	No	No	NA	No	No	No	No	Yes	1	2	4	Yes	2	88	Yes	No	No	No	No	Yes	No	NA	No	Metoprolol	8	none	NA	Yes	NA	Yes	NA	NA	NA
2	96				3	81	male	No	NA	NA	Yes	Yes	B_light	Yes	No	No	1998	Yes	No	No	No	Yes	2	4	1	Yes	2	80	No	No	No	Yes	No	No	No	Yes	No	Bisoprolol	8	none	No	Yes	No	No	No	No	No
2	96				4	53	male	Yes	first generation	Yes	Yes	No	B_light	Yes	No	Yes	2011	No	Yes	No	No	Yes	1	2	2	NA	3	92	Yes	No	No	No	No	Yes	Yes	No	No	Bisoprolol	6	none	Yes	No	No	No	No	No	No
2	96				5	82	male	No	NA	NA	No	Yes	C_medium (1-3x/W)	Yes	No	previous	NA	NA	NA	NA	NA	No	NA	NA	1	NA	2	76	Yes	Yes	Yes	No	No	Yes	Yes	Yes	Yes	Carvedilol	24	none	No	Yes	No	Yes	NA	NA	No
2	96				6	83	male	No	NA	NA	Yes	No	B_light	Yes	Yes	previous	2012	No	No	No	NA	NA	NA	NA	3	Yes	2	104	Yes	No	No	No	No	No	No	Yes	Yes	Bisoprolol	6	none	No	No	No	No	No	No	No
2	96				7	85	female	No	NA	Yes	No	No	C_medium (1-3x/W)	Yes	No	No	2003	Yes	No	No	No	No	NA	NA	NA	Yes	2	76	Yes	Yes	No	No	No	Yes	Yes	No	No	Bisoprolol	NA	Amlodipin	No	No	No	No	No	No	No
2	96				8	79	female	No	NA	NA	Yes	No	B_light	Yes	Yes	previous	1989	Yes	No	No	No	NA	NA	NA	2	Yes	2	78	Yes	No	No	No	No	Yes	NA	Yes	Yes	Bisoprolol	NA	Diltiazem	No	Yes	No	No	No	No	No
2	96				9	80	male	No	NA	NA	Yes	No	C_medium (1-3x/W)	Yes	No	No	2003	No	No	No	No	NA	NA	NA	NA	NA	1	88	Yes	No	No	No	No	Yes	NA	Yes	Yes	Bisoprolol	NA	none	No	No	No	No	No	No	No
2	96				10	77	female	No	NA	NA	Yes	No	C_medium (1-3x/W)	Yes	No	No	2005	No	No	No	No	Yes	NA	4	3	NA	2	88	Yes	Yes	Yes	No	No	Yes	Yes	Yes	Yes	Bisoprolol	6	none	No	No	No	No	NA	NA	Yes
2	97				1	NA	female	No	NA	NA	Yes	No	C_medium (1-3x/W)	Yes	No	No	NA	No	NA	No	No	No	NA	NA	0	NA	NA	95	No	No	No	Yes	Yes	No	No	Yes	No	Nebivolol	6	Amlodipin	No	No	No	No	No	No	No
2	97				2	64	male	No	NA	Yes	Yes	No	C_medium (1-3x/W)	Yes	Yes	No	2007	Yes	No	No	No	Yes	2	1	2	NA	1	90	No	No	Yes	NA	Yes	No	Yes	Yes	Yes	Bisoprolol	6	none	No	Yes	No	No	No	No	No
2	97				3	76	male	No	NA	Yes	No	No	C_medium (1-3x/W)	Yes	Yes	No	2012	Yes	No	Yes	No	Yes	2	NA	3	Yes	2	90	Yes	No	Yes	NA	Yes	Yes	NA	Yes	Yes	Bisoprolol	6	Amlodipin	NA	NA	NA	No	NA	NA	NA
2	97				4	66	female	No	NA	Yes	No	No	C_medium (1-3x/W)	Yes	No	No	2012	Yes	Yes	No	No	NA	NA	NA	2	No	NA	90	Yes	No	No	Yes	NA	Yes	Yes	No	No	Bisoprolol	NA	Diltiazem	No	No	No	No	No	No	No
2	97				5	63	male	No	NA	Yes	Yes	Yes	C_medium (1-3x/W)	Yes	No	No	2007	Yes	No	No	No	Yes	2	2	3	Yes	1	95	No	No	No	No	Yes	Yes	Yes	Yes	NA	Bisoprolol	6	other	No	No	No	No	No	No	No
2	97				6	53	male	Yes	first generation	No	Yes	No	D_intensive (> 3x/W)	Yes	No	No	2011	No	No	NA	No	Yes	2	1	3	No	NA	90	No	No	No	NA	Yes	NA	No	Yes	NA	Metoprolol	32	Diltiazem	NA	NA	NA	Yes	NA	NA	NA
2	102				1	76	female	No	NA	Yes	No	No	B_light	Yes	Yes	No	2002	Yes	No	No	No	Yes	1	NA	2	Yes	2	88	No	No	No	No	No	Yes	Yes	No	Yes	Bisoprolol	19	none	No	Yes	No	No	No	No	No
2	102				2	66	male	No	NA	Yes	Yes	No	C_medium (1-3x/W)	Yes	No	previous	1989	Yes	No	No	No	No	NA	NA	0	No	NA	68	No	No	No	Yes	No	No	Yes	Yes	No	none	NA	none	No	No	No	No	No	No	No
2	102				4	74	male	No	NA	NA	Yes	Yes	B_light	Yes	Yes	previous	2001	Yes	No	Yes	No	No	NA	NA	0	No	NA	76	No	No	No	No	Yes	No	Yes	Yes	No	Bisoprolol	32	none	No	Yes	No	No	No	No	No
2	102				5	72	male	No	NA	NA	Yes	No	C_medium (1-3x/W)	Yes	No	previous	2002	Yes	No	No	Yes	No	NA	NA	0	No	NA	68	No	No	No	Yes	No	No	Yes	Yes	No	Bisoprolol	6	none	No	No	No	No	No	No	No
2	102				6	52	female	No	NA	NA	Yes	No	C_medium (1-3x/W)	Yes	Yes	No	2002	No	No	No	Yes	No	NA	NA	NA	No	NA	84	No	No	No	Yes	No	No	Yes	Yes	No	none	NA	none	No	No	No	No	No	No	No
2	102				7	70	male	No	NA	Yes	Yes	No	B_light	Yes	No	previous	2000	Yes	Yes	No	No	Yes	1	3	2	No	NA	68	No	No	No	Yes	No	No	Yes	Yes	Yes	Bisoprolol	32	Amlodipin	No	No	No	No	Yes	No	No
2	102				8	78	female	No	NA	NA	Yes	No	B_light	Yes	Yes	No	2001	Yes	No	No	Yes	No	NA	NA	NA	Yes	1	88	No	No	No	Yes	No	No	Yes	Yes	No	Bisoprolol	19	none	No	No	No	No	No	No	No
2	102				9	72	male	No	NA	Yes	No	NA	C_medium (1-3x/W)	Yes	No	previous	2001	No	Yes	No	Yes	No	NA	NA	NA	No	NA	92	No	No	No	Yes	No	No	Yes	Yes	Yes	Bisoprolol	19	none	No	No	No	No	NA	NA	NA
2	102				10	66	male	NA	NA	NA	Yes	No	C_medium (1-3x/W)	Yes	No	No	2006	Yes	No	No	No	NA	NA	NA	NA	No	NA	84	No	No	No	Yes	No	No	Yes	Yes	Yes	none	NA	none	No	No	No	No	No	No	No
2	102				3	62	male	No	NA	No	Yes	Yes	B_light	Yes	Yes	No	2005	Yes	No	No	Yes	Yes	NA	2	2	Yes	1	76	No	No	No	Yes	No	No	Yes	Yes	Yes	none	NA	none	No	No	No	No	No	No	No
2	107				1	82	female	No	NA	NA	No	No	C_medium (1-3x/W)	NA	NA	NA	1999	Yes	No	No	No	Yes	1	1	1	NA	3	NA	Yes	NA	NA	Yes	No	No	Yes	Yes	No	Bisoprolol	NA	none	No	No	No	No	NA	NA	NA
2	107				2	73	male	NA	NA	NA	No	No	D_intensive (> 3x/W)	Yes	No	No	1992	Yes	No	No	No	No	NA	NA	0	No	0	62	No	No	No	Yes	NA	No	No	Yes	No	none	NA	none	No	No	No	No	No	No	No
2	107				3	78	male	No	NA	NA	Yes	No	C_medium (1-3x/W)	Yes	No	No	1983	Yes	No	No	Yes	Yes	2	NA	2	No	0	56	No	No	No	Yes	Yes	No	Yes	Yes	No	Bisoprolol	32	none	No	No	No	No	No	No	No
2	107				4	66	male	No	NA	Yes	Yes	No	B_light	Yes	Yes	previous	2002	Yes	No	No	Yes	No	NA	NA	0	Yes	2	62	No	No	No	NA	Yes	No	Yes	Yes	Yes	Metoprolol	42	none	No	Yes	No	No	No	No	No
2	107				5	69	male	No	NA	NA	Yes	Yes	ANo	Yes	Yes	No	2009	Yes	No	No	Yes	No	NA	NA	1	Yes	2	70	No	No	No	Yes	No	No	Yes	Yes	No	none	NA	none	No	No	No	No	No	No	No
2	107				6	65	male	No	NA	Yes	Yes	No	C_medium (1-3x/W)	Yes	Yes	No	1992	Yes	No	No	No	No	NA	NA	0	No	0	56	No	No	No	NA	Yes	No	Yes	Yes	No	none	NA	none	No	Yes	No	No	No	No	No
2	107				7	81	male	No	NA	NA	Yes	No	C_medium (1-3x/W)	Yes	No	No	1993	Yes	No	Yes	No	Yes	1	1	1	No	0	75	Yes	No	No	NA	Yes	No	Yes	No	No	Metoprolol	31	none	No	No	No	NA	No	No	No
2	107				8	72	male	No	NA	No	Yes	No	C_medium (1-3x/W)	Yes	No	No	1996	Yes	No	No	No	Yes	3	3	2	No	0	66	No	No	No	Yes	No	No	Yes	Yes	No	Bisoprolol	6	none	No	No	No	No	No	No	No
2	107				9	90	male	No	NA	NA	Yes	No	B_light	Yes	No	No	1996	Yes	No	No	No	Yes	1	1	1	Yes	2	86	No	No	No	Yes	No	No	No	Yes	No	none	NA	none	No	Yes	No	No	Yes	No	No
2	107				10	89	male	No	NA	No	Yes	No	B_light	NA	NA	NA	2001	Yes	No	No	Yes	Yes	3	3	2	Yes	3	69	No	No	No	No	No	No	No	Yes	No	none	NA	none	No	No	No	No	No	No	No
2	124				1	90	male	No	NA	NA	No	NA	B_light	Yes	No	No	2008	No	No	NA	No	NA	NA	NA	1	Yes	1	80	No	No	No	Yes	No	No	Yes	No	No	none	NA	none	No	Yes	No	No	No	No	No
2	124				2	75	female	No	NA	No	No	NA	C_medium (1-3x/W)	Yes	No	No	NA	No	No	No	No	NA	NA	NA	1	NA	1	72	No	No	NA	No	No	No	Yes	No	No	none	NA	none	No	No	No	No	No	No	No
2	124				3	85	female	No	NA	NA	Yes	Yes	B_light	Yes	No	No	2008	No	NA	No	No	NA	NA	NA	1	Yes	2	74	No	No	NA	Yes	No	No	Yes	Yes	Yes	none	NA	none	No	No	Yes	No	No	No	No
2	124				4	61	male	No	NA	NA	No	Yes	NA	Yes	No	Yes	NA	No	Yes	No	No	NA	NA	NA	1	Yes	1	76	No	No	NA	Yes	No	No	No	Yes	No	none	NA	other	No	No	No	No	No	No	No
2	124				5	72	male	No	NA	Yes	Yes	Yes	B_light	Yes	Yes	Yes	NA	No	No	No	Yes	NA	NA	NA	2	Yes	1	82	No	No	NA	Yes	No	No	Yes	Yes	No	none	NA	none	No	Yes	No	No	No	No	No
2	124				6	78	male	No	NA	Yes	Yes	No	C_medium (1-3x/W)	Yes	Yes	No	NA	No	No	No	No	NA	NA	NA	2	Yes	1	78	No	No	NA	Yes	No	No	Yes	Yes	No	none	NA	none	No	No	Yes	No	No	No	No
2	124				7	61	female	No	NA	Yes	Yes	No	B_light	Yes	Yes	Yes	NA	No	No	No	No	NA	NA	NA	1	Yes	1	66	No	No	NA	Yes	No	No	Yes	Yes	Yes	none	NA	none	No	No	No	NA	No	No	No
2	124				8	79	female	No	NA	Yes	Yes	No	B_light	Yes	Yes	No	NA	No	No	No	No	NA	NA	NA	1	Yes	1	79	No	No	NA	Yes	No	No	Yes	Yes	Yes	none	NA	none	No	No	Yes	No	No	No	No
2	124				9	58	male	No	NA	Yes	Yes	No	C_medium (1-3x/W)	Yes	Yes	Yes	NA	No	No	No	Yes	NA	NA	NA	1	Yes	1	86	No	No	NA	Yes	No	No	Yes	Yes	No	none	NA	none	No	No	No	No	No	No	No
2	124				10	67	female	No	NA	No	Yes	Yes	B_light	Yes	Yes	No	NA	No	No	No	No	NA	NA	NA	1	Yes	1	71	No	No	NA	Yes	No	No	Yes	Yes	Yes	none	NA	none	No	No	No	No	No	No	No
2	135				1	72	male	No	NA	Yes	Yes	Yes	B_light	Yes	Yes	No	1995	Yes	No	No	Yes	Yes	1	1	2	Yes	3	72	No	No	No	Yes	No	Yes	Yes	Yes	Yes	Metoprolol	42	Amlodipin	No	NA	NA	No	Yes	No	No
2	135				2	76	male	No	NA	Yes	Yes	Yes	B_light	Yes	Yes	No	1995	Yes	Yes	No	No	No	NA	0	2	Yes	2	68	No	No	No	Yes	No	No	Yes	Yes	Yes	Bisoprolol	6	other	No	Yes	No	No	No	No	No
2	135				3	73	NA	No	NA	Yes	Yes	No	D_intensive (> 3x/W)	Yes	No	No	1995	Yes	No	No	No	No	NA	0	1	Yes	0	60	No	No	No	Yes	No	No	Yes	Yes	No	Bisoprolol	32	none	No	No	No	No	NA	NA	NA
2	135				4	73	male	No	NA	Yes	Yes	No	B_light	Yes	No	No	1995	Yes	No	No	No	No	NA	0	0	Yes	2	68	No	No	Yes	Yes	No	Yes	Yes	Yes	No	Metoprolol	42	none	No	No	No	No	NA	NA	NA
2	135				5	60	male	No	NA	Yes	Yes	No	D_intensive (> 3x/W)	No	No	No	2012	Yes	No	No	No	No	NA	0	0	No	NA	64	Yes	No	No	Yes	Yes	No	No	Yes	No	Bisoprolol	32	none	No	No	No	No	NA	NA	NA
2	135				6	56	male	No	NA	Yes	Yes	No	C_medium (1-3x/W)	Yes	No	No	2010	Yes	No	No	No	No	NA	0	0	Yes	1	68	No	No	No	Yes	No	No	Yes	Yes	No	Bisoprolol	32	none	No	No	No	No	No	No	No
2	135				7	80	male	No	NA	Yes	Yes	No	C_medium (1-3x/W)	Yes	No	No	2003	Yes	No	No	No	No	NA	0	0	Yes	0	72	No	No	No	Yes	No	No	Yes	Yes	No	Carvedilol	24	none	No	No	No	No	No	No	No
2	135				8	70	female	No	NA	Yes	Yes	Yes	B_light	Yes	No	No	2009	Yes	Yes	Yes	No	Yes	1	0	1	Yes	1	68	Yes	No	No	Yes	No	Yes	Yes	Yes	Yes	Bisoprolol	19	none	No	No	No	No	No	No	No
2	135				9	74	male	No	NA	Yes	No	Yes	B_light	Yes	No	previous	2010	Yes	Yes	No	No	Yes	1	2	1	Yes	1	72	No	No	No	Yes	No	No	Yes	No	Yes	none	NA	none	Yes	No	No	No	No	No	No
2	135				10	81	female	No	NA	Yes	Yes	No	ANo	Yes	No	No	2007	Yes	No	No	No	No	NA	0	0	Yes	1	68	No	No	Yes	Yes	No	No	Yes	Yes	Yes	Bisoprolol	6	none	Yes	No	No	No	No	No	No
2	139				1	63	male	Yes	first generation	Yes	Yes	No	C_medium (1-3x/W)	Yes	No	No	2003	No	No	No	No	No	NA	NA	0	No	0	59	No	No	No	Yes	No	No	Yes	Yes	No	Bisoprolol	24	none	No	Yes	No	No	No	No	No
2	139				2	91	male	No	NA	NA	Yes	Yes	B_light	No	No	No	2011	No	Yes	No	No	No	NA	0	0	Yes	2	71	No	No	No	No	Yes	No	Yes	No	Yes	none	NA	none	No	No	No	No	No	No	No
2	139				3	78	male	No	NA	NA	Yes	No	C_medium (1-3x/W)	Yes	Yes	No	2010	Yes	Yes	No	No	No	NA	0	0	No	NA	47	No	No	No	Yes	No	No	Yes	Yes	No	Carvedilol	24	none	No	No	No	No	No	No	No
2	139				4	69	female	Yes	NA	NA	Yes	No	B_light	Yes	No	Yes	2003	Yes	Yes	No	Yes	No	NA	NA	0	No	NA	65	No	No	No	Yes	No	No	Yes	NA	No	other	33	none	No	No	No	Yes	No	No	No
2	139				5	67	female	No	NA	NA	Yes	Yes	ANo	No	Yes	No	2003	Yes	Yes	No	No	Yes	1	NA	2	No	NA	79	No	No	No	No	Yes	No	No	Yes	No	Nebivolol	NA	none	No	Yes	No	No	No	No	No
2	139				6	69	male	No	NA	NA	Yes	Yes	C_medium (1-3x/W)	Yes	No	No	2011	Yes	Yes	No	No	No	NA	NA	0	No	NA	77	No	No	No	Yes	No	No	Yes	NA	Yes	Carvedilol	24	Amlodipin	No	No	No	NA	No	No	No
2	139				7	72	male	No	NA	NA	Yes	No	B_light	Yes	No	No	2002	Yes	No	No	No	No	NA	0	0	NA	1	70	No	No	No	Yes	Yes	No	Yes	Yes	Yes	Bisoprolol	32	none	No	No	No	No	No	No	No
2	139				8	69	male	No	NA	NA	Yes	No	D_intensive (> 3x/W)	Yes	No	No	2005	Yes	No	No	No	No	NA	NA	0	No	0	64	No	No	No	Yes	Yes	No	Yes	Yes	Yes	Carvedilol	24	none	No	No	No	No	No	No	No
2	139				9	76	male	No	NA	NA	Yes	Yes	B_light	Yes	Yes	No	NA	Yes	No	No	Yes	Yes	1	NA	1	Yes	2	59	No	No	No	Yes	No	No	Yes	Yes	Yes	Bisoprolol	32	other	No	No	No	No	No	No	No
2	139				10	84	male	No	NA	NA	No	No	B_light	Yes	No	No	2003	No	Yes	No	No	Yes	1	1	2	Yes	2	60	Yes	Yes	No	Yes	No	Yes	Yes	No	Yes	Carvedilol	24	none	No	No	No	No	No	No	No
2	143				2	72	female	No	NA	NA	Yes	No	B_light	Yes	Yes	No	2006	Yes	No	No	No	Yes	NA	NA	2	No	NA	72	No	No	No	Yes	No	No	Yes	Yes	No	Bisoprolol	6	none	No	Yes	No	No	No	No	No
2	143				4	46	male	No	NA	NA	No	No	B_light	NA	NA	NA	2011	Yes	Yes	No	No	Yes	NA	NA	2	No	0	72	No	No	No	Yes	Yes	No	Yes	No	NA	Nebivolol	32	none	No	No	No	No	No	No	No
2	143				1	66	female	No	NA	No	No	No	B_light	Yes	No	previous	2004	Yes	No	No	No	No	NA	NA	1	No	NA	68	No	No	No	Yes	NA	Yes	Yes	Yes	No	Metoprolol	42	none	No	Yes	No	No	No	No	No
2	143				3	61	male	No	NA	No	No	No	D_intensive (> 3x/W)	No	No	No	2002	Yes	No	No	No	No	NA	NA	0	No	NA	60	No	No	No	Yes	No	No	Yes	Yes	No	Nebivolol	32	none	No	No	No	No	No	No	No
2	143				5	73	male	No	NA	NA	No	No	C_medium (1-3x/W)	No	No	No	2008	Yes	No	No	No	NA	NA	NA	0	Yes	1	68	No	No	No	Yes	No	No	Yes	Yes	Yes	Nebivolol	32	none	No	No	No	No	No	No	No
2	143				6	55	male	No	NA	Yes	Yes	No	C_medium (1-3x/W)	Yes	No	No	2010	Yes	No	No	No	No	NA	NA	0	No	NA	64	No	No	No	Yes	No	No	Yes	Yes	No	Bisoprolol	6	none	No	No	No	No	No	No	No
2	143				7	71	male	Yes	first generation	NA	No	No	C_medium (1-3x/W)	No	No	No	2009	Yes	No	No	Yes	Yes	13	NA	1	No	NA	72	No	No	No	Yes	No	No	Yes	Yes	No	Bisoprolol	32	none	No	No	Yes	No	No	No	No
2	143				8	55	female	No	NA	Yes	Yes	No	ANo	No	No	previous	2008	Yes	No	NA	NA	NA	NA	NA	0	No	NA	60	No	No	No	Yes	No	No	Yes	Yes	No	other	32	none	No	No	No	No	No	No	No
2	143				9	83	female	No	NA	NA	Yes	No	B_light	Yes	Yes	previous	2008	Yes	No	No	Yes	No	NA	NA	0	No	NA	64	No	No	No	Yes	No	No	Yes	Yes	No	other	6	none	No	No	No	No	No	No	No
2	143				10	80	male	No	NA	NA	Yes	No	B_light	Yes	No	Yes	1997	Yes	No	No	No	No	NA	NA	0	No	0	NA	No	No	No	Yes	No	No	NA	Yes	NA	Metoprolol	42	none	No	No	No	No	No	No	No
2	1				1	91	male	No	NA	Yes	No	Yes	B_light	Yes	No	No	1985	Yes	No	No	Yes	Yes	NA	1	2	Yes	2	90	No	No	No	Yes	No	No	Yes	No	Yes	none	NA	none	No	No	No	No	Yes	No	No
2	1				2	76	female	No	NA	Yes	NA	No	B_light	Yes	Yes	No	2008	Yes	Yes	No	Yes	Yes	2	NA	3	NA	3	NA	Yes	No	No	No	No	Yes	Yes	Yes	NA	none	NA	none	No	No	No	No	NA	NA	NA
2	1				3	62	male	No	NA	Yes	Yes	No	C_medium (1-3x/W)	Yes	No	previous	2005	Yes	No	No	Yes	No	NA	NA	1	No	0	76	Yes	Yes	Yes	Yes	No	Yes	Yes	Yes	Yes	Bisoprolol	6	none	No	No	No	Yes	No	No	No
2	1				4	49	male	No	NA	No	No	No	C_medium (1-3x/W)	No	No	Yes	2012	Yes	No	No	No	Yes	NA	NA	2	NA	0	70	No	Yes	No	Yes	Yes	No	Yes	Yes	No	Bisoprolol	19	none	No	No	No	NA	No	No	No
2	1				5	65	male	No	NA	Yes	No	No	C_medium (1-3x/W)	Yes	No	No	2006	Yes	No	No	No	NA	NA	NA	1	Yes	1	55	No	No	No	Yes	No	No	Yes	Yes	No	Carvedilol	10	none	No	No	No	No	No	No	No
2	1				6	76	male	No	NA	Yes	Yes	No	D_intensive (> 3x/W)	Yes	No	No	NA	Yes	No	No	No	NA	NA	NA	1	No	NA	73	Yes	No	No	Yes	Yes	No	No	Yes	Yes	Metoprolol	31	none	No	No	No	No	No	No	No
2	2				1	70	male	No	NA	Yes	Yes	No	C_medium (1-3x/W)	Yes	Yes	previous	2002	Yes	No	Yes	No	No	NA	NA	1	No	NA	78	No	No	No	Yes	No	No	Yes	No	Yes	none	NA	none	No	No	No	No	No	No	No
2	2				2	74	male	No	NA	No	Yes	Yes	D_intensive (> 3x/W)	Yes	Yes	previous	NA	Yes	No	No	No	No	NA	NA	0	No	NA	NA	No	Yes	No	Yes	Yes	No	Yes	Yes	No	Nebivolol	32	none	No	No	No	No	No	No	No
2	2				4	54	male	No	NA	No	Yes	No	D_intensive (> 3x/W)	Yes	No	previous	2003	Yes	No	No	Yes	No	NA	NA	0	No	NA	74	No	No	No	Yes	No	No	No	Yes	No	Nebivolol	32	none	No	No	No	No	No	No	No
2	2				5	67	female	No	NA	No	Yes	No	D_intensive (> 3x/W)	Yes	No	previous	2003	Yes	No	No	Yes	No	NA	NA	0	No	NA	76	No	No	No	Yes	No	No	No	Yes	No	Bisoprolol	19	none	No	No	No	No	No	No	No
2	2				7	72	male	No	NA	Yes	Yes	No	D_intensive (> 3x/W)	Yes	No	previous	2011	Yes	No	No	No	No	NA	NA	0	No	NA	69	No	No	No	No	Yes	No	Yes	Yes	No	Bisoprolol	19	none	No	No	No	No	No	No	No
2	2				8	63	female	No	NA	No	Yes	No	B_light	Yes	No	previous	2007	Yes	No	No	NA	NA	NA	NA	1	Yes	1	84	No	No	No	Yes	Yes	No	Yes	Yes	No	Bisoprolol	32	none	No	No	No	No	No	No	No
2	2				9	67	male	No	NA	NA	No	No	C_medium (1-3x/W)	Yes	No	previous	2008	Yes	No	No	No	NA	NA	NA	1	No	NA	67	No	No	No	Yes	No	No	No	Yes	No	Nebivolol	32	none	No	Yes	No	No	No	No	No
2	2				10	59	male	No	NA	Yes	Yes	No	D_intensive (> 3x/W)	Yes	Yes	previous	2010	Yes	NA	No	No	No	NA	NA	0	No	NA	62	No	No	No	No	Yes	No	Yes	Yes	No	Nebivolol	19	none	No	No	No	No	No	No	No
2	2				3	55	male	No	NA	Yes	Yes	No	D_intensive (> 3x/W)	Yes	Yes	previous	2005	Yes	No	No	No	Yes	NA	NA	1	No	NA	69	No	No	No	No	Yes	No	Yes	No	Yes	none	NA	none	No	No	No	No	No	No	No
2	2				6	70	female	No	NA	NA	Yes	No	B_light	Yes	Yes	No	2005	Yes	No	No	No	Yes	NA	NA	1	No	NA	64	No	No	No	Yes	No	No	Yes	Yes	Yes	none	NA	Amlodipin	Yes	No	No	No	No	No	No
2	3				1	66	female	No	NA	No	Yes	No	ANo	Yes	No	previous	2009	Yes	No	No	Yes	No	NA	NA	NA	NA	NA	73	No	No	No	Yes	No	No	No	Yes	No	Bisoprolol	19	none	No	Yes	No	No	No	No	No
2	3				2	77	male	No	NA	No	No	No	NA	No	No	No	2001	Yes	No	No	No	No	NA	NA	3	Yes	4	90	No	No	No	No	No	Yes	No	No	Yes	Nebivolol	32	none	No	No	No	No	NA	NA	Yes
2	3				3	75	male	No	NA	No	No	No	C_medium (1-3x/W)	Yes	Yes	No	2011	No	No	No	No	NA	NA	NA	0	No	NA	89	Yes	No	No	No	No	Yes	No	No	No	Carvedilol	NA	none	No	No	No	No	NA	NA	No
2	3				4	74	female	No	NA	No	No	No	B_light	No	No	No	2010	Yes	No	No	Yes	Yes	NA	NA	0	No	NA	78	Yes	No	No	No	No	Yes	Yes	No	No	Bisoprolol	19	none	No	No	No	No	No	No	No
2	3				5	81	male	No	NA	No	No	No	B_light	No	No	No	1995	No	No	No	No	No	NA	NA	2	NA	NA	70	No	No	No	Yes	No	No	No	No	No	Carvedilol	10	none	No	No	No	No	No	No	No
2	3				6	89	female	No	NA	No	No	No	B_light	Yes	No	No	2006	No	No	No	No	No	NA	NA	NA	Yes	2	90	Yes	No	No	Yes	No	No	No	No	No	none	NA	none	No	Yes	No	No	No	No	No
2	3				7	73	male	No	NA	No	Yes	No	B_light	No	Yes	No	2008	No	Yes	No	No	Yes	NA	NA	3	Yes	3	80	Yes	No	No	No	No	Yes	Yes	No	No	none	NA	none	No	No	No	No	No	No	No
2	3				8	82	male	No	NA	No	No	No	C_medium (1-3x/W)	Yes	No	No	1998	Yes	No	No	No	NA	NA	NA	NA	No	NA	59	No	No	No	Yes	No	No	Yes	No	No	Bisoprolol	32	none	No	No	No	No	No	No	No
2	3				9	90	male	No	NA	No	No	No	B_light	Yes	No	No	2009	No	No	Yes	Yes	NA	NA	NA	0	Yes	2	90	Yes	No	No	No	No	No	Yes	No	Yes	none	NA	none	No	No	No	No	No	No	No
2	3				10	87	female	No	NA	No	No	No	NA	Yes	Yes	No	NA	No	No	Yes	No	NA	NA	NA	3	Yes	3	93	Yes	No	No	No	No	Yes	Yes	No	Yes	none	NA	Verapamil	No	No	No	No	No	No	No
2	5				1	62	male	No	NA	Yes	Yes	No	B_light	Yes	Yes	No	2003	Yes	No	No	No	No	NA	NA	NA	No	NA	82	No	No	No	Yes	No	No	Yes	Yes	No	Bisoprolol	6	none	No	No	No	No	No	No	No
2	5				2	72	male	No	NA	Yes	Yes	No	B_light	Yes	Yes	No	2007	Yes	NA	No	No	No	NA	NA	NA	Yes	NA	85	Yes	No	No	Yes	No	Yes	Yes	Yes	Yes	Bisoprolol	20	none	No	No	No	No	No	No	No
2	5				3	77	female	No	NA	Yes	No	No	B_light	Yes	Yes	No	2010	No	Yes	No	Yes	NA	NA	NA	NA	Yes	4	NA	Yes	Yes	NA	Yes	No	No	No	No	Yes	Bisoprolol	32	none	No	No	No	NA	No	No	Yes
2	5				4	62	male	No	NA	Yes	Yes	Yes	C_medium (1-3x/W)	Yes	No	previous	2007	Yes	No	No	No	No	NA	NA	NA	No	NA	75	No	No	No	Yes	No	No	Yes	Yes	Yes	Bisoprolol	32	none	No	No	No	NA	No	No	No
2	5				5	62	female	No	NA	Yes	Yes	Yes	B_light	Yes	No	Yes	2011	Yes	No	No	No	No	NA	NA	NA	No	NA	88	No	No	No	Yes	No	No	Yes	Yes	No	Bisoprolol	32	none	No	No	No	No	No	No	No
2	5				6	82	male	No	NA	Yes	No	No	B_light	No	No	No	2012	Yes	No	No	No	No	NA	NA	NA	No	NA	76	No	No	No	Yes	No	No	No	Yes	Yes	Metoprolol	NA	none	No	No	No	No	No	No	No
2	8				3	87	male	NA	NA	Yes	Yes	Yes	ANo	Yes	No	previous	NA	Yes	No	No	No	Yes	NA	11	3	Yes	2	76	No	No	NA	Yes	NA	NA	Yes	Yes	Yes	none	NA	Amlodipin	No	Yes	No	NA	No	No	No
2	8				9	85	male	NA	NA	NA	No	Yes	ANo	Yes	No	previous	NA	NA	No	NA	NA	Yes	NA	NA	NA	Yes	2	72	Yes	Yes	NA	Yes	NA	NA	Yes	No	Yes	none	NA	none	No	No	No	NA	No	No	No
2	8				4	88	female	NA	NA	NA	NA	No	B_light	Yes	No	NA	1999	No	No	No	No	No	NA	NA	NA	Yes	2	80	No	No	No	Yes	NA	NA	Yes	Yes	Yes	none	NA	none	No	Yes	No	NA	No	No	Yes
2	8				5	62	male	NA	NA	NA	Yes	No	D_intensive (> 3x/W)	Yes	Yes	previous	2009	Yes	No	No	Yes	No	NA	NA	2	No	NA	72	No	No	No	Yes	NA	NA	Yes	Yes	No	Nebivolol	32	none	No	Yes	No	NA	No	No	No
2	8				7	70	male	NA	NA	NA	Yes	No	D_intensive (> 3x/W)	Yes	No	Yes	1994	Yes	No	No	No	No	NA	NA	NA	No	NA	80	No	NA	No	Yes	NA	NA	Yes	Yes	Yes	Metoprolol	8	none	No	Yes	No	NA	No	No	No
2	8				8	63	male	NA	NA	Yes	Yes	Yes	B_light	Yes	Yes	Yes	2009	Yes	Yes	No	No	No	NA	NA	NA	No	NA	72	No	No	NA	Yes	NA	NA	Yes	Yes	Yes	Bisoprolol	6	none	No	Yes	No	NA	Yes	No	No
2	8				6	80	male	NA	NA	NA	Yes	Yes	B_light	Yes	Yes	previous	1998	NA	No	Yes	No	Yes	NA	NA	2	Yes	3	80	No	No	No	NA	NA	NA	Yes	Yes	Yes	Metoprolol	8	none	No	No	No	NA	Yes	No	No
2	8				10	77	male	NA	NA	No	Yes	No	ANo	Yes	Yes	NA	NA	No	No	No	Yes	Yes	NA	NA	NA	Yes	2	68	No	No	NA	Yes	NA	NA	Yes	Yes	Yes	Metoprolol	33	none	No	No	No	NA	No	No	No
2	8				2	72	male	NA	NA	NA	Yes	No	D_intensive (> 3x/W)	Yes	No	previous	2003	Yes	Yes	No	No	Yes	NA	NA	NA	No	NA	72	No	No	No	Yes	NA	NA	Yes	NA	No	Bisoprolol	NA	none	No	No	No	NA	No	No	No
2	8				1	68	female	NA	NA	Yes	No	No	D_intensive (> 3x/W)	Yes	Yes	No	2007	No	No	No	No	Yes	1	NA	NA	No	NA	76	NA	No	No	Yes	NA	NA	Yes	Yes	No	Bisoprolol	NA	none	No	Yes	No	NA	No	No	No
2	12				1	72	female	No	NA	No	Yes	No	C_medium (1-3x/W)	No	No	Yes	2011	No	No	No	No	No	NA	NA	0	No	NA	64	No	No	No	Yes	No	No	Yes	Yes	NA	Nebivolol	19	none	No	No	No	No	No	No	No
2	12				2	85	male	No	NA	NA	No	No	B_light	Yes	Yes	previous	2011	Yes	No	No	No	NA	NA	NA	4	Yes	NA	72	No	No	No	Yes	Yes	No	No	Yes	Yes	Nebivolol	32	Verapamil	No	No	No	No	No	No	No
2	12				3	NA	female	No	NA	Yes	Yes	No	B_light	Yes	Yes	previous	2005	Yes	No	No	Yes	Yes	1	NA	3	Yes	2	68	Yes	No	No	No	No	Yes	Yes	Yes	Yes	Bisoprolol	4	none	NA	NA	NA	No	NA	NA	Yes
2	12				4	78	male	No	NA	Yes	Yes	No	B_light	Yes	No	previous	2009	Yes	No	No	Yes	NA	NA	NA	NA	No	NA	82	No	No	No	Yes	No	No	Yes	Yes	Yes	Bisoprolol	32	none	NA	Yes	NA	No	NA	NA	NA
2	12				5	71	female	No	NA	Yes	Yes	No	B_light	Yes	No	previous	2010	Yes	No	No	No	No	NA	NA	NA	No	NA	60	No	No	No	Yes	No	No	Yes	Yes	Yes	Bisoprolol	NA	other	No	No	No	No	No	No	No
2	12				6	69	male	No	NA	Yes	Yes	No	B_light	Yes	Yes	previous	2012	Yes	No	No	No	NA	NA	NA	NA	Yes	2	74	Yes	No	No	No	No	Yes	Yes	Yes	Yes	Nebivolol	32	none	No	No	No	No	No	No	No
2	12				7	83	male	No	NA	No	Yes	No	C_medium (1-3x/W)	Yes	No	previous	2004	Yes	No	No	No	No	NA	NA	NA	No	NA	52	No	No	No	Yes	No	No	Yes	Yes	No	Bisoprolol	19	none	No	No	No	No	No	No	No
2	12				8	61	female	Yes	first generation	Yes	Yes	No	B_light	Yes	Yes	No	2008	Yes	Yes	No	Yes	NA	NA	NA	NA	No	NA	72	No	No	No	Yes	No	No	Yes	Yes	Yes	Bisoprolol	32	none	No	No	No	No	No	No	No
2	12				9	82	male	No	NA	No	Yes	No	D_intensive (> 3x/W)	Yes	No	previous	2003	Yes	No	No	No	No	NA	NA	NA	No	NA	70	No	No	No	Yes	No	No	Yes	Yes	Yes	Bisoprolol	4	none	No	No	No	No	No	No	No
2	12				10	65	male	No	NA	Yes	Yes	No	B_light	Yes	Yes	No	2010	Yes	No	No	Yes	No	NA	NA	NA	No	NA	85	No	No	No	Yes	No	No	Yes	Yes	Yes	Nebivolol	32	none	No	No	No	No	No	No	No
2	15				1	62	male	No	NA	Yes	No	No	C_medium (1-3x/W)	Yes	No	No	2009	Yes	No	No	No	No	NA	0	0	No	NA	60	No	No	No	Yes	No	No	Yes	No	NA	Nebivolol	32	none	No	No	No	No	No	No	No
2	15				2	57	male	No	NA	NA	Yes	No	C_medium (1-3x/W)	No	No	Yes	2006	Yes	No	No	No	No	NA	0	0	No	NA	62	No	No	No	Yes	No	No	No	No	No	Metoprolol	33	none	No	No	No	No	No	No	No
2	15				3	74	female	No	NA	Yes	Yes	No	B_light	Yes	No	No	2002	Yes	Yes	No	No	No	NA	0	1	No	NA	76	No	No	No	Yes	No	No	Yes	No	NA	none	NA	Amlodipin	No	Yes	No	No	No	No	No
2	15				4	69	male	No	NA	No	No	No	C_medium (1-3x/W)	No	Yes	Yes	2008	Yes	No	No	No	No	NA	0	0	No	NA	62	No	No	No	Yes	No	No	No	No	No	Metoprolol	33	none	No	No	No	No	No	No	No
2	15				5	60	male	No	NA	Yes	Yes	No	C_medium (1-3x/W)	No	No	previous	2007	Yes	No	No	No	No	NA	0	0	No	NA	66	No	No	No	Yes	No	No	No	No	NA	Nebivolol	32	none	No	No	No	No	No	No	No
2	15				6	69	male	No	NA	No	No	No	C_medium (1-3x/W)	Yes	No	previous	2009	Yes	No	No	No	No	NA	0	1	Yes	1	68	No	No	No	Yes	No	No	Yes	No	NA	Metoprolol	33	none	No	No	No	No	No	No	No
2	15				7	62	female	No	NA	Yes	Yes	No	C_medium (1-3x/W)	Yes	No	No	2007	Yes	No	No	No	No	NA	0	0	No	NA	60	No	No	No	Yes	No	No	Yes	No	NA	Nebivolol	32	none	No	No	No	NA	No	No	No
2	15				8	75	female	No	NA	NA	Yes	No	B_light	Yes	No	previous	1999	Yes	No	Yes	No	No	NA	NA	0	Yes	2	68	No	No	No	Yes	No	No	Yes	Yes	NA	Nebivolol	32	Amlodipin	No	Yes	No	No	No	No	No
2	15				9	67	female	No	NA	Yes	No	Yes	B_light	Yes	No	No	2007	Yes	No	Yes	No	No	NA	0	1	No	NA	68	No	No	No	Yes	No	No	Yes	No	NA	Nebivolol	32	Amlodipin	No	No	Yes	No	No	No	No
2	15				10	60	male	No	NA	No	Yes	No	C_medium (1-3x/W)	Yes	No	previous	2010	Yes	No	No	No	No	NA	0	0	No	NA	64	No	No	No	Yes	No	No	Yes	No	NA	Nebivolol	32	none	No	No	No	No	No	No	No
2	17				1	74	male	No	NA	Yes	Yes	No	B_light	Yes	No	No	2010	No	No	No	No	No	NA	NA	0	No	NA	76	No	No	No	Yes	No	No	Yes	Yes	NA	Bisoprolol	32	Amlodipin	No	No	No	No	No	No	No
2	17				2	84	female	No	NA	NA	Yes	NA	ANo	Yes	No	No	2010	No	Yes	Yes	Yes	No	NA	2	NA	Yes	2	68	No	No	No	Yes	Yes	No	Yes	Yes	Yes	Nebivolol	32	Amlodipin	No	Yes	No	No	No	No	No
2	17				3	71	male	No	NA	Yes	Yes	No	C_medium (1-3x/W)	Yes	No	NA	2009	No	No	No	Yes	Yes	1	1	1	No	NA	62	No	No	No	Yes	No	No	Yes	Yes	No	Bisoprolol	32	Amlodipin	No	No	No	No	No	No	No
2	17				4	66	male	No	NA	No	Yes	No	C_medium (1-3x/W)	Yes	Yes	No	2011	No	No	No	No	NA	NA	NA	NA	No	NA	64	No	No	No	Yes	No	No	Yes	Yes	No	Bisoprolol	32	none	No	Yes	No	No	No	No	No
2	17				5	81	male	No	NA	Yes	Yes	NA	B_light	Yes	No	No	2005	No	NA	No	Yes	Yes	1	1	NA	No	NA	72	No	No	No	Yes	No	No	Yes	Yes	No	Bisoprolol	32	Amlodipin	No	Yes	No	No	No	No	No
2	17				6	85	male	No	NA	Yes	Yes	NA	B_light	Yes	No	No	2007	No	No	No	Yes	Yes	1	1	NA	No	NA	60	No	No	No	Yes	No	No	Yes	Yes	Yes	Carvedilol	24	Amlodipin	No	Yes	No	No	No	No	No
2	17				7	82	female	No	NA	Yes	Yes	NA	B_light	Yes	Yes	No	2004	No	No	No	Yes	NA	NA	NA	NA	Yes	1	66	No	No	No	Yes	No	No	Yes	No	Yes	Bisoprolol	32	none	No	No	Yes	No	No	No	No
2	17				8	75	male	No	NA	NA	Yes	NA	C_medium (1-3x/W)	Yes	No	Yes	NA	No	NA	No	No	NA	NA	1	NA	No	NA	64	No	No	No	Yes	No	No	No	Yes	No	Bisoprolol	32	Amlodipin	No	No	No	No	No	No	No
2	17				9	91	female	No	NA	Yes	Yes	NA	B_light	Yes	No	No	NA	Yes	No	No	No	NA	NA	1	NA	Yes	1	68	No	No	No	No	No	Yes	Yes	No	Yes	Bisoprolol	32	none	No	Yes	No	No	No	No	No
2	17				10	79	male	No	NA	NA	Yes	No	B_light	Yes	Yes	Yes	NA	No	No	No	Yes	NA	NA	NA	NA	No	NA	60	No	No	No	Yes	No	No	Yes	Yes	No	Bisoprolol	32	Amlodipin	No	Yes	No	No	No	No	No
2	18				1	68	male	Yes	NA	NA	Yes	No	C_medium (1-3x/W)	Yes	No	Yes	NA	Yes	No	No	No	Yes	1	NA	1	Yes	1	68	No	No	No	Yes	No	No	Yes	Yes	No	Bisoprolol	32	other	No	NA	No	No	No	No	No
2	18				2	60	female	No	NA	Yes	Yes	No	B_light	Yes	Yes	Yes	NA	NA	No	NA	Yes	Yes	1	NA	1	No	0	62	No	No	No	Yes	No	No	Yes	Yes	No	other	NA	none	NA	NA	NA	No	No	No	No
2	18				3	72	male	No	NA	No	Yes	Yes	B_light	No	No	Yes	2010	No	No	No	Yes	Yes	1	NA	0	No	0	58	No	No	No	Yes	No	No	NA	Yes	NA	other	NA	none	NA	NA	NA	No	No	No	No
2	18				4	62	female	No	NA	No	Yes	Yes	B_light	Yes	No	Yes	NA	Yes	No	No	No	No	NA	NA	0	No	0	70	No	No	No	Yes	No	No	No	Yes	No	Bisoprolol	32	none	No	No	No	NA	No	No	No
2	18				5	66	male	No	NA	Yes	Yes	No	B_light	No	No	Yes	NA	No	No	No	No	No	NA	NA	0	No	0	61	No	No	No	No	No	No	No	Yes	No	other	NA	none	No	No	No	NA	No	No	No
2	18				6	56	female	No	NA	Yes	Yes	No	NA	Yes	No	Yes	NA	NA	Yes	No	Yes	Yes	1	NA	1	Yes	1	60	No	No	No	Yes	No	No	Yes	Yes	No	Nebivolol	32	none	No	No	NA	No	No	No	No
2	18				7	68	male	No	NA	Yes	No	No	B_light	Yes	No	No	NA	Yes	Yes	No	No	Yes	1	NA	2	Yes	1	72	No	No	No	Yes	No	No	Yes	NA	Yes	Atenolol	24	none	No	No	Yes	No	No	No	No
2	18				8	65	male	Yes	first generation	Yes	Yes	Yes	B_light	Yes	Yes	Yes	NA	Yes	No	No	No	Yes	1	1	1	Yes	1	64	No	No	No	Yes	No	No	No	Yes	No	Bisoprolol	32	other	NA	Yes	NA	No	Yes	No	No
2	18				9	70	male	No	NA	Yes	Yes	No	B_light	Yes	No	No	NA	Yes	No	No	Yes	Yes	1	NA	1	Yes	1	72	No	No	Yes	Yes	No	No	Yes	Yes	No	Carvedilol	24	Amlodipin	No	No	Yes	No	No	No	No
2	18				10	67	male	No	NA	No	Yes	Yes	B_light	Yes	No	Yes	NA	Yes	No	No	No	Yes	NA	NA	1	No	0	70	No	No	No	Yes	No	No	Yes	Yes	No	Bisoprolol	32	none	No	No	No	No	No	No	No
2	19				1	61	male	Yes	first generation	NA	Yes	No	D_intensive (> 3x/W)	Yes	Yes	previous	2000	Yes	No	No	No	No	NA	NA	0	No	NA	87	No	No	No	Yes	No	No	No	Yes	Yes	Metoprolol	42	none	NA	Yes	No	No	No	No	No
2	19				2	73	male	No	NA	NA	Yes	No	NA	Yes	No	No	2009	No	No	No	No	No	NA	NA	0	No	NA	54	No	No	No	Yes	No	No	Yes	Yes	No	none	NA	Amlodipin	No	Yes	No	No	No	No	No
2	19				3	49	male	No	NA	NA	Yes	No	C_medium (1-3x/W)	Yes	No	NA	2008	NA	No	No	No	NA	NA	NA	NA	No	NA	66	No	No	No	Yes	No	Yes	Yes	Yes	Yes	Carvedilol	24	none	No	No	No	No	No	No	No
2	19				4	70	male	No	NA	NA	Yes	No	C_medium (1-3x/W)	Yes	Yes	previous	2011	Yes	No	No	No	Yes	2	0	1	No	NA	40	No	No	No	No	Yes	No	Yes	Yes	NA	Bisoprolol	19	Amlodipin	No	No	No	No	No	No	No
2	19				5	66	male	No	NA	NA	Yes	No	NA	Yes	No	Yes	2010	Yes	NA	Yes	NA	NA	NA	NA	NA	No	NA	71	No	No	No	Yes	No	No	Yes	Yes	NA	Carvedilol	10	none	No	No	No	No	No	No	No
2	19				6	78	female	No	NA	NA	Yes	No	ANo	Yes	No	previous	2001	Yes	No	No	No	No	NA	NA	0	No	NA	65	No	No	No	Yes	No	No	Yes	Yes	NA	Metoprolol	42	Amlodipin	No	No	No	No	No	No	No
2	19				7	76	male	No	NA	NA	Yes	No	ANo	Yes	No	previous	2009	Yes	No	No	No	No	NA	NA	0	No	NA	48	NA	NA	NA	Yes	No	NA	NA	Yes	Yes	Bisoprolol	25	none	No	No	No	Yes	No	No	No
2	19				8	79	male	No	NA	NA	No	No	ANo	Yes	Yes	previous	2005	Yes	No	No	Yes	NA	NA	NA	NA	No	NA	60	No	No	No	Yes	No	No	Yes	No	NA	Metoprolol	42	none	No	No	No	No	No	No	No
2	19				9	50	male	No	NA	NA	Yes	No	ANo	Yes	No	previous	2003	Yes	No	No	No	No	NA	NA	0	No	NA	82	No	No	No	No	No	No	Yes	Yes	Yes	Bisoprolol	32	none	No	No	No	No	No	No	No
2	19				10	61	male	No	NA	NA	Yes	NA	ANo	Yes	Yes	Yes	2007	Yes	No	No	Yes	NA	NA	NA	NA	No	NA	86	No	No	No	Yes	No	No	No	Yes	No	Nebivolol	32	none	No	No	No	No	No	No	No
2	22				1	75	male	No	NA	NA	Yes	NA	C_medium (1-3x/W)	Yes	No	previous	2004	No	No	No	No	No	NA	NA	1	No	NA	57	No	No	No	Yes	No	No	Yes	Yes	No	none	NA	none	No	No	No	No	No	No	No
2	22				2	80	male	No	NA	Yes	Yes	Yes	B_light	Yes	No	No	2008	Yes	No	No	No	NA	NA	NA	2	No	NA	58	NA	No	No	No	Yes	No	Yes	Yes	No	Bisoprolol	4	Amlodipin	No	No	No	No	No	No	No
2	22				3	84	female	No	NA	Yes	Yes	Yes	B_light	Yes	Yes	No	2005	No	No	No	No	Yes	1	0	2	No	NA	64	No	No	No	Yes	No	No	Yes	Yes	NA	Bisoprolol	25	none	No	No	No	No	No	No	No
2	22				4	49	male	No	NA	Yes	Yes	Yes	B_light	Yes	Yes	previous	2008	Yes	No	Yes	Yes	Yes	3	0	2	No	NA	86	No	No	No	Yes	No	No	Yes	NA	Yes	Carvedilol	24	Amlodipin	No	No	No	No	No	No	No
2	22				5	85	male	No	NA	NA	Yes	Yes	B_light	Yes	No	No	2008	Yes	No	No	No	No	NA	NA	1	No	NA	66	No	No	No	No	Yes	No	No	Yes	Yes	none	NA	Amlodipin	No	No	No	No	No	No	No
2	22				6	78	male	No	NA	NA	Yes	No	D_intensive (> 3x/W)	Yes	No	No	2000	No	No	NA	NA	No	NA	NA	2	No	NA	62	No	No	No	Yes	No	No	Yes	Yes	No	Bisoprolol	4	none	No	No	No	No	No	No	No
2	22				7	76	male	Yes	first generation	Yes	Yes	Yes	B_light	Yes	Yes	No	1994	Yes	No	No	No	No	NA	NA	1	No	NA	49	No	No	No	No	No	Yes	Yes	NA	No	Bisoprolol	32	none	No	No	No	No	No	No	No
2	22				8	61	male	No	NA	NA	Yes	No	D_intensive (> 3x/W)	No	No	Yes	2007	Yes	No	No	No	No	NA	NA	0	No	NA	64	No	No	No	No	Yes	No	Yes	Yes	No	Bisoprolol	32	none	No	No	No	No	No	No	No
2	22				9	55	male	No	NA	NA	Yes	No	D_intensive (> 3x/W)	Yes	No	No	2007	Yes	No	No	No	No	NA	NA	0	No	NA	51	No	No	No	Yes	No	No	Yes	Yes	No	none	NA	none	No	No	No	No	No	No	No
2	22				10	77	female	No	NA	NA	Yes	Yes	B_light	Yes	Yes	No	1997	Yes	No	No	No	NA	NA	NA	2	Yes	2	55	Yes	No	No	No	No	Yes	Yes	Yes	Yes	Bisoprolol	19	none	No	No	No	No	No	No	No
2	26				1	58	male	No	NA	NA	Yes	No	B_light	Yes	No	No	2011	Yes	No	No	No	No	NA	NA	NA	Yes	1	72	No	No	No	Yes	No	No	Yes	Yes	Yes	Carvedilol	24	none	No	No	No	No	No	No	No
2	26				2	84	female	No	NA	NA	Yes	No	B_light	Yes	No	No	2010	No	Yes	No	Yes	No	NA	NA	NA	Yes	2	56	No	No	No	Yes	No	No	Yes	Yes	Yes	Bisoprolol	32	none	No	No	No	No	No	No	No
2	26				3	75	male	No	NA	NA	Yes	No	D_intensive (> 3x/W)	Yes	No	No	1990	Yes	No	No	No	No	NA	NA	NA	NA	NA	60	No	Yes	No	Yes	No	No	Yes	Yes	Yes	Bisoprolol	19	Amlodipin	No	No	No	No	No	No	No
2	26				4	70	female	No	NA	NA	Yes	Yes	B_light	Yes	Yes	Yes	2000	Yes	NA	No	Yes	No	NA	NA	NA	NA	NA	96	No	No	No	Yes	No	No	Yes	Yes	Yes	Nebivolol	32	none	No	No	Yes	No	No	No	No
2	26				5	57	male	Yes	first generation	NA	Yes	No	D_intensive (> 3x/W)	Yes	Yes	previous	2005	Yes	No	No	Yes	No	NA	NA	NA	No	NA	72	No	No	No	Yes	No	No	No	Yes	No	none	NA	Amlodipin	No	No	No	No	No	No	No
2	26				6	66	male	No	NA	NA	Yes	No	C_medium (1-3x/W)	Yes	Yes	previous	2009	Yes	No	No	No	NA	NA	NA	NA	NA	NA	69	No	No	No	Yes	No	No	Yes	Yes	No	none	NA	none	No	No	No	No	No	No	No
2	26				7	67	male	No	NA	NA	Yes	No	D_intensive (> 3x/W)	Yes	No	No	1988	Yes	No	No	No	No	NA	NA	0	No	NA	60	No	No	No	No	No	Yes	No	Yes	No	none	NA	none	No	No	No	No	No	No	No
2	26				8	72	female	No	NA	Yes	Yes	Yes	B_light	Yes	No	No	2009	Yes	No	No	Yes	No	NA	NA	0	No	NA	61	No	No	No	Yes	No	No	Yes	Yes	NA	Nebivolol	32	none	No	No	No	No	No	No	No
2	26				9	56	male	No	NA	NA	Yes	No	D_intensive (> 3x/W)	Yes	No	previous	2003	Yes	No	No	No	No	NA	NA	0	No	NA	50	No	No	No	Yes	No	No	Yes	Yes	Yes	Bisoprolol	6	none	No	No	No	No	No	No	No
2	26				10	56	male	Yes	first generation	NA	Yes	No	B_light	No	No	previous	2011	Yes	No	No	No	No	NA	NA	0	No	NA	61	No	No	No	Yes	No	No	No	Yes	No	Bisoprolol	32	none	No	No	No	No	No	No	No
2	29				1	52	male	No	NA	No	NA	No	C_medium (1-3x/W)	No	No	No	2012	No	No	No	No	NA	NA	NA	1	No	NA	NA	No	Yes	No	No	No	Yes	No	Yes	No	none	NA	none	NA	NA	NA	NA	NA	NA	NA
2	29				2	76	female	No	NA	No	Yes	Yes	B_light	No	No	No	2005	Yes	No	No	Yes	NA	NA	4	NA	Yes	2	78	No	No	Yes	Yes	NA	NA	NA	Yes	Yes	Bisoprolol	19	none	NA	Yes	NA	No	Yes	No	No
2	29				3	74	female	No	NA	NA	NA	NA	D_intensive (> 3x/W)	Yes	No	No	2011	Yes	No	No	Yes	Yes	NA	3	NA	No	0	82	No	No	No	Yes	No	No	NA	No	No	none	NA	none	No	No	No	No	No	No	NA
2	29				4	82	male	No	NA	NA	Yes	Yes	ANo	Yes	No	No	2010	Yes	No	NA	NA	No	NA	NA	0	Yes	NA	70	No	No	No	Yes	NA	NA	NA	Yes	Yes	Bisoprolol	19	none	No	No	No	No	No	No	No
2	29				5	72	male	No	NA	Yes	Yes	Yes	D_intensive (> 3x/W)	Yes	No	No	NA	Yes	No	No	No	Yes	1	1	1	NA	NA	49	No	No	No	Yes	NA	No	NA	Yes	No	none	NA	Verapamil	No	No	No	NA	NA	NA	No
2	29				6	83	female	No	NA	NA	NA	NA	ANo	No	No	No	2004	Yes	No	No	Yes	No	NA	NA	1	Yes	2	70	No	Yes	No	No	No	No	No	Yes	NA	Bisoprolol	NA	none	No	No	Yes	No	No	No	No
2	29				7	76	female	No	NA	NA	Yes	NA	C_medium (1-3x/W)	Yes	No	No	2011	No	No	No	No	NA	NA	NA	NA	Yes	1	73	No	No	No	No	No	Yes	NA	Yes	No	Carvedilol	NA	none	No	No	No	No	No	No	No
2	29				8	84	female	Yes	NA	NA	No	No	B_light	No	No	No	NA	Yes	No	No	No	NA	NA	NA	NA	Yes	3	68	Yes	No	No	No	No	Yes	NA	No	Yes	Bisoprolol	6	none	No	Yes	No	No	No	No	No
2	29				9	79	female	No	NA	NA	NA	NA	C_medium (1-3x/W)	Yes	NA	NA	2011	Yes	No	No	Yes	No	NA	NA	NA	No	NA	80	NA	NA	NA	No	Yes	No	NA	Yes	NA	Atenolol	NA	Amlodipin	No	No	NA	NA	No	No	No
2	29				10	81	female	No	NA	NA	NA	NA	C_medium (1-3x/W)	Yes	No	No	2012	NA	NA	No	No	No	NA	NA	NA	Yes	NA	60	Yes	No	No	NA	NA	Yes	Yes	No	Yes	Bisoprolol	38	none	No	No	No	No	No	No	No
2	32				1	72	male	No	NA	Yes	Yes	No	B_light	Yes	No	No	2010	Yes	No	No	No	No	NA	NA	0	No	NA	74	No	No	No	Yes	No	No	Yes	Yes	No	Bisoprolol	32	none	No	No	No	No	No	No	No
2	32				2	73	male	No	NA	Yes	Yes	No	B_light	Yes	No	previous	2005	Yes	No	No	No	No	NA	NA	0	No	NA	80	Yes	No	No	No	No	Yes	No	Yes	No	none	NA	none	No	No	No	No	No	No	No
2	32				3	46	female	No	NA	NA	Yes	Yes	ANo	Yes	No	Yes	2006	Yes	No	No	Yes	No	NA	NA	0	No	NA	72	No	No	No	Yes	Yes	No	Yes	Yes	No	Bisoprolol	32	none	No	No	No	No	No	No	No
2	32				4	78	female	No	NA	NA	Yes	No	ANo	Yes	Yes	No	2002	No	No	No	No	No	NA	NA	NA	No	NA	79	No	No	No	Yes	No	No	Yes	Yes	No	Bisoprolol	32	other	No	No	No	No	No	No	No
2	32				5	50	male	No	NA	Yes	Yes	No	C_medium (1-3x/W)	No	No	Yes	2011	Yes	No	No	No	No	NA	NA	NA	No	NA	90	No	No	No	Yes	No	No	No	Yes	No	Nebivolol	32	none	No	Yes	No	No	No	No	No
2	32				6	61	male	No	NA	NA	Yes	Yes	B_light	Yes	No	Yes	2012	Yes	No	No	No	No	NA	NA	NA	No	NA	74	No	No	No	Yes	No	No	Yes	Yes	Yes	Carvedilol	24	Amlodipin	No	No	No	No	No	No	No
2	32				7	73	male	No	NA	NA	Yes	No	C_medium (1-3x/W)	Yes	Yes	No	2005	Yes	No	NA	No	No	NA	NA	NA	No	NA	76	No	No	No	No	Yes	No	Yes	Yes	No	Carvedilol	24	none	No	No	No	No	No	No	No
2	32				8	61	male	No	NA	NA	Yes	No	B_light	Yes	No	Yes	2006	Yes	No	No	No	No	NA	NA	NA	No	NA	72	No	No	No	Yes	No	No	No	Yes	Yes	Atenolol	33	Amlodipin	No	No	No	No	No	No	No
2	32				9	64	male	Yes	first generation	NA	Yes	No	B_light	Yes	Yes	No	2002	Yes	No	No	No	No	NA	NA	NA	No	NA	78	No	No	No	Yes	No	No	Yes	Yes	No	Nebivolol	32	none	No	No	No	No	No	No	No
2	32				10	69	male	No	NA	NA	Yes	Yes	ANo	Yes	No	previous	2003	Yes	No	No	Yes	No	NA	NA	NA	No	NA	68	No	No	No	Yes	No	No	Yes	Yes	No	Metoprolol	42	none	No	No	No	No	No	No	No
2	35				1	65	male	NA	NA	Yes	Yes	No	ANo	Yes	No	No	1986	Yes	No	No	No	Yes	1	2	1	Yes	2	62	No	No	No	Yes	NA	NA	No	Yes	NA	Bisoprolol	32	none	No	No	No	NA	Yes	No	No
2	35				2	69	male	NA	NA	Yes	Yes	No	ANo	Yes	No	Yes	2003	Yes	Yes	No	No	Yes	5	7	3	Yes	3	79	No	No	No	Yes	NA	NA	Yes	Yes	Yes	Nebivolol	19	none	No	Yes	No	NA	Yes	No	No
2	35				3	59	male	NA	NA	Yes	Yes	NA	ANo	Yes	Yes	Yes	2006	Yes	Yes	No	No	Yes	3	3	3	Yes	3	85	No	No	No	Yes	NA	NA	Yes	Yes	Yes	Nebivolol	19	Amlodipin	No	No	No	NA	Yes	No	No
2	35				4	70	female	NA	NA	Yes	Yes	Yes	ANo	Yes	No	No	2004	Yes	Yes	No	No	Yes	1	1	1	Yes	1	74	No	No	No	Yes	NA	NA	Yes	Yes	Yes	Nebivolol	19	none	No	No	No	NA	Yes	No	No
2	35				5	76	female	NA	NA	NA	Yes	No	ANo	Yes	No	No	2009	Yes	Yes	No	No	NA	NA	1	1	Yes	2	77	No	No	No	Yes	NA	NA	Yes	Yes	NA	Metoprolol	10	none	No	No	No	NA	Yes	No	No
2	35				6	71	female	NA	NA	Yes	Yes	Yes	ANo	Yes	Yes	No	2007	NA	No	No	No	No	NA	NA	0	Yes	0	65	Yes	No	No	Yes	NA	NA	Yes	Yes	Yes	none	NA	none	No	No	No	NA	No	No	No
2	35				7	64	male	NA	NA	Yes	Yes	No	ANo	Yes	Yes	No	2009	Yes	No	No	No	Yes	2	2	1	Yes	1	65	No	No	No	Yes	NA	NA	Yes	Yes	Yes	Nebivolol	32	Amlodipin	No	No	No	NA	Yes	No	No
2	35				8	78	male	NA	NA	Yes	Yes	No	ANo	Yes	Yes	NA	2005	No	Yes	No	No	No	NA	NA	1	Yes	1	62	Yes	Yes	No	Yes	NA	NA	No	Yes	Yes	Metoprolol	31	none	No	No	No	NA	No	No	Yes
2	35				9	96	female	NA	NA	Yes	No	No	ANo	Yes	No	previous	2003	Yes	No	No	No	Yes	4	4	2	Yes	2	87	Yes	No	No	Yes	NA	NA	No	No	No	Bisoprolol	32	Amlodipin	No	No	No	NA	Yes	No	No
2	35				10	58	male	NA	NA	Yes	Yes	No	B_light	Yes	No	No	2001	Yes	No	No	No	No	NA	NA	1	Yes	1	59	No	No	No	Yes	NA	NA	Yes	Yes	Yes	Metoprolol	33	none	No	No	No	NA	No	No	No
2	36				1	66	male	No	NA	NA	Yes	No	D_intensive (> 3x/W)	Yes	No	previous	1997	Yes	No	No	No	No	NA	NA	NA	No	NA	67	No	No	No	Yes	No	No	No	Yes	NA	Metoprolol	41	none	No	No	No	No	No	No	No
2	36				2	62	male	No	NA	NA	Yes	Yes	C_medium (1-3x/W)	Yes	No	previous	1998	Yes	Yes	No	No	No	NA	NA	NA	No	NA	77	No	No	No	Yes	No	No	No	Yes	No	Metoprolol	41	none	No	No	No	No	Yes	No	No
2	36				3	69	male	No	NA	NA	Yes	No	B_light	Yes	Yes	No	2005	Yes	No	No	No	No	NA	NA	NA	No	NA	66	No	No	No	Yes	No	No	No	Yes	No	Metoprolol	41	none	No	Yes	No	No	No	No	No
2	36				4	86	female	No	NA	NA	Yes	No	ANo	Yes	No	No	2005	Yes	No	No	Yes	No	NA	NA	NA	No	NA	81	No	No	No	Yes	No	No	Yes	Yes	Yes	Metoprolol	41	none	No	No	No	No	No	No	No
2	36				5	77	male	Yes	first generation	NA	Yes	No	B_light	Yes	No	No	2005	Yes	No	No	No	No	NA	NA	NA	Yes	2	81	No	No	No	Yes	No	No	Yes	Yes	Yes	none	NA	none	No	Yes	No	Yes	No	No	No
2	36				6	68	male	No	NA	No	Yes	No	C_medium (1-3x/W)	Yes	No	Yes	2011	Yes	No	No	No	NA	NA	NA	NA	No	NA	66	No	No	No	Yes	No	Yes	Yes	Yes	Yes	Nebivolol	32	none	No	Yes	No	No	Yes	No	No
2	36				7	80	male	No	NA	NA	Yes	No	C_medium (1-3x/W)	Yes	Yes	previous	1997	Yes	Yes	No	No	No	NA	NA	NA	Yes	1	73	No	No	No	Yes	Yes	No	Yes	Yes	No	none	NA	none	No	Yes	No	No	Yes	No	No
2	36				8	75	female	No	NA	NA	Yes	Yes	ANo	Yes	Yes	No	2007	Yes	No	No	No	No	NA	NA	NA	No	NA	68	No	No	No	Yes	Yes	No	Yes	Yes	Yes	none	NA	none	No	Yes	No	No	Yes	Yes	No
2	36				9	67	male	No	NA	NA	Yes	No	C_medium (1-3x/W)	Yes	Yes	No	2006	Yes	No	No	No	No	NA	NA	NA	No	NA	79	No	No	No	Yes	No	No	Yes	Yes	No	Metoprolol	41	Verapamil	No	No	No	No	No	No	No
2	36				10	72	male	No	NA	Yes	Yes	No	C_medium (1-3x/W)	Yes	No	previous	2005	Yes	No	No	No	No	NA	NA	NA	No	NA	67	Yes	Yes	No	No	No	Yes	Yes	Yes	Yes	none	NA	none	No	No	No	No	No	No	No
2	38				1	82	male	No	NA	NA	Yes	No	C_medium (1-3x/W)	Yes	No	No	2010	Yes	NA	NA	NA	No	NA	NA	NA	NA	0	60	No	Yes	No	Yes	No	No	Yes	Yes	No	none	NA	none	No	No	No	No	No	No	No
2	38				2	86	male	No	NA	NA	Yes	No	C_medium (1-3x/W)	Yes	No	No	2011	Yes	No	No	No	No	NA	NA	NA	NA	1	56	No	No	No	Yes	No	No	Yes	Yes	Yes	none	NA	none	No	No	No	No	No	No	No
2	38				3	69	female	No	NA	NA	Yes	NA	C_medium (1-3x/W)	Yes	Yes	No	2009	Yes	No	No	No	No	NA	NA	NA	Yes	2	72	Yes	No	No	No	No	Yes	Yes	Yes	Yes	none	NA	Amlodipin	No	Yes	No	No	No	No	Yes
2	38				4	85	female	No	NA	NA	Yes	No	C_medium (1-3x/W)	Yes	Yes	No	2001	Yes	No	No	No	Yes	NA	NA	3	No	NA	69	No	No	No	Yes	No	Yes	Yes	Yes	Yes	Metoprolol	31	none	No	Yes	Yes	No	Yes	No	No
2	38				5	79	male	No	NA	NA	Yes	Yes	D_intensive (> 3x/W)	Yes	No	No	2007	Yes	Yes	Yes	NA	No	NA	NA	NA	No	NA	60	No	No	No	Yes	No	No	Yes	Yes	No	Bisoprolol	19	none	No	No	No	No	No	No	No
2	38				6	79	female	No	NA	NA	Yes	No	D_intensive (> 3x/W)	Yes	No	No	2010	Yes	No	No	No	No	NA	NA	1	No	NA	60	No	No	No	Yes	No	No	Yes	Yes	No	Nebivolol	32	none	No	No	No	No	No	No	No
2	38				7	76	female	No	NA	NA	NA	No	B_light	Yes	Yes	No	2008	Yes	No	No	Yes	Yes	7	NA	4	NA	NA	68	No	No	No	Yes	No	No	Yes	Yes	Yes	Bisoprolol	32	none	No	No	No	No	No	No	No
2	38				8	77	female	No	NA	NA	Yes	No	C_medium (1-3x/W)	Yes	No	No	2010	Yes	No	No	No	No	NA	NA	NA	No	NA	68	No	No	No	Yes	No	No	Yes	Yes	NA	Bisoprolol	32	none	No	No	No	No	No	No	No
2	38				9	73	male	No	NA	NA	Yes	No	D_intensive (> 3x/W)	No	No	NA	2002	Yes	No	No	No	No	NA	NA	NA	No	NA	57	No	No	No	Yes	No	No	Yes	Yes	Yes	Carvedilol	24	none	No	No	No	No	No	No	No
2	38				10	74	male	No	NA	NA	Yes	NA	ANo	Yes	No	No	2004	Yes	No	No	Yes	Yes	7	NA	4	NA	2	60	Yes	No	Yes	No	No	Yes	Yes	Yes	Yes	Nebivolol	32	none	No	Yes	No	No	NA	NA	Yes
2	39				1	74	male	No	NA	NA	Yes	No	C_medium (1-3x/W)	Yes	No	No	2003	Yes	No	No	No	No	NA	0	0	No	NA	54	No	No	No	Yes	Yes	No	Yes	Yes	No	Atenolol	24	none	No	No	No	No	No	No	No
2	39				2	76	female	No	NA	NA	No	No	D_intensive (> 3x/W)	No	No	No	2008	Yes	No	No	Yes	No	NA	0	0	No	NA	70	No	No	No	Yes	No	No	No	Yes	No	none	NA	none	No	No	No	No	No	No	No
2	39				3	76	female	No	NA	NA	Yes	No	ANo	Yes	Yes	No	2004	Yes	No	No	Yes	No	NA	0	0	Yes	3	86	Yes	No	No	No	No	Yes	Yes	Yes	No	Bisoprolol	6	none	No	No	No	No	No	No	Yes
2	39				4	81	male	NA	NA	NA	No	No	C_medium (1-3x/W)	No	No	No	2009	Yes	Yes	No	No	No	NA	0	0	No	NA	70	Yes	No	No	No	No	No	No	Yes	No	none	NA	none	No	No	No	Yes	No	No	No
2	39				5	56	male	No	NA	Yes	Yes	No	C_medium (1-3x/W)	Yes	Yes	No	2009	Yes	No	No	No	No	NA	0	0	No	NA	76	No	No	No	Yes	No	No	Yes	Yes	No	Nebivolol	32	Amlodipin	No	No	No	No	No	No	No
2	39				6	98	female	No	NA	NA	Yes	Yes	ANo	Yes	No	No	2003	Yes	No	No	No	Yes	1	2	4	Yes	3	42	No	No	No	Yes	No	No	Yes	No	NA	Bisoprolol	NA	none	No	No	No	No	No	No	Yes
2	39				7	77	male	No	NA	No	No	No	D_intensive (> 3x/W)	No	No	No	2004	Yes	No	No	No	No	NA	NA	0	Yes	2	80	No	No	No	Yes	No	No	Yes	Yes	Yes	Nebivolol	NA	none	No	No	No	No	No	No	No
2	39				8	67	male	No	NA	No	Yes	No	ANo	Yes	Yes	Yes	2003	Yes	No	No	Yes	No	NA	NA	0	No	NA	70	No	No	No	No	No	Yes	Yes	Yes	No	Metoprolol	NA	Amlodipin	No	No	No	No	No	No	No
2	39				9	80	female	No	NA	Yes	Yes	No	ANo	Yes	Yes	No	2006	No	No	No	Yes	NA	NA	NA	NA	Yes	2	52	Yes	No	No	Yes	No	No	Yes	Yes	Yes	none	NA	Amlodipin	No	No	No	Yes	No	No	No
2	39				10	72	female	No	NA	No	Yes	No	C_medium (1-3x/W)	Yes	No	No	2006	Yes	No	No	No	NA	NA	NA	NA	No	NA	NA	No	No	No	Yes	No	No	Yes	Yes	No	none	NA	none	No	No	No	No	No	No	No
2	40				1	68	male	No	NA	Yes	Yes	NA	B_light	Yes	No	No	2000	Yes	No	No	No	Yes	NA	0	1	NA	1	70	No	No	No	Yes	No	No	Yes	Yes	NA	Metoprolol	42	none	No	Yes	No	No	No	No	No
2	40				2	78	female	No	NA	NA	Yes	Yes	ANo	Yes	Yes	No	2005	Yes	No	No	No	No	NA	NA	1	No	NA	77	No	No	No	Yes	No	No	Yes	Yes	Yes	Carvedilol	24	none	Yes	Yes	No	No	No	No	No
2	40				3	71	male	No	NA	NA	Yes	No	C_medium (1-3x/W)	Yes	Yes	No	2009	Yes	No	Yes	No	No	NA	NA	0	No	0	57	No	No	No	Yes	No	No	No	Yes	No	Bisoprolol	19	none	No	No	No	No	No	No	No
2	40				4	79	male	No	NA	No	Yes	No	C_medium (1-3x/W)	Yes	No	No	2010	Yes	No	No	No	No	NA	NA	0	No	0	58	No	No	No	Yes	No	No	Yes	Yes	No	Bisoprolol	32	none	No	No	No	No	No	No	No
2	40				5	69	female	No	NA	NA	Yes	No	B_light	Yes	Yes	No	2011	Yes	No	No	No	Yes	2	0	2	Yes	2	74	No	No	No	Yes	No	No	Yes	Yes	Yes	Bisoprolol	32	none	No	Yes	No	No	No	No	No
2	40				6	69	male	No	NA	NA	Yes	No	B_light	Yes	No	No	2004	Yes	No	Yes	No	No	NA	NA	2	Yes	3	60	Yes	NA	Yes	Yes	No	Yes	Yes	Yes	Yes	Bisoprolol	19	none	No	No	No	Yes	No	No	No
2	40				7	73	female	No	NA	Yes	Yes	No	B_light	Yes	No	No	2008	Yes	No	No	NA	No	NA	NA	0	No	NA	56	No	No	No	Yes	No	No	No	Yes	No	Nebivolol	NA	other	No	No	No	No	No	No	No
2	40				8	74	male	No	NA	NA	Yes	No	D_intensive (> 3x/W)	Yes	Yes	No	2005	Yes	No	No	No	No	NA	NA	0	No	0	60	No	No	No	Yes	No	No	Yes	Yes	No	Bisoprolol	32	none	No	No	No	No	No	No	No
2	40				9	64	male	No	NA	Yes	Yes	No	C_medium (1-3x/W)	Yes	Yes	No	2007	Yes	No	No	No	No	NA	NA	0	No	0	59	No	No	No	Yes	No	No	No	Yes	No	Nebivolol	32	none	No	No	No	No	No	No	No
2	40				10	61	male	No	NA	NA	Yes	No	B_light	Yes	No	No	2006	Yes	No	No	No	No	NA	NA	0	Yes	2	58	No	No	No	Yes	No	No	Yes	Yes	Yes	Bisoprolol	38	Amlodipin	No	No	No	No	No	No	No
2	42				1	69	male	No	NA	NA	Yes	No	B_light	Yes	No	No	1992	Yes	No	No	No	No	NA	NA	NA	Yes	3	NA	Yes	No	Yes	Yes	No	Yes	Yes	Yes	NA	Nebivolol	6	none	No	No	No	No	No	No	No
2	42				2	61	male	Yes	first generation	NA	No	No	C_medium (1-3x/W)	Yes	Yes	No	NA	Yes	No	No	No	Yes	1	0	NA	NA	NA	108	No	No	No	Yes	No	No	Yes	No	NA	Bisoprolol	19	none	No	No	No	No	No	No	No
2	42				3	78	male	No	NA	NA	Yes	No	B_light	Yes	Yes	No	NA	Yes	Yes	No	No	No	NA	NA	NA	Yes	NA	53	Yes	No	No	Yes	No	No	Yes	No	No	Metoprolol	42	Amlodipin	No	Yes	No	No	No	No	No
2	42				4	43	male	No	NA	Yes	Yes	No	C_medium (1-3x/W)	Yes	No	previous	2009	Yes	No	No	No	No	NA	NA	NA	No	NA	68	No	No	No	Yes	No	No	Yes	Yes	Yes	Metoprolol	31	none	No	No	No	No	No	No	No
2	42				7	62	male	No	NA	NA	Yes	Yes	B_light	Yes	Yes	No	1996	Yes	No	No	No	No	NA	NA	NA	Yes	NA	78	Yes	No	No	Yes	No	Yes	Yes	Yes	Yes	Metoprolol	42	none	No	Yes	No	No	No	No	No
2	42				9	66	male	No	NA	NA	No	No	B_light	No	No	No	1997	Yes	No	No	No	No	NA	NA	NA	Yes	NA	86	Yes	No	Yes	Yes	Yes	Yes	Yes	No	Yes	Bisoprolol	32	none	No	No	No	No	No	No	Yes
2	42				10	70	female	No	NA	NA	Yes	No	D_intensive (> 3x/W)	Yes	No	No	2011	Yes	No	No	No	No	NA	NA	NA	No	NA	82	No	No	No	Yes	No	No	No	Yes	No	Carvedilol	24	none	No	No	No	No	No	No	No
2	42				5	72	male	No	NA	NA	No	No	B_light	Yes	No	previous	2011	Yes	Yes	No	No	Yes	1	NA	3	No	NA	63	Yes	No	No	No	No	Yes	No	No	Yes	Nebivolol	32	none	No	No	No	Yes	No	No	No
2	42				6	75	male	No	NA	NA	Yes	No	C_medium (1-3x/W)	Yes	No	No	2009	Yes	No	No	No	Yes	1	0	NA	Yes	NA	73	No	No	No	Yes	Yes	No	Yes	Yes	No	none	NA	Amlodipin	No	No	No	No	No	No	No
2	42				8	47	male	No	NA	No	Yes	No	C_medium (1-3x/W)	Yes	No	previous	NA	Yes	No	No	No	Yes	1	2	NA	Yes	NA	74	No	No	No	Yes	Yes	No	No	Yes	No	Metoprolol	17	Amlodipin	No	No	No	No	No	Yes	No
2	43				1	83	male	No	NA	NA	Yes	No	C_medium (1-3x/W)	Yes	Yes	No	2005	Yes	No	No	No	No	NA	0	0	No	NA	62	No	No	No	Yes	No	No	No	Yes	No	Metoprolol	42	none	No	No	No	No	No	No	No
2	43				2	50	male	No	NA	Yes	Yes	No	D_intensive (> 3x/W)	Yes	No	No	2008	Yes	No	No	No	No	NA	0	0	No	NA	60	No	No	No	Yes	Yes	No	Yes	Yes	No	Bisoprolol	19	none	No	Yes	No	No	No	No	No
2	43				3	83	male	No	NA	Yes	Yes	No	D_intensive (> 3x/W)	Yes	Yes	Yes	2004	Yes	No	No	No	No	NA	0	1	No	NA	72	No	No	No	Yes	No	No	Yes	Yes	Yes	Metoprolol	31	none	No	No	No	No	No	No	No
2	43				4	60	male	No	NA	Yes	Yes	No	C_medium (1-3x/W)	Yes	No	Yes	1995	Yes	No	No	No	No	NA	0	0	No	NA	72	No	No	No	Yes	No	No	No	Yes	No	none	NA	Diltiazem	No	No	No	No	No	No	No
2	43				5	75	male	No	NA	No	Yes	No	B_light	Yes	No	No	1993	Yes	No	Yes	Yes	Yes	1	0	1	Yes	2	68	Yes	No	No	No	No	Yes	Yes	Yes	Yes	none	NA	Amlodipin	No	No	No	No	No	No	No
2	43				6	60	female	No	NA	Yes	Yes	No	B_light	Yes	No	Yes	1999	Yes	No	No	No	Yes	1	0	1	No	NA	50	No	No	No	Yes	No	No	No	Yes	No	Bisoprolol	19	none	No	Yes	No	No	No	No	No
2	43				7	70	male	No	first generation	Yes	Yes	No	C_medium (1-3x/W)	Yes	Yes	No	2009	Yes	No	No	No	Yes	1	0	1	No	NA	70	No	No	No	Yes	No	No	No	Yes	No	Nebivolol	38	none	No	No	No	No	No	No	No
2	43				8	45	male	No	NA	Yes	Yes	No	C_medium (1-3x/W)	Yes	No	No	2005	Yes	No	No	No	Yes	1	0	1	Yes	1	60	No	No	No	Yes	No	No	Yes	Yes	Yes	Carvedilol	24	none	No	No	No	No	No	No	No
2	43				9	89	male	No	NA	Yes	Yes	Yes	B_light	Yes	No	No	NA	Yes	No	Yes	No	No	NA	0	NA	No	NA	72	No	No	No	Yes	Yes	No	Yes	Yes	No	none	NA	none	No	No	No	No	No	No	No
2	43				10	59	male	No	NA	Yes	Yes	No	D_intensive (> 3x/W)	Yes	No	No	1998	Yes	No	No	No	No	NA	0	NA	No	NA	60	No	No	No	Yes	No	No	No	Yes	No	Bisoprolol	32	none	No	No	No	No	No	No	No
2	48				1	85	male	No	NA	Yes	NA	Yes	NA	No	Yes	previous	2010	Yes	Yes	No	Yes	NA	NA	NA	NA	Yes	NA	96	No	No	No	Yes	No	No	Yes	No	Yes	none	NA	none	No	No	No	No	No	No	Yes
2	48				2	79	female	No	NA	Yes	NA	NA	ANo	No	Yes	No	2010	Yes	Yes	No	Yes	No	NA	NA	2	Yes	3	103	Yes	No	No	Yes	No	Yes	NA	Yes	Yes	Bisoprolol	38	none	No	Yes	No	No	No	No	Yes
2	48				3	59	male	No	NA	Yes	Yes	NA	D_intensive (> 3x/W)	Yes	No	previous	2011	Yes	No	No	No	No	NA	NA	0	NA	NA	57	No	No	No	Yes	Yes	No	Yes	Yes	No	Bisoprolol	19	none	No	No	No	No	No	No	No
2	48				4	73	female	No	NA	NA	Yes	NA	B_light	Yes	Yes	No	1997	Yes	Yes	No	Yes	No	NA	NA	2	Yes	3	85	Yes	No	Yes	Yes	No	Yes	No	Yes	Yes	Bisoprolol	32	none	No	Yes	No	No	No	No	Yes
2	48				5	43	male	Yes	first generation	No	Yes	NA	C_medium (1-3x/W)	NA	No	previous	2010	Yes	No	No	No	No	NA	NA	NA	No	NA	69	No	No	No	Yes	No	No	Yes	Yes	No	none	NA	none	No	No	No	No	No	No	No
2	52				2	43	male	No	NA	Yes	Yes	No	D_intensive (> 3x/W)	No	No	Yes	2011	Yes	No	No	No	No	NA	0	0	No	NA	49	No	No	No	Yes	Yes	No	Yes	Yes	No	Bisoprolol	NA	none	No	No	No	No	No	No	No
2	52				3	74	male	No	NA	Yes	Yes	No	B_light	Yes	Yes	No	2006	Yes	No	No	No	No	NA	0	0	Yes	1	80	Yes	No	No	No	No	Yes	Yes	Yes	Yes	other	NA	other	No	No	No	No	No	No	Yes
2	52				4	81	female	No	NA	Yes	No	Yes	ANo	No	No	No	NA	Yes	No	No	Yes	Yes	10	NA	4	Yes	4	69	Yes	No	No	No	No	Yes	Yes	No	Yes	Carvedilol	NA	none	No	No	No	No	No	No	Yes
2	52				5	86	female	No	NA	Yes	Yes	No	ANo	Yes	No	No	1994	Yes	No	No	Yes	No	NA	0	0	Yes	1	78	Yes	Yes	No	No	No	Yes	Yes	Yes	No	Bisoprolol	32	none	No	No	No	Yes	No	No	No
2	52				6	66	male	No	NA	Yes	Yes	No	C_medium (1-3x/W)	Yes	Yes	previous	1997	Yes	No	No	No	No	NA	0	0	No	NA	75	No	No	No	Yes	No	No	Yes	Yes	Yes	Bisoprolol	32	Amlodipin	No	No	No	No	No	No	No
2	52				7	68	male	No	NA	Yes	Yes	No	B_light	Yes	Yes	No	2000	Yes	No	No	No	No	NA	0	0	No	NA	61	No	No	No	Yes	No	No	Yes	Yes	Yes	none	NA	none	No	No	No	NA	No	No	No
2	52				8	65	male	No	NA	NA	Yes	NA	ANo	Yes	Yes	No	2007	Yes	NA	No	No	NA	NA	0	NA	Yes	NA	76	No	No	No	Yes	No	No	Yes	Yes	Yes	Carvedilol	33	none	NA	Yes	No	No	No	No	Yes
2	52				9	73	female	No	NA	NA	No	NA	B_light	Yes	Yes	No	1993	Yes	No	No	No	No	NA	0	NA	NA	NA	84	No	No	No	Yes	No	No	Yes	No	No	Bisoprolol	19	Amlodipin	No	No	No	No	No	No	No
2	52				10	86	male	No	NA	NA	No	No	ANo	No	No	No	2012	Yes	Yes	No	Yes	No	NA	NA	NA	Yes	2	119	Yes	No	No	Yes	No	No	Yes	No	Yes	none	NA	none	No	No	No	No	No	No	No
2	52				1	87	female	No	NA	NA	Yes	No	B_light	Yes	No	No	2005	Yes	No	No	No	Yes	NA	2	2	No	NA	78	No	No	No	Yes	No	No	Yes	Yes	NA	Carvedilol	NA	none	No	No	No	No	No	No	No
2	53				1	73	female	Yes	first generation	Yes	Yes	No	ANo	Yes	No	NA	2002	Yes	No	No	No	No	NA	0	0	Yes	2	56	No	No	No	Yes	No	No	Yes	Yes	NA	Bisoprolol	NA	none	No	No	No	No	No	No	No
2	53				2	81	male	No	NA	NA	Yes	No	ANo	No	No	No	2012	Yes	No	No	No	No	NA	0	0	No	0	71	No	No	No	Yes	Yes	No	Yes	Yes	Yes	none	NA	Amlodipin	No	Yes	No	No	No	No	No
2	53				3	66	male	No	NA	Yes	NA	NA	NA	NA	NA	NA	2003	Yes	No	No	No	No	NA	NA	0	No	NA	70	No	No	Yes	Yes	No	No	No	No	No	none	NA	none	No	No	No	No	No	No	No
2	53				4	68	female	Yes	second generation	No	Yes	No	C_medium (1-3x/W)	Yes	Yes	No	2004	Yes	No	No	No	No	NA	14	1	No	NA	88	No	No	No	No	Yes	No	Yes	Yes	NA	Nebivolol	32	none	No	No	No	No	No	NA	NA
2	53				5	72	male	No	NA	NA	Yes	No	ANo	Yes	Yes	previous	1987	NA	No	No	Yes	No	NA	0	0	No	NA	72	No	Yes	No	Yes	No	No	Yes	Yes	Yes	none	NA	none	No	No	Yes	No	No	No	No
2	53				6	67	male	No	NA	NA	Yes	No	B_light	Yes	No	previous	2007	Yes	No	No	No	No	NA	NA	NA	No	NA	84	Yes	No	No	No	No	Yes	Yes	Yes	NA	Metoprolol	32	none	No	No	No	Yes	No	No	No
2	53				7	87	female	No	NA	NA	Yes	No	ANo	Yes	No	previous	2001	Yes	NA	No	Yes	No	NA	NA	NA	No	NA	88	No	No	No	Yes	No	No	Yes	Yes	NA	Bisoprolol	19	none	No	No	No	No	No	No	No
2	53				8	75	female	No	NA	NA	Yes	No	B_light	Yes	No	No	1990	Yes	No	No	No	Yes	2	6	2	Yes	2	72	Yes	Yes	No	No	No	Yes	Yes	Yes	NA	Bisoprolol	32	Amlodipin	No	No	No	No	Yes	No	No
2	53				9	58	male	No	NA	NA	Yes	No	C_medium (1-3x/W)	Yes	No	previous	2003	Yes	No	No	No	No	NA	NA	NA	No	NA	70	No	No	No	Yes	No	No	Yes	Yes	NA	none	NA	none	No	No	No	No	No	No	No
2	53				10	65	male	No	NA	Yes	Yes	No	C_medium (1-3x/W)	Yes	No	No	2002	NA	NA	NA	NA	No	NA	NA	NA	No	NA	64	No	No	No	Yes	No	No	Yes	Yes	NA	Metoprolol	33	none	No	No	No	No	No	No	No
2	54				1	64	male	No	NA	Yes	Yes	No	C_medium (1-3x/W)	Yes	No	No	2009	Yes	No	No	No	No	NA	NA	0	No	NA	75	No	No	No	Yes	Yes	No	No	Yes	No	Metoprolol	42	none	No	Yes	No	No	No	No	No
2	54				2	61	male	No	NA	No	Yes	No	D_intensive (> 3x/W)	No	No	No	2011	Yes	No	No	No	No	NA	NA	NA	NA	2	65	No	No	No	Yes	Yes	No	No	Yes	No	Nebivolol	19	none	No	No	No	No	No	No	No
2	54				3	55	male	No	NA	NA	Yes	No	B_light	Yes	No	No	2010	Yes	No	No	No	Yes	1	0	1	No	0	50	No	No	No	Yes	No	No	No	Yes	No	Nebivolol	32	none	No	No	No	No	No	No	No
2	54				4	49	male	No	NA	No	No	No	C_medium (1-3x/W)	No	No	No	2007	Yes	No	No	No	No	NA	0	NA	Yes	1	58	No	No	No	Yes	No	No	No	Yes	No	Nebivolol	19	none	No	No	No	No	No	No	No
2	54				5	63	female	No	NA	Yes	Yes	No	B_light	Yes	No	No	2006	Yes	No	No	No	Yes	1	0	1	Yes	2	68	No	No	No	Yes	No	No	Yes	Yes	No	Metoprolol	33	none	No	No	No	No	No	No	No
2	54				6	70	male	No	NA	No	Yes	No	C_medium (1-3x/W)	Yes	No	No	2005	Yes	No	NA	NA	NA	NA	NA	NA	No	NA	64	No	No	No	Yes	No	No	Yes	Yes	No	Metoprolol	8	none	No	No	No	No	No	No	No
2	54				7	77	male	No	NA	NA	Yes	Yes	B_light	Yes	Yes	No	2010	Yes	No	Yes	Yes	Yes	2	2	2	Yes	2	87	No	Yes	No	Yes	No	No	Yes	Yes	Yes	none	NA	none	No	No	No	Yes	No	No	No
2	54				8	55	female	No	NA	No	Yes	No	C_medium (1-3x/W)	Yes	Yes	Yes	2011	Yes	Yes	No	No	No	NA	NA	NA	No	NA	60	No	No	No	Yes	Yes	No	Yes	Yes	No	Bisoprolol	19	none	No	No	No	No	No	No	No
2	54				9	76	male	No	NA	NA	No	No	C_medium (1-3x/W)	Yes	No	No	2011	Yes	No	Yes	No	NA	NA	NA	NA	Yes	2	57	Yes	No	No	No	No	Yes	Yes	No	No	Bisoprolol	32	none	No	No	No	No	No	No	No
2	54				10	72	female	Yes	first generation	NA	Yes	Yes	ANo	Yes	Yes	No	2012	Yes	No	No	Yes	Yes	3	3	3	Yes	3	58	No	No	No	Yes	Yes	No	Yes	Yes	No	Bisoprolol	32	none	No	No	No	No	Yes	No	No
2	56				9	74	female	No	NA	Yes	Yes	No	C_medium (1-3x/W)	Yes	No	No	2006	No	No	No	Yes	Yes	NA	NA	NA	Yes	2	60	Yes	No	No	No	No	Yes	Yes	Yes	Yes	Metoprolol	42	none	No	No	No	No	No	No	No
2	56				10	50	female	Yes	NA	Yes	No	No	D_intensive (> 3x/W)	No	No	Yes	2005	No	No	No	Yes	Yes	NA	0	NA	No	0	68	No	No	No	No	No	No	No	No	No	Metoprolol	31	none	No	No	No	No	No	No	No
2	56				4	66	male	No	NA	Yes	No	No	B_light	Yes	Yes	No	2007	Yes	No	No	No	Yes	NA	0	NA	Yes	1	87	No	No	No	Yes	No	No	Yes	Yes	Yes	Metoprolol	31	none	No	No	No	No	No	No	No
2	56				1	60	male	No	NA	No	Yes	No	D_intensive (> 3x/W)	No	No	NA	NA	No	No	No	No	No	NA	NA	NA	No	NA	70	No	No	No	No	No	No	No	Yes	No	none	NA	none	No	No	No	No	No	No	No
2	56				2	65	male	No	NA	Yes	Yes	No	B_light	Yes	No	No	1992	Yes	No	No	No	Yes	1	NA	NA	NA	0	62	No	No	No	Yes	No	No	Yes	Yes	No	Metoprolol	31	none	No	No	No	No	No	No	No
2	56				3	52	female	No	NA	Yes	No	No	C_medium (1-3x/W)	No	No	No	2008	Yes	No	No	No	No	NA	NA	NA	No	0	55	No	No	Yes	No	No	No	No	No	No	Metoprolol	42	none	No	No	No	No	No	No	No
2	56				5	66	male	No	NA	Yes	Yes	No	B_light	Yes	No	No	2011	No	No	No	No	No	NA	NA	NA	No	0	77	Yes	No	No	No	No	Yes	No	Yes	Yes	Carvedilol	24	none	No	No	No	Yes	No	No	No
2	56				6	71	female	No	NA	Yes	Yes	No	C_medium (1-3x/W)	Yes	No	No	2004	No	No	No	No	No	NA	NA	NA	Yes	1	62	No	No	No	Yes	No	No	Yes	Yes	Yes	other	8	none	No	No	No	No	No	No	No
2	56				7	39	male	Yes	first generation	Yes	Yes	No	D_intensive (> 3x/W)	Yes	Yes	previous	2010	Yes	No	No	No	No	NA	NA	NA	No	0	58	No	No	No	Yes	No	No	Yes	Yes	No	other	19	none	No	No	No	No	No	No	No
2	56				8	72	female	No	NA	Yes	Yes	No	C_medium (1-3x/W)	Yes	No	No	2009	No	No	No	No	No	NA	NA	NA	No	0	67	No	No	No	Yes	No	No	Yes	Yes	No	other	42	none	No	No	No	No	No	No	No
2	58				1	82	female	No	NA	NA	No	No	ANo	Yes	No	No	2007	Yes	No	No	Yes	No	NA	NA	0	No	NA	70	No	No	No	No	No	Yes	Yes	No	Yes	none	NA	none	No	No	No	No	No	No	No
2	58				2	79	female	No	NA	NA	Yes	No	B_light	No	No	No	2008	Yes	No	No	No	Yes	1	NA	2	Yes	2	65	Yes	Yes	No	No	No	Yes	Yes	Yes	Yes	Bisoprolol	19	none	No	No	No	No	No	No	Yes
2	58				3	68	male	No	NA	Yes	Yes	No	B_light	Yes	No	No	2005	Yes	No	No	No	No	NA	NA	0	Yes	3	67	Yes	No	Yes	No	No	Yes	Yes	Yes	Yes	Bisoprolol	19	none	No	No	No	Yes	No	No	No
2	58				4	85	male	No	NA	NA	Yes	No	B_light	Yes	No	No	2008	Yes	No	Yes	No	No	NA	NA	0	Yes	4	71	Yes	No	No	No	No	Yes	Yes	No	Yes	Bisoprolol	32	none	No	No	No	No	No	No	Yes
2	58				5	82	male	No	NA	NA	Yes	Yes	B_light	Yes	Yes	No	2007	Yes	No	No	No	NA	NA	NA	NA	Yes	2	87	Yes	Yes	No	No	No	Yes	Yes	Yes	Yes	Bisoprolol	32	none	No	No	No	No	No	No	No
2	58				6	82	male	No	NA	NA	Yes	No	B_light	Yes	Yes	No	2004	Yes	No	Yes	No	Yes	NA	NA	2	NA	NA	57	Yes	No	No	No	No	Yes	Yes	Yes	Yes	Metoprolol	31	Amlodipin	No	No	No	No	No	No	No
2	58				7	81	female	No	NA	NA	Yes	Yes	ANo	Yes	No	No	2011	Yes	Yes	NA	NA	No	NA	NA	0	Yes	2	114	Yes	No	No	Yes	No	Yes	Yes	Yes	Yes	Nebivolol	38	none	No	No	No	No	NA	NA	NA
2	59				4	70	female	Yes	NA	No	Yes	No	C_medium (1-3x/W)	Yes	No	previous	2011	Yes	Yes	No	No	Yes	NA	NA	2	No	0	75	No	No	No	Yes	Yes	No	Yes	Yes	Yes	none	NA	Amlodipin	No	No	No	No	No	No	No
2	59				1	80	male	No	NA	No	Yes	No	C_medium (1-3x/W)	NA	No	No	2002	Yes	No	No	No	No	NA	NA	0	No	0	66	No	No	No	Yes	No	No	Yes	Yes	No	none	NA	none	No	No	No	No	No	No	No
2	59				2	63	female	No	NA	No	Yes	Yes	C_medium (1-3x/W)	Yes	Yes	previous	1989	Yes	Yes	No	No	No	NA	NA	0	No	0	68	No	No	No	Yes	No	No	Yes	Yes	Yes	Nebivolol	32	none	No	Yes	No	No	No	No	No
2	59				3	69	male	Yes	NA	Yes	Yes	No	C_medium (1-3x/W)	Yes	Yes	previous	1995	Yes	No	No	Yes	No	NA	NA	0	No	0	73	No	No	No	Yes	Yes	No	No	Yes	Yes	Nebivolol	32	none	No	No	No	No	No	No	No
2	59				5	63	male	No	NA	NA	Yes	No	D_intensive (> 3x/W)	Yes	Yes	previous	2011	Yes	No	No	No	No	NA	NA	0	No	0	78	No	No	No	Yes	Yes	No	Yes	Yes	Yes	Bisoprolol	19	none	No	No	No	No	No	No	No
2	59				6	52	female	No	NA	Yes	No	No	C_medium (1-3x/W)	No	No	No	2012	Yes	No	No	No	No	NA	NA	0	NA	NA	70	No	No	No	Yes	Yes	No	No	Yes	No	none	NA	none	No	No	No	No	No	No	No
2	59				7	76	female	No	NA	Yes	No	No	B_light	Yes	No	Yes	1991	Yes	Yes	No	Yes	No	NA	NA	NA	No	NA	72	No	No	No	Yes	No	No	Yes	No	No	Carvedilol	24	none	No	No	No	No	No	No	No
2	59				8	64	male	No	NA	NA	Yes	Yes	C_medium (1-3x/W)	Yes	No	previous	2007	Yes	No	No	No	No	NA	NA	NA	No	NA	72	No	No	No	Yes	No	No	Yes	Yes	Yes	Bisoprolol	38	none	No	No	No	No	No	No	No
2	59				9	83	female	No	NA	Yes	No	Yes	B_light	Yes	No	No	2011	Yes	No	No	No	No	NA	NA	NA	No	NA	64	No	No	No	Yes	Yes	No	Yes	Yes	Yes	Bisoprolol	32	Amlodipin	No	No	No	No	No	No	No
2	59				10	64	male	No	NA	No	Yes	No	C_medium (1-3x/W)	No	No	No	2011	Yes	No	No	No	No	NA	NA	NA	No	NA	80	Yes	No	No	Yes	No	Yes	No	Yes	NA	Bisoprolol	19	Diltiazem	No	No	No	No	No	No	No
2	60				1	57	male	Yes	first generation	Yes	Yes	No	NA	Yes	NA	Yes	2000	Yes	NA	No	No	No	NA	NA	0	No	NA	72	No	No	No	Yes	No	No	Yes	Yes	Yes	Metoprolol	42	none	NA	NA	NA	NA	NA	NA	NA
2	60				2	82	male	No	NA	NA	Yes	Yes	B_light	Yes	Yes	previous	2009	Yes	NA	No	No	No	NA	NA	0	No	NA	70	Yes	NA	NA	Yes	No	Yes	Yes	Yes	Yes	none	NA	none	No	Yes	No	No	No	No	No
2	60				3	81	female	No	NA	NA	Yes	NA	B_light	Yes	NA	No	2001	Yes	No	No	No	No	NA	NA	0	No	NA	65	No	No	No	Yes	No	No	NA	Yes	NA	Metoprolol	31	none	No	No	No	No	No	No	No
2	60				4	76	female	No	NA	Yes	Yes	NA	C_medium (1-3x/W)	Yes	Yes	No	2010	Yes	No	No	No	No	NA	NA	2	NA	2	59	No	No	No	Yes	Yes	No	Yes	Yes	Yes	Metoprolol	31	none	No	Yes	NA	No	Yes	Yes	No
2	60				5	49	female	No	NA	NA	NA	NA	B_light	No	No	Yes	2006	Yes	No	No	No	No	NA	NA	0	No	NA	61	No	No	No	Yes	No	No	Yes	Yes	Yes	none	NA	none	No	No	No	No	No	No	No
2	60				6	61	male	No	NA	NA	Yes	NA	B_light	No	No	Yes	2008	Yes	No	NA	NA	NA	NA	NA	0	No	NA	55	No	No	No	Yes	NA	NA	Yes	Yes	NA	Nebivolol	32	none	No	No	No	No	No	No	No
2	60				7	38	NA	No	NA	Yes	Yes	NA	C_medium (1-3x/W)	NA	No	No	2011	Yes	No	No	No	NA	NA	NA	NA	No	NA	62	No	No	No	Yes	Yes	No	Yes	Yes	NA	Bisoprolol	32	none	No	No	No	NA	No	No	No
2	60				8	72	male	No	NA	NA	Yes	No	C_medium (1-3x/W)	Yes	No	No	2008	Yes	NA	NA	NA	No	NA	NA	NA	Yes	1	67	No	No	No	Yes	NA	NA	Yes	Yes	Yes	Bisoprolol	6	none	No	No	No	No	No	No	No
2	60				9	45	male	No	NA	Yes	Yes	NA	B_light	NA	NA	Yes	2008	Yes	NA	NA	NA	No	NA	NA	NA	No	0	60	No	No	No	Yes	No	No	Yes	Yes	NA	Bisoprolol	19	none	No	No	No	NA	No	No	No
2	60				10	55	male	No	NA	Yes	Yes	Yes	ANo	Yes	No	Yes	2008	Yes	No	NA	NA	NA	NA	NA	NA	Yes	3	82	No	No	NA	NA	NA	NA	NA	Yes	NA	Carvedilol	33	none	NA	NA	NA	NA	NA	NA	NA
2	65				1	71	male	No	NA	Yes	Yes	No	B_light	Yes	Yes	No	2007	Yes	NA	NA	NA	Yes	1	2	2	Yes	2	72	No	No	No	Yes	No	No	Yes	Yes	Yes	Bisoprolol	6	Amlodipin	No	No	No	No	No	No	No
2	65				2	75	male	No	NA	Yes	Yes	No	B_light	Yes	No	No	2005	Yes	Yes	No	Yes	Yes	1	NA	2	Yes	2	79	No	No	No	Yes	No	No	Yes	Yes	Yes	Carvedilol	10	none	No	No	No	No	No	No	No
2	65				3	80	male	No	NA	Yes	Yes	Yes	ANo	Yes	No	No	1995	Yes	No	No	No	Yes	1	0	1	Yes	1	56	No	No	No	Yes	Yes	No	No	Yes	Yes	Metoprolol	42	none	No	No	No	No	No	No	No
2	65				5	90	male	No	NA	Yes	Yes	Yes	ANo	Yes	No	Yes	2002	Yes	No	No	No	Yes	NA	NA	3	Yes	2	64	No	No	No	Yes	No	No	Yes	Yes	Yes	Carvedilol	24	none	No	Yes	No	No	No	No	No
2	65				10	74	male	No	NA	Yes	Yes	No	C_medium (1-3x/W)	Yes	No	No	1999	Yes	No	Yes	No	No	NA	NA	1	No	NA	76	No	No	No	Yes	No	No	Yes	Yes	No	Nebivolol	2	none	No	No	No	No	No	No	No
2	65				6	59	male	No	NA	Yes	Yes	No	B_light	Yes	Yes	No	1997	Yes	No	No	No	Yes	NA	NA	1	No	NA	64	No	No	No	Yes	Yes	No	Yes	Yes	No	Nebivolol	32	none	No	No	No	No	No	No	No
2	65				4	86	female	No	NA	Yes	Yes	No	B_light	Yes	No	No	2004	Yes	Yes	No	No	Yes	NA	NA	3	Yes	1	68	No	No	No	Yes	No	No	Yes	Yes	Yes	Bisoprolol	32	none	No	No	No	No	No	No	No
2	65				7	71	female	No	NA	Yes	Yes	No	ANo	Yes	Yes	Yes	2012	Yes	Yes	No	Yes	Yes	NA	NA	2	Yes	1	70	No	No	No	Yes	Yes	No	Yes	Yes	No	Bisoprolol	19	none	No	No	No	No	No	No	No
2	65				9	64	male	No	NA	Yes	Yes	No	B_light	Yes	No	Yes	2001	Yes	No	Yes	No	Yes	NA	0	1	Yes	1	72	No	No	No	Yes	Yes	No	Yes	Yes	No	Bisoprolol	19	none	No	No	No	No	No	No	No
2	65				8	80	male	No	NA	Yes	Yes	No	C_medium (1-3x/W)	Yes	No	Yes	2002	Yes	No	No	No	Yes	NA	NA	1	No	NA	64	No	No	No	Yes	No	No	Yes	Yes	No	Metoprolol	31	none	No	No	No	No	No	No	No
2	66				1	85	female	No	NA	NA	Yes	Yes	ANo	Yes	Yes	Yes	1998	Yes	Yes	No	Yes	No	NA	NA	0	No	NA	55	No	No	No	No	Yes	No	Yes	Yes	Yes	Bisoprolol	4	none	No	No	No	NA	No	No	No
2	66				2	70	female	No	NA	NA	Yes	No	ANo	No	Yes	No	2000	Yes	NA	No	No	No	NA	NA	0	Yes	1	64	No	No	No	Yes	No	No	No	Yes	Yes	Metoprolol	8	none	No	Yes	No	No	No	No	No
2	66				3	64	male	No	NA	NA	Yes	No	B_light	Yes	No	Yes	2011	No	Yes	No	No	No	NA	NA	0	No	NA	46	No	No	No	Yes	No	No	Yes	Yes	Yes	Bisoprolol	19	none	No	No	No	No	No	No	No
2	66				4	69	male	Yes	first generation	NA	Yes	No	ANo	No	Yes	No	2010	Yes	No	No	No	No	NA	NA	0	No	NA	67	No	No	No	Yes	No	No	No	Yes	No	Nebivolol	32	none	No	No	No	No	No	No	No
2	66				5	77	male	Yes	first generation	NA	Yes	No	ANo	Yes	No	previous	2011	Yes	No	No	No	No	NA	NA	0	Yes	2	72	No	No	No	Yes	Yes	No	Yes	Yes	Yes	Bisoprolol	32	none	No	No	No	No	No	No	No
2	66				6	53	male	Yes	second generation	No	Yes	No	C_medium (1-3x/W)	No	No	previous	2011	Yes	No	No	Yes	No	NA	NA	0	No	0	63	No	No	No	Yes	Yes	No	Yes	Yes	Yes	Metoprolol	31	none	No	No	No	No	No	No	No
2	66				7	73	male	No	NA	Yes	Yes	No	B_light	No	No	No	2011	Yes	No	No	No	No	NA	NA	0	No	NA	67	No	No	No	NA	Yes	No	No	Yes	No	none	NA	none	No	No	No	No	No	No	No
2	66				8	69	female	No	NA	No	Yes	Yes	ANo	No	No	previous	2004	Yes	No	No	No	No	NA	NA	0	No	NA	74	No	No	No	Yes	No	No	NA	Yes	NA	Bisoprolol	38	none	No	No	No	No	No	No	No
2	66				9	87	male	No	NA	No	Yes	No	ANo	Yes	No	No	2006	Yes	No	No	No	No	NA	NA	0	No	NA	55	Yes	Yes	NA	No	No	Yes	Yes	Yes	NA	Metoprolol	31	none	No	Yes	No	No	No	No	No
2	66				10	84	male	No	NA	Yes	Yes	Yes	ANo	Yes	No	No	2006	Yes	No	No	No	No	NA	NA	NA	Yes	2	NA	No	No	No	No	Yes	No	No	Yes	Yes	Bisoprolol	4	none	No	No	No	No	Yes	No	No
2	67				1	67	male	No	NA	NA	Yes	NA	B_light	Yes	Yes	Yes	NA	NA	Yes	No	No	Yes	4	4	2	Yes	2	86	No	No	No	Yes	No	No	Yes	No	Yes	Nebivolol	32	none	No	No	No	No	No	No	No
2	67				2	88	female	No	NA	NA	Yes	No	ANo	Yes	No	No	NA	NA	No	Yes	No	Yes	1	NA	1	No	NA	72	Yes	No	No	No	No	Yes	Yes	No	No	Bisoprolol	32	none	No	Yes	Yes	No	No	No	No
2	67				3	85	male	No	NA	Yes	No	NA	ANo	Yes	No	No	NA	Yes	No	Yes	No	No	NA	NA	NA	Yes	1	52	Yes	No	No	No	Yes	No	No	Yes	No	none	NA	none	No	No	No	No	Yes	No	Yes
2	67				4	91	female	No	NA	NA	No	No	ANo	Yes	No	No	NA	NA	No	NA	Yes	No	NA	NA	0	No	NA	83	No	No	No	Yes	No	No	Yes	No	Yes	Bisoprolol	4	none	No	Yes	No	No	No	No	No
2	67				5	85	female	No	NA	Yes	No	No	B_light	No	No	No	NA	Yes	No	No	Yes	No	NA	NA	0	Yes	2	79	No	No	No	No	No	No	No	No	Yes	none	NA	none	NA	Yes	No	No	No	No	No
2	67				6	76	male	No	NA	NA	Yes	Yes	ANo	Yes	No	previous	NA	Yes	No	Yes	No	Yes	2	2	1	No	NA	87	Yes	No	No	Yes	No	No	No	Yes	Yes	Bisoprolol	6	none	No	No	No	No	No	No	No
2	67				7	82	female	No	NA	NA	Yes	No	C_medium (1-3x/W)	Yes	No	No	NA	Yes	No	NA	No	Yes	1	2	1	Yes	2	66	Yes	Yes	No	No	No	Yes	No	No	Yes	none	NA	none	No	Yes	Yes	No	No	No	No
2	68				1	63	male	No	NA	Yes	Yes	No	B_light	Yes	No	No	2009	Yes	No	No	No	No	NA	0	0	No	NA	74	No	No	No	Yes	No	No	Yes	Yes	No	Bisoprolol	32	none	No	No	No	No	No	No	No
2	68				2	76	female	No	NA	Yes	Yes	No	ANo	Yes	Yes	No	2010	Yes	Yes	No	No	Yes	1	2	2	No	NA	86	No	No	No	Yes	No	No	Yes	Yes	Yes	Bisoprolol	6	Amlodipin	No	No	No	No	No	No	No
2	68				3	82	male	No	NA	No	Yes	No	ANo	Yes	No	No	2006	Yes	No	No	No	Yes	1	2	2	Yes	1	NA	Yes	No	No	Yes	No	Yes	No	Yes	Yes	Nebivolol	32	Amlodipin	No	No	No	No	No	No	No
2	68				4	46	male	No	NA	Yes	Yes	Yes	C_medium (1-3x/W)	Yes	No	No	2004	Yes	No	NA	NA	No	NA	NA	1	No	NA	60	No	No	No	Yes	Yes	No	No	Yes	No	Bisoprolol	6	none	No	No	No	No	No	No	No
2	68				5	71	male	No	NA	Yes	No	No	C_medium (1-3x/W)	Yes	No	previous	2011	Yes	No	NA	NA	No	NA	NA	0	No	NA	66	No	No	No	Yes	No	No	No	No	Yes	Nebivolol	32	other	No	No	No	No	No	No	No
2	68				6	68	female	No	NA	No	Yes	No	C_medium (1-3x/W)	Yes	Yes	No	2009	Yes	No	Yes	Yes	No	NA	NA	0	No	NA	72	Yes	No	No	No	No	Yes	Yes	Yes	Yes	Bisoprolol	6	none	No	Yes	No	No	No	No	No
2	68				7	52	male	No	NA	Yes	Yes	No	C_medium (1-3x/W)	No	No	No	2010	Yes	No	No	No	No	NA	NA	1	No	NA	70	No	No	No	Yes	No	No	No	Yes	No	Bisoprolol	32	none	No	No	No	No	No	No	No
2	68				8	83	female	No	NA	No	Yes	No	ANo	Yes	No	No	2010	Yes	No	Yes	No	Yes	1	3	2	No	NA	82	No	No	No	Yes	No	No	Yes	Yes	Yes	Bisoprolol	6	none	No	Yes	No	No	No	No	No
2	68				9	73	female	No	NA	No	No	Yes	B_light	Yes	Yes	No	2008	Yes	No	No	Yes	No	NA	NA	2	No	NA	71	No	No	No	Yes	No	No	Yes	No	Yes	Nebivolol	32	none	No	No	No	No	No	No	No
2	68				10	69	male	No	NA	Yes	Yes	No	C_medium (1-3x/W)	Yes	No	No	2002	Yes	No	No	No	No	NA	NA	0	No	NA	68	No	No	No	Yes	No	No	No	Yes	No	Bisoprolol	19	Amlodipin	No	Yes	No	No	No	No	No
2	69				2	55	male	No	NA	Yes	Yes	No	C_medium (1-3x/W)	Yes	No	previous	2007	Yes	No	No	No	No	NA	NA	0	No	0	72	No	No	No	Yes	No	No	Yes	Yes	NA	Nebivolol	32	none	No	No	No	No	NA	NA	NA
2	69				3	60	male	No	NA	Yes	Yes	No	C_medium (1-3x/W)	No	No	previous	1997	Yes	No	No	Yes	No	NA	NA	0	No	0	54	No	No	No	Yes	No	No	NA	Yes	NA	Metoprolol	42	none	No	No	No	No	No	No	No
2	69				4	63	male	No	NA	NA	Yes	No	B_light	Yes	No	previous	1998	Yes	No	No	No	NA	NA	0	0	No	0	68	No	No	No	Yes	No	No	Yes	NA	Yes	Metoprolol	31	none	No	No	No	No	No	No	No
2	69				5	67	male	No	NA	NA	Yes	Yes	B_light	No	No	previous	2007	Yes	No	No	No	No	NA	0	0	No	0	70	No	No	No	Yes	Yes	No	No	Yes	No	none	NA	none	No	No	No	No	No	No	No
2	69				6	69	male	No	NA	NA	Yes	No	C_medium (1-3x/W)	Yes	Yes	NA	1993	Yes	No	No	No	No	NA	NA	1	NA	1	57	No	No	No	Yes	No	No	Yes	Yes	Yes	Bisoprolol	32	none	No	Yes	No	No	No	No	No
2	69				7	89	female	No	NA	NA	Yes	No	B_light	No	Yes	No	1996	Yes	No	NA	No	Yes	NA	0	3	NA	3	72	No	No	No	Yes	No	No	No	Yes	No	Metoprolol	33	none	No	Yes	No	No	No	No	No
2	69				8	66	male	No	NA	NA	Yes	No	B_light	No	No	No	2001	Yes	No	NA	Yes	No	NA	0	0	No	0	54	Yes	Yes	NA	No	No	Yes	No	Yes	NA	none	NA	none	No	No	No	No	No	No	No
2	69				9	72	male	No	NA	NA	Yes	No	C_medium (1-3x/W)	Yes	Yes	previous	2009	Yes	No	No	Yes	No	NA	0	0	Yes	1	98	Yes	No	No	No	No	Yes	Yes	Yes	Yes	none	NA	none	No	No	No	No	No	No	No
2	69				10	77	female	No	NA	NA	Yes	No	C_medium (1-3x/W)	Yes	No	No	2005	Yes	Yes	No	Yes	No	NA	0	0	NA	0	90	No	No	No	Yes	No	No	Yes	Yes	Yes	none	NA	none	No	No	No	No	No	No	No
2	69				1	60	male	Yes	first generation	NA	Yes	NA	B_light	No	No	NA	1988	Yes	No	No	No	Yes	NA	NA	1	NA	NA	84	No	No	No	Yes	Yes	No	Yes	Yes	Yes	Bisoprolol	6	none	No	Yes	No	No	No	No	No
2	71				1	79	female	No	NA	Yes	Yes	Yes	ANo	Yes	Yes	No	2001	Yes	No	No	Yes	Yes	5	2	2	Yes	NA	120	Yes	No	No	No	No	Yes	Yes	Yes	Yes	Carvedilol	33	other	No	Yes	No	Yes	No	No	No
2	71				2	61	female	No	NA	Yes	Yes	No	B_light	Yes	Yes	Yes	2009	Yes	No	No	No	No	NA	NA	0	No	NA	55	No	No	No	Yes	No	No	Yes	No	Yes	Bisoprolol	19	none	No	No	No	No	No	No	No
2	71				3	71	male	No	NA	NA	Yes	NA	B_light	Yes	No	No	2008	Yes	No	No	No	No	NA	NA	0	No	NA	60	Yes	No	No	Yes	No	No	Yes	Yes	No	Bisoprolol	19	Amlodipin	No	No	No	No	No	No	No
2	71				4	51	female	No	NA	NA	Yes	No	B_light	No	No	Yes	2007	Yes	No	No	Yes	No	NA	NA	0	Yes	2	58	No	No	No	No	No	Yes	Yes	Yes	No	Bisoprolol	6	none	No	No	No	No	No	No	No
2	71				5	72	male	No	NA	NA	Yes	NA	B_light	Yes	Yes	No	2003	Yes	Yes	No	Yes	NA	NA	NA	2	No	NA	91	No	No	No	No	No	Yes	Yes	Yes	Yes	Carvedilol	33	none	No	No	No	No	No	No	No
2	71				6	70	male	No	NA	Yes	Yes	Yes	B_light	Yes	No	Yes	2007	Yes	NA	No	No	No	NA	NA	NA	Yes	NA	63	Yes	No	No	Yes	Yes	No	Yes	Yes	No	other	32	none	Yes	No	No	No	No	No	No
2	71				7	79	male	No	NA	Yes	Yes	NA	B_light	Yes	Yes	No	2005	Yes	No	No	No	No	NA	NA	0	Yes	1	117	Yes	NA	NA	No	No	Yes	Yes	Yes	No	Bisoprolol	19	other	No	No	No	No	Yes	No	No
2	71				8	81	female	No	NA	Yes	Yes	NA	B_light	Yes	Yes	No	2002	Yes	No	No	No	No	NA	NA	0	No	NA	65	No	No	No	Yes	No	No	Yes	Yes	No	Bisoprolol	19	none	No	No	No	No	No	No	No
2	71				9	78	female	No	NA	Yes	Yes	NA	B_light	No	No	No	NA	Yes	No	No	No	No	NA	NA	0	No	NA	50	No	No	No	Yes	No	No	No	Yes	No	Bisoprolol	NA	none	No	No	No	No	No	No	No
2	71				10	86	female	No	NA	Yes	No	Yes	ANo	Yes	Yes	No	2008	Yes	No	No	No	Yes	1	NA	1	Yes	NA	120	No	No	No	No	No	Yes	Yes	Yes	Yes	Carvedilol	35	Amlodipin	No	No	No	NA	No	No	No
2	72				1	57	male	No	NA	Yes	No	No	B_light	Yes	No	Yes	NA	NA	NA	NA	NA	Yes	1	3	1	No	0	97	No	No	No	Yes	Yes	No	Yes	Yes	NA	Bisoprolol	32	none	Yes	No	Yes	No	No	No	No
2	72				2	77	male	Yes	first generation	NA	Yes	No	B_light	Yes	Yes	previous	2007	Yes	No	No	No	NA	NA	NA	NA	Yes	2	92	No	No	No	Yes	Yes	No	Yes	Yes	NA	Nebivolol	32	none	Yes	Yes	No	No	No	No	No
2	72				3	73	male	No	NA	Yes	Yes	NA	NA	Yes	NA	NA	2007	Yes	NA	NA	NA	No	NA	NA	NA	NA	2	104	No	No	No	Yes	No	No	Yes	Yes	Yes	Nebivolol	32	none	Yes	No	No	No	NA	NA	NA
2	72				4	75	female	Yes	first generation	NA	NA	NA	B_light	Yes	Yes	Yes	NA	No	Yes	No	No	No	NA	NA	0	NA	2	92	No	No	No	Yes	No	No	Yes	Yes	NA	Nebivolol	32	none	No	Yes	No	No	No	No	No
2	72				5	88	male	No	NA	NA	Yes	Yes	B_light	Yes	Yes	No	2010	Yes	No	No	No	Yes	1	NA	1	Yes	2	92	No	No	No	Yes	Yes	No	Yes	Yes	NA	Bisoprolol	32	none	No	Yes	Yes	NA	No	No	Yes
2	72				6	62	male	Yes	first generation	NA	NA	NA	C_medium (1-3x/W)	Yes	No	Yes	NA	No	Yes	No	No	No	NA	NA	0	Yes	2	86	No	No	No	Yes	No	No	Yes	No	NA	none	NA	none	Yes	No	No	No	No	No	No
2	72				7	58	male	No	NA	Yes	Yes	Yes	B_light	Yes	No	Yes	NA	No	Yes	NA	NA	No	NA	NA	NA	No	NA	104	No	No	No	Yes	No	No	Yes	No	NA	none	NA	none	Yes	No	No	No	No	No	No
2	72				8	90	female	No	NA	Yes	No	No	C_medium (1-3x/W)	No	Yes	No	2004	Yes	NA	NA	NA	No	NA	NA	0	NA	3	96	No	Yes	No	Yes	No	No	Yes	Yes	NA	Nebivolol	32	none	No	No	No	No	No	No	No
2	72				9	58	male	Yes	first generation	NA	NA	No	C_medium (1-3x/W)	Yes	Yes	Yes	NA	No	No	No	No	No	NA	NA	0	No	NA	102	No	No	No	Yes	No	No	Yes	Yes	Yes	Bisoprolol	6	Amlodipin	No	No	No	No	No	No	No
2	72				10	67	female	Yes	NA	Yes	Yes	No	B_light	Yes	Yes	No	2009	Yes	No	No	No	No	NA	NA	NA	Yes	2	97	No	No	No	Yes	Yes	No	Yes	Yes	NA	Bisoprolol	32	Amlodipin	No	No	Yes	NA	No	No	No
2	73				1	53	male	Yes	first generation	Yes	Yes	NA	C_medium (1-3x/W)	Yes	No	No	NA	Yes	No	No	No	No	NA	NA	NA	No	NA	80	No	No	No	Yes	No	No	NA	Yes	NA	none	NA	none	No	No	No	NA	No	Yes	NA
2	73				2	53	male	Yes	first generation	Yes	Yes	No	B_light	Yes	No	No	2006	Yes	No	No	Yes	Yes	NA	NA	2	No	NA	78	No	No	NA	Yes	Yes	No	Yes	Yes	NA	Bisoprolol	32	none	No	Yes	No	NA	No	No	No
2	73				3	46	male	Yes	first generation	Yes	Yes	No	C_medium (1-3x/W)	Yes	Yes	Yes	2004	Yes	No	NA	NA	Yes	NA	NA	1	No	NA	75	No	No	No	Yes	Yes	No	Yes	Yes	No	Bisoprolol	32	none	No	No	No	No	Yes	No	No
2	73				4	76	female	Yes	first generation	Yes	Yes	NA	C_medium (1-3x/W)	Yes	No	No	2001	Yes	Yes	No	Yes	Yes	NA	NA	1	No	NA	80	Yes	No	No	No	No	Yes	Yes	Yes	Yes	Nebivolol	32	none	No	Yes	No	Yes	Yes	NA	No
2	73				5	66	male	Yes	first generation	Yes	Yes	No	C_medium (1-3x/W)	Yes	Yes	No	2001	Yes	No	NA	NA	No	NA	NA	NA	Yes	2	90	No	No	No	Yes	No	No	Yes	Yes	Yes	Bisoprolol	19	none	No	No	No	NA	NA	NA	NA
2	73				6	57	male	Yes	first generation	Yes	Yes	No	C_medium (1-3x/W)	Yes	Yes	Yes	2012	No	No	No	No	Yes	NA	NA	1	No	NA	88	No	No	No	Yes	Yes	No	Yes	Yes	Yes	none	NA	none	No	No	No	NA	No	No	No
2	73				7	51	male	Yes	NA	Yes	Yes	No	C_medium (1-3x/W)	Yes	No	No	2009	Yes	No	NA	NA	No	NA	NA	NA	No	NA	88	No	No	No	Yes	No	No	Yes	Yes	NA	other	19	Diltiazem	No	No	No	No	Yes	No	No
2	73				8	51	male	Yes	first generation	Yes	Yes	No	C_medium (1-3x/W)	Yes	No	previous	2010	Yes	No	NA	NA	No	NA	NA	NA	NA	NA	90	No	No	No	Yes	No	No	Yes	Yes	NA	Bisoprolol	32	none	No	No	No	No	No	No	No
2	73				9	62	male	Yes	first generation	Yes	Yes	No	NA	Yes	Yes	No	2012	Yes	No	NA	NA	Yes	NA	NA	1	No	NA	69	No	No	No	No	Yes	No	No	Yes	No	none	NA	Amlodipin	No	No	No	NA	No	No	No
2	73				10	52	male	Yes	first generation	Yes	Yes	NA	NA	Yes	No	No	2012	Yes	NA	No	No	NA	NA	NA	NA	NA	NA	90	NA	NA	NA	No	Yes	No	Yes	Yes	NA	none	NA	none	No	No	Yes	NA	No	No	No
2	74				1	65	male	No	NA	Yes	Yes	No	B_light	Yes	No	No	NA	NA	NA	NA	NA	Yes	NA	NA	1	Yes	1	95	No	No	No	Yes	No	No	Yes	NA	Yes	Bisoprolol	32	none	Yes	NA	NA	No	Yes	Yes	Yes
2	74				2	85	female	Yes	NA	Yes	No	No	B_light	Yes	No	No	NA	NA	No	No	No	Yes	1	NA	0	No	0	90	Yes	No	No	NA	NA	Yes	No	No	NA	none	NA	none	Yes	No	No	No	No	No	No
2	74				3	78	female	No	NA	Yes	Yes	No	B_light	Yes	No	No	NA	NA	No	No	NA	Yes	1	0	1	Yes	1	82	No	No	No	Yes	NA	NA	No	Yes	NA	Bisoprolol	32	none	Yes	NA	NA	No	No	No	No
2	74				4	81	female	No	NA	Yes	No	No	B_light	No	No	No	NA	Yes	No	No	No	Yes	1	0	1	No	NA	81	No	No	No	NA	Yes	No	No	Yes	No	Bisoprolol	32	none	Yes	No	No	No	No	No	No
2	74				5	66	male	No	NA	NA	Yes	Yes	B_light	No	No	Yes	1996	Yes	Yes	No	No	Yes	3	4	1	No	NA	53	No	No	No	NA	Yes	No	Yes	Yes	No	Nebivolol	32	none	No	Yes	No	No	No	No	No
2	74				6	93	female	No	NA	No	No	No	B_light	Yes	No	No	1987	Yes	No	No	No	Yes	6	20	3	NA	2	98	Yes	No	No	Yes	No	No	Yes	No	Yes	none	NA	Amlodipin	No	NA	Yes	No	Yes	No	No
2	74				7	70	female	No	NA	NA	No	No	D_intensive (> 3x/W)	Yes	No	No	1990	Yes	No	No	No	No	NA	NA	1	No	NA	52	No	No	No	Yes	No	No	No	No	NA	Metoprolol	33	Amlodipin	No	No	No	No	No	No	No
2	74				8	90	male	No	NA	No	No	No	ANo	Yes	No	No	1985	Yes	No	No	No	No	NA	NA	1	No	NA	68	Yes	Yes	Yes	No	No	Yes	Yes	No	NA	Bisoprolol	32	none	No	No	No	No	No	No	No
2	74				9	83	male	No	NA	NA	Yes	No	ANo	No	Yes	No	1995	Yes	No	Yes	Yes	No	NA	NA	0	No	NA	76	Yes	No	No	No	No	Yes	No	Yes	Yes	none	NA	none	No	No	No	No	No	No	Yes
2	74				10	72	male	No	NA	NA	Yes	No	B_light	No	Yes	No	NA	Yes	No	No	No	No	NA	NA	0	Yes	2	73	Yes	No	No	No	No	Yes	No	Yes	Yes	Bisoprolol	32	none	No	No	No	No	No	No	No
2	75				1	85	female	No	NA	Yes	Yes	No	B_light	Yes	No	No	NA	No	No	No	Yes	Yes	1	0	2	Yes	1	68	No	No	No	No	No	No	Yes	Yes	Yes	Nebivolol	32	Amlodipin	No	No	No	No	No	No	No
2	75				2	73	male	No	NA	Yes	Yes	No	B_light	Yes	Yes	Yes	2007	Yes	No	No	No	NA	NA	NA	0	Yes	1	62	No	No	No	No	Yes	No	Yes	Yes	Yes	Nebivolol	32	none	No	No	No	No	No	No	No
2	75				3	61	male	No	NA	Yes	Yes	No	B_light	Yes	No	Yes	2005	Yes	Yes	No	No	No	NA	NA	0	Yes	1	72	No	No	No	Yes	No	No	Yes	Yes	Yes	Bisoprolol	19	none	No	No	No	No	No	No	No
2	75				4	70	male	No	NA	Yes	Yes	No	C_medium (1-3x/W)	Yes	Yes	No	2002	No	No	No	Yes	NA	1	0	0	Yes	1	93	No	No	No	No	No	No	Yes	Yes	Yes	none	NA	none	No	No	No	No	No	No	No
2	75				5	70	male	No	NA	Yes	Yes	NA	B_light	Yes	No	No	2002	NA	Yes	No	No	No	NA	NA	0	NA	2	106	No	No	No	No	No	No	NA	Yes	NA	none	NA	none	No	No	No	No	No	No	No
2	75				6	73	female	No	NA	Yes	No	Yes	B_light	Yes	No	No	NA	Yes	No	No	No	NA	NA	NA	0	Yes	2	78	No	No	No	No	Yes	No	Yes	No	Yes	Bisoprolol	32	none	No	No	No	No	No	No	No
2	75				7	71	male	No	NA	Yes	Yes	Yes	B_light	Yes	No	No	NA	Yes	No	No	Yes	Yes	1	1	3	Yes	2	65	No	No	No	Yes	No	No	Yes	Yes	Yes	Bisoprolol	32	Amlodipin	No	No	No	No	No	No	No
2	75				8	62	male	No	NA	Yes	Yes	No	C_medium (1-3x/W)	Yes	No	Yes	2006	No	Yes	No	No	No	NA	NA	0	No	0	70	No	No	No	No	No	No	Yes	Yes	Yes	none	NA	Amlodipin	No	No	No	No	No	No	No
2	75				9	62	male	No	NA	Yes	No	No	C_medium (1-3x/W)	Yes	No	No	2002	No	Yes	No	No	No	NA	NA	0	Yes	1	74	No	No	No	No	No	No	Yes	No	Yes	none	NA	none	No	No	No	No	No	No	No
2	75				10	52	male	No	NA	Yes	No	No	C_medium (1-3x/W)	Yes	No	No	2008	No	No	No	No	No	NA	NA	0	No	0	60	No	No	No	No	No	No	Yes	No	NA	none	NA	Amlodipin	No	No	No	No	No	No	No
2	76				1	55	male	No	NA	Yes	Yes	No	C_medium (1-3x/W)	Yes	Yes	No	NA	No	No	No	No	No	NA	NA	NA	No	NA	100	No	No	No	No	No	No	Yes	Yes	Yes	Bisoprolol	32	none	Yes	No	No	No	No	No	No
2	76				2	81	male	No	NA	Yes	NA	Yes	B_light	Yes	Yes	No	2012	NA	No	No	NA	NA	NA	NA	NA	Yes	NA	76	No	No	No	No	Yes	No	Yes	Yes	Yes	none	NA	none	No	No	No	Yes	No	No	No
2	76				3	87	male	No	NA	Yes	Yes	No	C_medium (1-3x/W)	Yes	No	No	2012	NA	No	No	No	Yes	NA	NA	1	Yes	1	50	Yes	No	No	Yes	No	No	Yes	Yes	Yes	Atenolol	33	none	No	No	Yes	Yes	No	No	No
2	76				4	63	female	Yes	first generation	Yes	Yes	No	B_light	No	Yes	Yes	2012	No	Yes	No	Yes	No	NA	NA	NA	No	NA	66	No	No	No	Yes	No	No	No	Yes	No	none	NA	none	No	No	No	No	No	No	No
2	76				5	87	female	Yes	first generation	Yes	Yes	No	C_medium (1-3x/W)	Yes	No	No	1997	No	No	No	No	No	NA	NA	NA	No	NA	66	Yes	Yes	No	No	Yes	No	Yes	Yes	No	Metoprolol	42	none	No	No	No	No	No	No	Yes
2	76				6	95	male	No	NA	Yes	No	No	B_light	Yes	No	No	1997	Yes	No	Yes	Yes	Yes	1	NA	1	Yes	2	70	No	No	No	Yes	No	No	Yes	No	Yes	none	NA	Verapamil	No	No	No	No	Yes	No	No
2	76				7	63	male	No	NA	Yes	Yes	No	C_medium (1-3x/W)	Yes	Yes	NA	2012	Yes	Yes	Yes	Yes	No	NA	NA	NA	No	NA	70	No	No	No	No	No	No	Yes	Yes	Yes	none	NA	Amlodipin	No	No	No	No	No	No	No
2	76				8	70	male	No	NA	Yes	Yes	No	B_light	Yes	Yes	Yes	2011	Yes	No	No	No	No	NA	NA	NA	No	NA	120	Yes	No	No	Yes	No	No	Yes	Yes	No	Bisoprolol	32	none	No	No	No	Yes	No	No	No
2	76				9	82	male	No	NA	Yes	Yes	No	C_medium (1-3x/W)	Yes	No	No	2007	Yes	No	No	No	No	NA	NA	NA	No	NA	65	No	Yes	No	Yes	No	No	Yes	Yes	No	none	NA	none	No	No	No	No	No	No	No
2	76				10	85	male	No	NA	Yes	Yes	No	C_medium (1-3x/W)	Yes	No	No	2004	No	Yes	No	No	NA	NA	NA	NA	Yes	1	95	Yes	No	No	No	No	Yes	NA	Yes	Yes	none	NA	Verapamil	No	Yes	No	Yes	No	No	Yes
2	77				1	90	male	No	NA	No	Yes	No	ANo	Yes	Yes	No	2010	Yes	No	Yes	NA	No	NA	NA	NA	NA	NA	66	No	No	No	Yes	No	No	Yes	Yes	No	none	NA	none	No	No	No	No	Yes	No	No
2	77				2	68	female	No	NA	NA	No	No	ANo	Yes	Yes	previous	2002	Yes	No	No	No	NA	NA	NA	NA	Yes	NA	80	No	Yes	Yes	No	No	Yes	Yes	Yes	Yes	Bisoprolol	32	Diltiazem	No	No	No	Yes	No	No	Yes
2	77				3	67	male	No	NA	NA	Yes	No	B_light	Yes	No	No	2010	Yes	No	No	No	No	NA	NA	NA	Yes	NA	63	No	No	No	Yes	No	No	Yes	Yes	No	Metoprolol	31	none	No	No	No	No	No	No	No
2	77				4	73	male	No	NA	NA	Yes	No	B_light	NA	NA	NA	2002	Yes	No	No	No	No	NA	NA	NA	Yes	NA	116	Yes	No	No	Yes	Yes	Yes	Yes	Yes	Yes	Carvedilol	NA	other	No	No	No	No	No	No	No
2	77				5	81	male	Yes	first generation	Yes	Yes	No	B_light	Yes	No	No	1998	Yes	No	NA	NA	No	NA	NA	NA	Yes	NA	70	Yes	No	No	Yes	No	No	Yes	Yes	Yes	Metoprolol	33	none	No	No	No	No	No	No	No
2	77				6	76	male	No	NA	Yes	Yes	No	D_intensive (> 3x/W)	Yes	No	No	2011	Yes	No	No	No	No	NA	NA	NA	Yes	NA	93	No	No	No	No	Yes	No	Yes	Yes	Yes	Bisoprolol	19	none	No	No	No	No	No	No	No
2	77				7	87	female	No	NA	Yes	Yes	No	C_medium (1-3x/W)	Yes	Yes	No	2002	Yes	No	No	Yes	Yes	3	NA	NA	Yes	NA	55	Yes	No	No	No	No	Yes	Yes	No	Yes	Bisoprolol	NA	none	No	No	No	No	No	No	Yes
2	77				8	83	male	No	NA	Yes	No	No	D_intensive (> 3x/W)	Yes	No	No	2010	Yes	No	No	No	No	NA	NA	NA	Yes	NA	76	No	No	No	Yes	No	No	Yes	No	No	none	NA	none	No	No	No	No	No	No	No
2	77				9	65	female	No	NA	Yes	Yes	No	C_medium (1-3x/W)	No	No	NA	2010	Yes	No	No	Yes	No	NA	NA	NA	NA	NA	65	No	No	No	No	Yes	No	Yes	Yes	No	other	NA	none	No	No	No	No	No	No	No
2	77				10	74	male	No	NA	NA	Yes	No	C_medium (1-3x/W)	No	No	No	2010	Yes	No	No	No	No	NA	NA	NA	Yes	NA	64	No	No	No	No	Yes	No	No	Yes	NA	Bisoprolol	19	none	No	No	No	No	No	No	No
2	81				1	70	male	No	NA	No	Yes	No	C_medium (1-3x/W)	Yes	No	previous	2009	Yes	No	No	Yes	No	NA	NA	0	No	NA	50	No	No	No	Yes	Yes	No	No	Yes	No	Bisoprolol	NA	none	No	No	No	No	No	No	No
2	81				2	69	female	No	NA	No	Yes	No	C_medium (1-3x/W)	Yes	No	No	1995	Yes	Yes	No	No	Yes	1	1	1	NA	1	60	No	No	No	Yes	No	No	No	Yes	No	Metoprolol	31	none	No	Yes	No	No	Yes	No	No
2	81				3	72	male	No	NA	Yes	Yes	Yes	D_intensive (> 3x/W)	Yes	No	Yes	2007	Yes	No	No	No	Yes	NA	1	1	Yes	2	66	No	No	No	Yes	No	Yes	Yes	Yes	No	Nebivolol	32	none	No	Yes	No	No	Yes	No	No
2	81				4	77	male	No	NA	NA	Yes	Yes	ANo	Yes	Yes	Yes	2000	Yes	No	No	Yes	Yes	1	1	1	Yes	4	48	No	No	No	Yes	Yes	No	Yes	Yes	Yes	Nebivolol	32	none	No	Yes	No	No	No	No	Yes
2	81				5	75	male	No	NA	Yes	Yes	Yes	B_light	Yes	Yes	previous	1994	Yes	Yes	Yes	Yes	Yes	1	2	2	Yes	3	66	Yes	No	No	Yes	Yes	No	Yes	Yes	Yes	Carvedilol	24	Amlodipin	Yes	No	No	Yes	No	No	No
2	81				6	73	male	No	NA	NA	Yes	No	B_light	Yes	Yes	previous	2010	Yes	No	No	Yes	No	NA	0	0	Yes	1	60	No	No	No	Yes	No	No	Yes	Yes	Yes	Metoprolol	31	other	No	No	No	No	No	No	No
2	81				7	71	female	No	NA	NA	Yes	Yes	B_light	Yes	Yes	No	2000	Yes	No	Yes	Yes	No	NA	NA	0	Yes	2	68	No	No	No	Yes	No	No	Yes	Yes	Yes	Bisoprolol	32	Amlodipin	No	Yes	No	No	No	No	No
2	81				8	65	female	Yes	second generation	Yes	Yes	Yes	ANo	Yes	Yes	Yes	2005	Yes	Yes	NA	Yes	Yes	1	1	1	Yes	1	60	No	No	No	Yes	No	No	Yes	Yes	Yes	none	NA	Diltiazem	No	Yes	No	No	Yes	No	No
2	81				9	NA	male	No	NA	Yes	Yes	Yes	C_medium (1-3x/W)	Yes	Yes	Yes	1995	Yes	Yes	Yes	Yes	Yes	3	3	3	Yes	3	66	No	No	No	Yes	No	No	Yes	Yes	Yes	none	NA	Amlodipin	No	Yes	No	No	Yes	No	Yes
2	81				10	83	female	No	NA	NA	Yes	No	ANo	Yes	Yes	No	2010	Yes	No	Yes	Yes	Yes	2	2	2	Yes	2	68	No	No	No	Yes	No	No	Yes	Yes	Yes	Carvedilol	33	Amlodipin	No	Yes	No	No	Yes	No	No
2	86				1	54	male	No	NA	Yes	Yes	Yes	B_light	No	No	Yes	2011	Yes	No	No	Yes	No	NA	NA	0	No	0	78	No	No	No	No	Yes	No	No	Yes	No	Bisoprolol	32	Amlodipin	No	No	No	No	No	No	No
2	86				2	61	male	No	NA	No	Yes	Yes	C_medium (1-3x/W)	Yes	No	previous	2010	Yes	No	No	No	No	NA	NA	1	No	NA	74	No	No	No	Yes	No	No	Yes	Yes	No	Carvedilol	NA	none	No	No	No	No	No	No	No
2	86				3	69	female	Yes	NA	NA	Yes	Yes	D_intensive (> 3x/W)	Yes	Yes	No	2011	Yes	No	No	Yes	No	NA	NA	1	No	NA	70	No	No	No	Yes	No	No	Yes	Yes	No	Nebivolol	NA	Diltiazem	No	No	No	No	No	No	No
2	86				4	71	male	No	NA	Yes	Yes	Yes	B_light	Yes	Yes	previous	2012	Yes	No	No	No	Yes	1	0	1	No	NA	68	No	No	No	No	Yes	No	Yes	Yes	No	Atenolol	NA	none	No	No	No	No	No	No	No
2	86				5	74	female	Yes	first generation	Yes	Yes	No	C_medium (1-3x/W)	Yes	Yes	No	2011	Yes	Yes	Yes	No	Yes	1	NA	2	Yes	2	70	Yes	No	No	No	No	Yes	No	Yes	Yes	Carvedilol	NA	none	No	Yes	No	No	No	No	Yes
2	86				6	73	male	No	NA	Yes	Yes	Yes	ANo	Yes	Yes	No	2012	Yes	Yes	Yes	No	Yes	3	6	2	Yes	2	72	Yes	No	No	No	No	Yes	Yes	No	Yes	none	NA	none	Yes	No	No	No	No	No	Yes
2	86				7	70	female	No	NA	Yes	Yes	No	B_light	Yes	No	No	2011	Yes	No	Yes	No	Yes	2	1	2	Yes	1	66	No	No	No	Yes	No	No	No	Yes	Yes	Metoprolol	NA	none	No	No	Yes	No	No	No	No
2	86				8	57	male	Yes	second generation	Yes	Yes	Yes	NA	Yes	No	Yes	2011	Yes	Yes	No	No	No	NA	NA	1	No	0	68	No	No	No	Yes	No	No	Yes	Yes	No	none	NA	none	No	Yes	No	No	No	No	No
2	86				9	68	female	No	NA	Yes	Yes	No	C_medium (1-3x/W)	Yes	Yes	No	2011	Yes	No	No	Yes	Yes	1	NA	1	No	0	70	Yes	No	No	Yes	No	No	No	Yes	Yes	Bisoprolol	NA	Amlodipin	No	No	No	No	No	No	No
2	86				10	76	male	No	NA	No	No	Yes	ANo	Yes	Yes	previous	2012	Yes	No	No	No	Yes	2	2	2	No	0	NA	Yes	No	No	No	No	Yes	Yes	Yes	Yes	Carvedilol	NA	Amlodipin	No	No	No	No	No	No	No
2	87				1	65	female	Yes	NA	Yes	Yes	Yes	NA	Yes	Yes	previous	2008	No	No	No	Yes	Yes	0	NA	NA	No	NA	90	No	No	No	Yes	No	No	Yes	Yes	No	Metoprolol	42	none	No	No	No	No	No	No	No
2	87				2	53	male	No	NA	Yes	Yes	Yes	NA	No	No	NA	2003	Yes	No	No	Yes	Yes	NA	NA	NA	No	NA	63	No	No	No	Yes	No	No	No	Yes	No	Metoprolol	31	none	No	No	No	No	No	No	No
2	87				3	48	male	Yes	NA	Yes	No	Yes	NA	Yes	No	Yes	2010	Yes	No	No	No	NA	NA	0	NA	No	NA	73	No	No	No	Yes	No	No	Yes	Yes	Yes	none	NA	none	No	No	No	No	No	No	No
2	87				4	79	female	No	NA	Yes	Yes	Yes	NA	No	No	NA	2010	Yes	No	NA	Yes	No	NA	NA	NA	No	NA	91	No	No	No	No	No	No	No	Yes	No	none	NA	none	No	No	No	No	No	No	No
2	87				5	59	male	Yes	NA	Yes	Yes	Yes	NA	No	No	NA	2010	Yes	No	No	Yes	NA	NA	NA	NA	No	NA	78	No	No	No	Yes	No	No	No	Yes	No	none	NA	none	No	No	No	No	No	No	No
2	87				6	84	male	No	NA	Yes	NA	Yes	NA	Yes	Yes	NA	NA	Yes	No	Yes	Yes	NA	NA	NA	NA	No	NA	54	No	No	No	Yes	No	No	Yes	NA	Yes	none	NA	none	No	No	No	No	No	No	No
2	87				7	63	female	No	NA	Yes	Yes	No	NA	Yes	No	Yes	2009	No	No	No	Yes	Yes	NA	0	NA	No	NA	78	No	No	No	Yes	No	No	No	Yes	Yes	none	NA	none	No	No	No	No	No	No	No
2	87				8	70	male	No	NA	NA	No	Yes	NA	Yes	No	Yes	2010	No	No	No	No	No	NA	NA	NA	No	NA	94	No	No	No	Yes	Yes	No	Yes	No	No	none	NA	none	No	No	No	No	No	No	No
2	87				9	44	male	No	NA	Yes	No	No	NA	No	Yes	NA	2007	NA	No	No	No	No	NA	NA	NA	No	NA	89	No	No	No	Yes	No	No	Yes	Yes	No	Carvedilol	33	none	No	No	No	No	No	No	No
2	87				10	51	male	Yes	NA	NA	Yes	No	NA	NA	Yes	NA	2010	No	No	No	No	No	NA	NA	NA	No	NA	80	No	No	No	Yes	No	No	Yes	Yes	No	none	NA	none	No	No	No	No	No	No	No
2	93				1	65	male	No	NA	No	Yes	No	D_intensive (> 3x/W)	NA	NA	NA	2010	Yes	No	No	No	No	NA	NA	0	No	NA	63	Yes	No	No	No	No	Yes	Yes	Yes	NA	Bisoprolol	NA	none	No	No	No	No	No	No	No
2	93				2	76	male	No	NA	No	Yes	Yes	D_intensive (> 3x/W)	Yes	No	No	2011	Yes	Yes	No	No	No	NA	NA	NA	Yes	1	78	No	No	No	No	No	Yes	Yes	Yes	Yes	Metoprolol	NA	Amlodipin	No	No	No	No	No	No	No
2	93				3	84	male	No	NA	No	Yes	Yes	C_medium (1-3x/W)	Yes	No	No	2004	Yes	Yes	No	No	No	NA	NA	0	Yes	1	86	Yes	No	No	No	No	Yes	No	No	Yes	Nebivolol	NA	none	No	No	No	No	No	No	Yes
2	93				4	62	female	No	NA	Yes	Yes	No	C_medium (1-3x/W)	NA	NA	NA	2010	Yes	No	No	No	No	NA	NA	0	No	NA	88	Yes	Yes	Yes	No	No	Yes	No	No	No	none	NA	none	No	No	No	Yes	No	No	No
2	93				5	80	female	No	NA	Yes	Yes	Yes	B_light	No	No	No	2008	Yes	No	No	No	No	NA	NA	0	Yes	1	73	Yes	No	No	No	No	Yes	NA	No	NA	none	NA	none	No	No	No	No	No	No	No
2	93				6	85	female	No	NA	Yes	Yes	Yes	B_light	Yes	No	No	2006	Yes	Yes	No	No	No	NA	NA	0	Yes	2	NA	Yes	No	No	No	No	Yes	No	Yes	NA	none	NA	none	No	No	No	No	No	No	No
2	93				7	85	female	No	NA	Yes	No	Yes	B_light	No	No	No	2008	Yes	Yes	No	No	No	NA	NA	0	Yes	1	102	Yes	No	No	No	No	Yes	No	No	Yes	Bisoprolol	19	none	No	No	No	No	No	No	No
2	93				8	77	male	No	NA	Yes	No	No	C_medium (1-3x/W)	Yes	No	No	2010	Yes	No	No	No	No	NA	NA	0	Yes	1	64	Yes	No	No	No	No	Yes	No	No	Yes	none	NA	none	No	No	No	Yes	No	No	No
2	93				9	55	male	No	NA	Yes	Yes	No	C_medium (1-3x/W)	Yes	Yes	No	2009	Yes	No	NA	NA	No	NA	NA	0	Yes	1	71	Yes	No	No	No	No	Yes	No	Yes	Yes	Metoprolol	31	none	No	No	No	Yes	No	No	No
2	93				10	58	male	Yes	first generation	Yes	Yes	Yes	D_intensive (> 3x/W)	NA	NA	NA	2012	Yes	No	NA	NA	No	NA	NA	NA	Yes	3	54	Yes	No	No	No	No	Yes	Yes	Yes	Yes	Atenolol	32	none	No	No	No	Yes	No	No	No
2	94				1	66	male	No	NA	No	Yes	No	D_intensive (> 3x/W)	Yes	No	Yes	2008	Yes	No	No	No	No	NA	NA	0	No	NA	55	No	No	No	Yes	No	No	Yes	No	No	Bisoprolol	32	none	No	No	No	No	No	No	No
2	94				2	87	female	No	NA	No	Yes	No	B_light	Yes	Yes	No	NA	Yes	No	Yes	No	No	NA	0	NA	NA	1	76	No	No	No	Yes	Yes	No	Yes	Yes	Yes	Nebivolol	32	Amlodipin	No	Yes	No	No	No	No	No
2	94				3	71	male	No	NA	No	Yes	No	B_light	Yes	No	No	2003	Yes	No	No	No	No	NA	NA	2	Yes	2	52	No	No	Yes	No	No	Yes	Yes	Yes	Yes	Bisoprolol	19	Amlodipin	No	No	No	NA	No	No	No
2	94				4	87	male	No	NA	No	No	Yes	C_medium (1-3x/W)	No	No	previous	1995	Yes	No	No	No	No	NA	NA	1	No	NA	72	No	No	No	Yes	No	No	Yes	Yes	No	none	NA	none	No	No	No	NA	No	No	No
2	94				5	70	male	No	NA	No	No	No	D_intensive (> 3x/W)	Yes	Yes	No	2003	Yes	No	No	No	No	NA	NA	0	No	NA	70	No	No	No	Yes	No	No	Yes	No	No	Nebivolol	32	none	No	No	No	No	No	No	No
2	94				6	68	male	Yes	first generation	Yes	Yes	Yes	B_light	Yes	Yes	previous	2010	Yes	Yes	No	Yes	No	NA	NA	0	Yes	3	70	No	No	No	Yes	No	No	Yes	Yes	Yes	other	9	none	No	No	No	No	No	No	Yes
2	94				7	54	male	No	NA	No	Yes	No	C_medium (1-3x/W)	Yes	No	previous	NA	Yes	No	No	Yes	No	NA	NA	0	No	NA	65	No	No	No	Yes	No	No	Yes	Yes	No	Bisoprolol	19	none	No	No	No	No	No	No	No
2	94				8	65	female	No	NA	No	Yes	No	NA	No	No	No	2008	Yes	No	No	Yes	Yes	1	NA	1	No	NA	64	No	No	No	Yes	No	No	NA	Yes	NA	Bisoprolol	19	none	No	No	No	No	No	No	No
2	94				9	78	male	No	NA	No	Yes	No	C_medium (1-3x/W)	Yes	Yes	previous	2000	Yes	No	No	No	No	NA	NA	0	No	NA	64	No	No	No	Yes	No	No	Yes	Yes	Yes	Bisoprolol	32	Amlodipin	No	No	No	NA	No	No	No
2	94				10	55	male	No	NA	Yes	Yes	No	C_medium (1-3x/W)	NA	NA	NA	2007	Yes	No	No	No	No	NA	NA	0	No	NA	68	No	No	No	Yes	No	No	Yes	Yes	No	Bisoprolol	4	none	No	No	No	No	No	No	No
2	95				1	57	male	No	NA	NA	Yes	No	C_medium (1-3x/W)	Yes	No	NA	2002	Yes	No	No	No	Yes	1	NA	0	No	NA	68	No	No	No	Yes	No	No	Yes	Yes	No	Bisoprolol	32	none	No	No	No	No	No	No	No
2	95				2	79	female	No	NA	NA	Yes	No	C_medium (1-3x/W)	Yes	No	No	1999	Yes	No	No	No	No	NA	NA	0	No	NA	82	No	No	No	Yes	No	No	Yes	Yes	No	none	NA	none	No	No	No	No	No	No	No
2	95				3	78	male	No	NA	Yes	Yes	No	D_intensive (> 3x/W)	Yes	No	No	1988	Yes	No	No	No	No	NA	NA	NA	No	NA	73	No	No	No	No	No	No	Yes	Yes	No	Bisoprolol	32	Amlodipin	No	No	No	No	No	No	No
2	95				4	76	male	No	NA	Yes	Yes	Yes	ANo	Yes	Yes	No	1997	No	No	No	No	NA	NA	NA	0	Yes	1	68	No	No	No	Yes	No	No	Yes	Yes	No	Nebivolol	32	none	No	No	No	No	No	No	No
2	95				5	59	male	No	NA	Yes	Yes	NA	B_light	Yes	Yes	NA	2003	Yes	No	No	NA	NA	NA	NA	0	No	NA	80	Yes	No	No	Yes	No	No	Yes	Yes	No	Bisoprolol	32	none	No	No	No	No	No	No	No
2	95				6	71	male	No	NA	Yes	Yes	No	C_medium (1-3x/W)	Yes	Yes	No	2007	Yes	No	No	No	No	NA	NA	0	No	NA	58	No	No	No	Yes	No	No	Yes	Yes	No	Nebivolol	32	Amlodipin	No	No	No	No	No	No	No
2	95				7	51	male	No	NA	Yes	Yes	No	C_medium (1-3x/W)	Yes	No	No	2000	Yes	No	No	No	No	NA	NA	0	No	NA	62	No	No	No	Yes	No	No	Yes	Yes	No	none	NA	none	No	No	No	No	No	No	No
2	95				8	58	male	No	NA	Yes	Yes	Yes	C_medium (1-3x/W)	Yes	Yes	No	1994	Yes	No	No	No	No	NA	NA	0	No	NA	61	No	No	No	Yes	No	No	No	Yes	No	Carvedilol	NA	none	No	No	No	No	No	No	No
2	95				9	72	male	No	NA	Yes	Yes	Yes	B_light	Yes	Yes	No	2002	Yes	No	Yes	No	Yes	NA	NA	2	Yes	2	51	Yes	No	No	Yes	Yes	No	Yes	Yes	Yes	Carvedilol	10	Diltiazem	No	No	Yes	Yes	No	No	No
2	95				10	61	female	Yes	first generation	Yes	Yes	NA	B_light	Yes	Yes	NA	2003	Yes	No	No	Yes	Yes	3	3	3	No	NA	47	No	No	No	Yes	Yes	No	Yes	Yes	No	Bisoprolol	32	none	No	Yes	No	No	No	No	No
2	100				1	73	female	No	NA	NA	Yes	No	ANo	Yes	No	No	2007	Yes	No	No	Yes	Yes	2	0	2	Yes	1	81	No	No	No	Yes	No	No	Yes	Yes	Yes	Bisoprolol	19	none	No	No	No	No	No	No	No
2	100				2	72	female	No	NA	Yes	Yes	No	C_medium (1-3x/W)	Yes	No	No	2011	Yes	No	No	No	No	NA	0	0	Yes	1	78	Yes	No	No	No	No	Yes	No	Yes	No	none	NA	Verapamil	No	No	No	No	No	No	No
2	100				3	84	female	No	NA	Yes	Yes	No	ANo	Yes	Yes	previous	2000	Yes	Yes	No	Yes	Yes	1	2	1	Yes	2	82	Yes	No	No	No	No	Yes	Yes	Yes	Yes	Bisoprolol	32	none	No	No	No	No	No	No	No
2	100				4	52	male	No	NA	Yes	Yes	No	D_intensive (> 3x/W)	Yes	No	previous	2007	Yes	No	No	No	No	NA	0	0	Yes	1	84	No	No	No	Yes	No	No	Yes	Yes	NA	Nebivolol	32	none	No	No	No	No	No	No	No
2	100				5	84	female	No	NA	NA	No	Yes	ANo	Yes	Yes	No	2003	Yes	No	No	Yes	Yes	2	2	1	Yes	3	68	No	No	No	Yes	No	No	Yes	No	Yes	none	NA	Amlodipin	No	No	No	No	No	No	No
2	100				6	75	female	No	NA	NA	No	No	C_medium (1-3x/W)	Yes	No	No	2001	Yes	No	No	Yes	No	NA	NA	0	Yes	1	66	No	No	No	Yes	No	No	No	No	Yes	Bisoprolol	6	none	No	No	No	No	No	No	No
2	100				7	60	male	No	NA	Yes	Yes	Yes	B_light	Yes	Yes	previous	2009	Yes	Yes	No	Yes	No	NA	NA	3	Yes	3	52	No	No	No	Yes	No	No	Yes	Yes	Yes	none	NA	none	Yes	No	No	No	No	No	No
2	100				8	87	female	Yes	first generation	NA	Yes	Yes	ANo	Yes	Yes	No	2000	Yes	No	No	No	Yes	2	4	2	Yes	3	90	Yes	No	No	No	No	Yes	Yes	Yes	NA	Carvedilol	33	other	No	Yes	No	No	Yes	No	No
2	100				9	56	male	No	NA	Yes	Yes	No	B_light	No	No	previous	2003	Yes	No	No	Yes	No	NA	NA	1	No	NA	66	No	No	No	Yes	No	No	No	Yes	No	Bisoprolol	4	none	No	No	No	No	No	No	No
2	100				10	87	male	No	NA	NA	Yes	Yes	B_light	Yes	No	previous	2003	Yes	No	No	No	Yes	4	8	1	Yes	3	88	No	No	No	Yes	Yes	No	Yes	Yes	Yes	none	NA	none	No	Yes	Yes	No	Yes	No	No
2	101				1	56	male	No	NA	No	Yes	No	B_light	Yes	No	previous	1994	Yes	No	No	No	No	NA	NA	NA	No	NA	80	No	No	No	Yes	No	No	No	Yes	No	Metoprolol	42	none	No	No	No	No	No	No	No
2	101				2	75	male	No	NA	Yes	Yes	No	B_light	Yes	No	Yes	2005	Yes	No	No	No	No	NA	NA	NA	NA	NA	76	No	Yes	No	Yes	No	No	Yes	Yes	No	Bisoprolol	32	none	No	Yes	No	No	No	No	No
2	101				3	52	male	No	NA	No	Yes	No	D_intensive (> 3x/W)	Yes	No	Yes	2011	Yes	No	No	No	Yes	5	8	2	No	NA	84	No	No	No	NA	Yes	No	Yes	Yes	NA	Bisoprolol	4	none	No	Yes	No	No	No	No	No
2	101				4	73	female	No	NA	NA	Yes	NA	ANo	Yes	No	No	2008	Yes	No	No	No	No	NA	NA	NA	No	NA	68	No	No	No	Yes	No	No	Yes	Yes	No	Metoprolol	42	none	No	No	No	No	No	No	No
2	101				5	58	male	No	NA	Yes	Yes	No	B_light	Yes	No	No	2008	Yes	No	No	No	No	NA	NA	NA	No	NA	56	No	No	No	No	Yes	No	Yes	Yes	No	Bisoprolol	32	none	No	No	No	No	No	No	No
2	101				6	70	female	No	NA	NA	Yes	No	B_light	Yes	No	No	2007	Yes	No	No	No	No	NA	NA	NA	No	NA	47	No	No	No	Yes	No	No	Yes	Yes	No	Bisoprolol	32	none	No	No	No	No	No	No	No
2	101				7	82	male	No	NA	NA	Yes	No	ANo	Yes	No	No	2003	Yes	No	No	No	No	NA	NA	NA	Yes	2	56	No	No	No	No	Yes	No	Yes	No	Yes	none	NA	none	No	No	No	No	No	No	No
2	101				8	64	male	No	NA	No	No	No	C_medium (1-3x/W)	Yes	Yes	Yes	2011	Yes	Yes	No	No	No	NA	NA	NA	No	NA	86	No	No	No	No	Yes	No	Yes	No	Yes	Bisoprolol	32	none	No	No	No	No	No	No	No
2	101				9	71	female	No	NA	Yes	Yes	Yes	ANo	Yes	Yes	No	2001	Yes	No	No	Yes	No	NA	NA	NA	No	NA	88	Yes	No	No	No	No	Yes	Yes	Yes	Yes	Carvedilol	33	none	No	No	No	No	Yes	No	No
2	101				10	50	female	No	NA	Yes	Yes	No	ANo	Yes	Yes	No	2004	Yes	No	No	No	Yes	NA	6	2	No	NA	71	Yes	No	No	No	No	Yes	Yes	Yes	Yes	Bisoprolol	19	none	No	Yes	No	No	No	No	No
2	104				1	80	female	No	NA	NA	No	No	C_medium (1-3x/W)	Yes	No	No	2005	No	No	No	No	No	NA	NA	0	NA	0	80	Yes	No	No	Yes	No	No	Yes	Yes	No	Bisoprolol	19	none	No	No	No	No	No	No	No
2	104				2	65	male	No	NA	NA	Yes	No	C_medium (1-3x/W)	Yes	No	No	2002	No	No	No	No	No	NA	0	0	No	NA	76	No	No	No	Yes	Yes	No	Yes	Yes	Yes	Metoprolol	31	Amlodipin	No	No	No	No	No	No	No
2	104				3	76	male	No	NA	NA	Yes	No	C_medium (1-3x/W)	Yes	Yes	No	2011	Yes	No	No	No	No	NA	0	0	No	NA	80	No	No	No	Yes	Yes	No	Yes	Yes	NA	Nebivolol	32	none	No	Yes	No	No	No	No	No
2	104				4	59	female	No	NA	NA	Yes	No	C_medium (1-3x/W)	No	Yes	No	2004	Yes	No	No	No	No	NA	0	0	No	NA	72	No	No	No	Yes	No	No	No	Yes	No	Bisoprolol	19	none	No	No	No	No	No	No	No
2	104				5	74	female	No	NA	NA	Yes	No	B_light	No	No	No	2007	Yes	No	No	No	No	NA	0	0	Yes	2	72	Yes	No	No	No	No	Yes	No	No	No	Nebivolol	32	none	No	No	No	No	No	No	No
2	104				6	57	male	No	NA	Yes	Yes	No	B_light	Yes	No	No	2007	Yes	No	No	No	No	NA	0	0	No	NA	80	No	No	No	Yes	Yes	No	Yes	No	NA	Bisoprolol	19	none	No	No	No	No	No	No	No
2	104				7	72	female	No	NA	NA	Yes	No	C_medium (1-3x/W)	Yes	No	No	2007	Yes	No	No	No	No	NA	0	0	No	NA	80	No	No	No	Yes	Yes	No	Yes	Yes	No	none	NA	none	No	No	No	No	No	No	No
2	104				8	83	male	No	NA	NA	Yes	NA	NA	Yes	No	NA	2011	Yes	No	No	No	No	NA	NA	0	No	0	80	No	No	No	Yes	Yes	No	Yes	Yes	Yes	Bisoprolol	19	Amlodipin	No	No	No	No	No	No	No
2	104				9	56	male	No	NA	NA	NA	NA	NA	NA	NA	NA	2010	No	No	No	No	No	NA	0	0	No	NA	72	No	No	No	Yes	No	No	No	Yes	No	Metoprolol	42	none	No	No	No	No	No	No	No
2	104				10	86	female	No	NA	NA	Yes	No	B_light	Yes	Yes	No	2010	No	No	No	No	No	NA	0	0	Yes	2	72	No	No	No	Yes	Yes	No	Yes	Yes	Yes	Metoprolol	31	none	No	No	No	No	No	No	No
2	105				8	83	male	NA	NA	No	Yes	NA	B_light	Yes	No	No	2007	Yes	No	No	No	Yes	NA	NA	2	Yes	2	68	Yes	No	No	Yes	No	No	Yes	No	Yes	Nebivolol	32	none	No	No	No	No	No	Yes	No
2	105				1	88	male	NA	NA	Yes	Yes	NA	B_light	Yes	No	No	NA	Yes	No	No	No	No	NA	NA	0	Yes	2	52	Yes	Yes	NA	No	Yes	No	Yes	Yes	NA	Bisoprolol	4	none	No	No	No	No	No	No	No
2	105				2	84	male	NA	NA	Yes	No	Yes	B_light	Yes	No	previous	2009	Yes	Yes	No	No	No	NA	0	0	NA	2	80	Yes	No	No	No	No	Yes	Yes	Yes	No	none	NA	Verapamil	No	No	No	No	No	No	No
2	105				3	66	male	NA	NA	Yes	Yes	NA	C_medium (1-3x/W)	Yes	No	No	2011	Yes	No	No	No	No	NA	0	1	Yes	2	76	Yes	No	No	Yes	No	Yes	Yes	Yes	NA	none	NA	none	No	No	No	No	No	No	No
2	105				4	78	female	NA	NA	Yes	No	Yes	B_light	Yes	No	No	2007	Yes	No	No	No	No	NA	NA	0	Yes	2	80	Yes	Yes	NA	Yes	No	No	Yes	Yes	Yes	none	NA	none	No	No	No	No	No	No	No
2	105				5	76	female	NA	NA	No	No	No	C_medium (1-3x/W)	Yes	No	No	2004	Yes	No	No	No	No	NA	NA	0	NA	NA	44	Yes	No	No	No	No	Yes	No	Yes	NA	Bisoprolol	NA	none	No	No	No	No	No	No	No
2	105				6	78	female	No	NA	No	Yes	No	C_medium (1-3x/W)	Yes	No	No	2011	Yes	No	No	No	No	NA	NA	0	NA	1	68	Yes	No	No	Yes	Yes	NA	Yes	Yes	Yes	none	NA	none	No	No	No	NA	No	No	No
2	105				7	84	female	NA	NA	Yes	Yes	NA	C_medium (1-3x/W)	Yes	Yes	No	1995	Yes	Yes	No	No	Yes	2	NA	2	Yes	2	84	Yes	Yes	No	Yes	Yes	Yes	Yes	Yes	NA	Bisoprolol	NA	none	No	No	No	Yes	No	No	No
2	105				9	80	female	No	NA	No	Yes	Yes	C_medium (1-3x/W)	Yes	No	No	1998	Yes	No	No	No	No	NA	NA	1	Yes	1	80	No	No	No	Yes	No	No	Yes	Yes	NA	Bisoprolol	32	none	No	No	No	No	No	No	No
2	106				1	62	male	No	NA	NA	Yes	No	B_light	Yes	No	Yes	2011	No	No	No	No	No	NA	NA	0	No	NA	71	No	No	No	Yes	No	No	Yes	Yes	No	Nebivolol	32	none	No	No	No	Yes	No	No	No
2	106				2	58	male	No	NA	No	Yes	No	C_medium (1-3x/W)	Yes	Yes	Yes	2011	Yes	No	No	No	No	NA	NA	0	No	NA	72	No	No	No	Yes	Yes	No	Yes	Yes	No	none	NA	none	NA	NA	NA	NA	NA	NA	NA
2	106				3	50	female	No	NA	NA	Yes	Yes	B_light	Yes	No	Yes	2006	NA	Yes	Yes	No	Yes	NA	NA	0	No	NA	74	No	No	No	Yes	Yes	No	No	Yes	No	Nebivolol	19	none	No	Yes	No	No	No	No	No
2	106				4	61	male	No	NA	NA	Yes	No	C_medium (1-3x/W)	Yes	No	Yes	2004	Yes	No	No	Yes	Yes	NA	2	1	No	NA	64	No	No	No	Yes	Yes	No	Yes	Yes	No	Bisoprolol	32	none	No	No	No	No	No	No	No
2	106				5	58	female	No	NA	No	Yes	No	B_light	Yes	No	Yes	2008	Yes	No	No	No	Yes	NA	NA	NA	No	NA	58	No	No	No	Yes	Yes	No	Yes	Yes	No	Bisoprolol	19	none	No	No	No	No	No	No	No
2	106				6	56	male	Yes	first generation	NA	Yes	Yes	ANo	Yes	Yes	No	2005	No	No	No	Yes	No	NA	NA	0	Yes	2	76	No	No	No	Yes	Yes	No	Yes	Yes	NA	Bisoprolol	19	none	No	No	No	Yes	No	No	No
2	106				7	78	male	No	NA	Yes	Yes	No	B_light	Yes	No	No	2005	Yes	No	No	Yes	Yes	1	NA	NA	No	NA	60	No	No	No	Yes	Yes	No	Yes	Yes	NA	Bisoprolol	32	none	No	Yes	No	No	No	No	No
2	106				8	51	male	No	NA	Yes	No	No	B_light	Yes	No	No	2011	No	No	No	NA	Yes	NA	NA	0	Yes	NA	88	Yes	No	Yes	No	No	Yes	Yes	No	Yes	Bisoprolol	6	none	No	No	No	Yes	No	No	No
2	106				9	58	male	Yes	first generation	Yes	Yes	No	B_light	Yes	Yes	Yes	2010	No	No	No	No	No	NA	NA	0	No	NA	68	No	No	No	Yes	NA	No	No	Yes	No	Bisoprolol	19	none	No	No	No	No	No	No	No
2	106				10	56	male	No	NA	Yes	Yes	No	ANo	Yes	No	Yes	2006	NA	Yes	No	Yes	No	NA	NA	0	Yes	2	116	No	No	No	Yes	No	No	No	Yes	Yes	Nebivolol	32	none	No	No	No	No	No	No	No
2	108				1	79	female	No	NA	No	Yes	No	B_light	Yes	Yes	No	2011	No	No	No	No	No	NA	NA	1	No	NA	56	No	No	No	Yes	Yes	No	Yes	Yes	No	Bisoprolol	32	none	No	Yes	No	No	No	No	No
2	108				2	81	female	No	NA	NA	Yes	No	ANo	Yes	Yes	No	2008	Yes	No	No	Yes	No	NA	NA	NA	No	NA	77	No	No	No	Yes	Yes	No	Yes	Yes	No	none	NA	Amlodipin	No	No	No	No	Yes	No	No
2	108				3	63	male	Yes	first generation	Yes	Yes	No	ANo	Yes	Yes	Yes	2009	Yes	Yes	No	No	No	NA	NA	NA	Yes	2	88	No	No	No	No	Yes	No	No	Yes	No	Bisoprolol	19	none	No	No	No	No	No	No	No
2	108				4	58	male	No	NA	No	Yes	No	C_medium (1-3x/W)	No	No	No	2008	Yes	No	No	No	No	NA	NA	0	No	NA	56	No	No	No	Yes	Yes	No	Yes	Yes	No	Bisoprolol	4	none	No	No	No	No	No	No	No
2	108				5	72	male	No	NA	No	Yes	Yes	ANo	Yes	Yes	NA	2003	Yes	Yes	No	No	No	NA	NA	NA	Yes	2	71	No	No	No	Yes	Yes	No	Yes	Yes	Yes	Metoprolol	31	none	No	No	No	No	No	No	No
2	108				6	55	male	No	NA	Yes	Yes	No	C_medium (1-3x/W)	Yes	Yes	No	2008	Yes	No	No	No	No	NA	NA	0	No	0	70	No	No	No	Yes	Yes	No	No	Yes	No	Bisoprolol	19	Amlodipin	No	No	No	No	No	No	No
2	108				7	49	male	Yes	first generation	No	Yes	No	ANo	No	Yes	Yes	2012	Yes	No	No	No	No	NA	NA	0	No	NA	85	No	No	No	Yes	Yes	No	Yes	Yes	No	Bisoprolol	4	none	No	No	No	No	No	No	No
2	108				8	72	male	No	NA	NA	NA	NA	D_intensive (> 3x/W)	Yes	No	No	2002	No	No	No	No	No	NA	NA	NA	No	NA	79	Yes	No	No	No	No	Yes	Yes	No	No	Nebivolol	19	none	No	No	No	No	No	No	No
2	108				9	62	male	No	NA	NA	NA	NA	ANo	Yes	Yes	NA	2006	No	No	No	No	No	NA	NA	NA	Yes	2	68	No	No	No	No	No	Yes	Yes	Yes	Yes	Nebivolol	32	none	No	No	No	No	No	No	No
2	108				10	60	male	Yes	first generation	NA	NA	NA	ANo	No	Yes	Yes	2008	No	Yes	No	No	No	NA	NA	NA	Yes	3	96	NA	Yes	No	Yes	No	Yes	Yes	Yes	Yes	Carvedilol	10	none	No	No	No	Yes	No	No	Yes
2	109				1	93	female	No	NA	Yes	Yes	No	B_light	Yes	No	No	2005	Yes	No	Yes	No	Yes	1	0	2	NA	3	57	No	No	No	Yes	Yes	No	Yes	Yes	Yes	Carvedilol	24	other	No	No	No	No	Yes	Yes	No
2	109				2	92	female	No	NA	Yes	Yes	No	ANo	Yes	No	No	2007	Yes	NA	No	Yes	Yes	NA	2	2	NA	2	72	No	No	No	Yes	No	No	Yes	Yes	Yes	Atenolol	NA	Diltiazem	No	No	No	No	Yes	No	No
2	109				3	58	male	Yes	first generation	No	Yes	No	B_light	Yes	Yes	Yes	2002	Yes	Yes	No	No	No	NA	NA	0	No	1	50	No	No	No	Yes	Yes	No	Yes	Yes	Yes	Nebivolol	32	none	Yes	Yes	No	No	No	No	No
2	109				4	58	female	No	NA	No	Yes	No	C_medium (1-3x/W)	Yes	No	No	1999	Yes	No	No	No	No	NA	0	0	No	1	67	No	No	No	Yes	No	No	Yes	Yes	Yes	Metoprolol	31	none	NA	NA	No	NA	Yes	No	No
2	109				5	66	male	No	NA	No	Yes	No	B_light	Yes	No	No	2005	Yes	No	Yes	Yes	Yes	NA	NA	NA	No	1	68	Yes	No	No	Yes	Yes	No	Yes	Yes	Yes	Metoprolol	33	Amlodipin	No	Yes	Yes	No	Yes	No	No
2	109				6	53	male	Yes	second generation	NA	Yes	No	B_light	Yes	Yes	No	2002	Yes	No	No	No	Yes	1	1	2	No	1	70	No	No	No	Yes	No	No	Yes	Yes	Yes	Bisoprolol	32	Diltiazem	No	No	No	No	No	No	No
2	109				7	87	male	No	NA	NA	No	No	B_light	Yes	No	No	2009	Yes	No	No	Yes	Yes	NA	NA	2	Yes	2	60	Yes	Yes	No	No	No	Yes	Yes	Yes	Yes	Metoprolol	33	none	No	No	Yes	No	No	Yes	No
2	109				8	74	male	Yes	first generation	Yes	Yes	No	B_light	Yes	Yes	No	2006	Yes	No	No	No	NA	NA	NA	0	No	2	70	No	No	No	No	Yes	No	Yes	Yes	Yes	Bisoprolol	19	none	No	No	No	No	No	No	No
2	109				9	76	female	No	NA	Yes	No	No	B_light	Yes	No	No	1999	Yes	No	Yes	No	NA	NA	0	0	No	NA	80	No	No	No	No	Yes	No	Yes	No	Yes	Metoprolol	31	none	No	No	No	No	No	No	No
2	109				10	43	male	Yes	second generation	Yes	Yes	No	ANo	Yes	Yes	Yes	1996	Yes	Yes	No	Yes	Yes	5	5	4	Yes	3	58	No	No	No	Yes	Yes	No	Yes	Yes	Yes	Bisoprolol	19	Diltiazem	No	No	No	No	No	No	No
2	110				1	61	male	Yes	first generation	Yes	Yes	NA	ANo	Yes	Yes	No	2012	Yes	No	No	Yes	No	NA	NA	0	No	NA	80	NA	NA	Yes	Yes	No	No	Yes	Yes	Yes	Bisoprolol	NA	none	NA	NA	NA	NA	No	No	No
2	110				2	75	female	Yes	first generation	Yes	Yes	Yes	ANo	Yes	No	Yes	2010	Yes	Yes	No	Yes	Yes	NA	NA	1	Yes	NA	80	NA	NA	NA	Yes	No	No	Yes	Yes	Yes	Nebivolol	NA	none	NA	NA	Yes	No	No	No	No
2	110				3	76	male	Yes	first generation	Yes	Yes	Yes	ANo	Yes	No	No	2011	Yes	No	No	Yes	No	NA	NA	1	NA	NA	75	NA	NA	NA	Yes	No	No	Yes	Yes	Yes	none	NA	Amlodipin	No	No	No	No	No	No	No
2	110				4	57	female	Yes	first generation	Yes	Yes	No	ANo	Yes	No	previous	2011	Yes	NA	No	Yes	NA	NA	NA	1	NA	NA	75	No	No	No	Yes	Yes	No	No	No	Yes	other	NA	none	NA	NA	NA	NA	No	No	No
2	110				5	72	male	Yes	first generation	Yes	Yes	Yes	ANo	Yes	No	No	NA	Yes	NA	Yes	Yes	No	NA	NA	0	Yes	NA	86	Yes	No	No	Yes	No	No	Yes	Yes	Yes	other	NA	none	No	No	No	Yes	No	No	No
2	110				6	75	female	Yes	first generation	Yes	Yes	No	ANo	Yes	Yes	No	2009	Yes	No	No	Yes	No	NA	NA	1	NA	NA	65	No	No	No	No	No	No	Yes	Yes	Yes	Nebivolol	NA	other	No	Yes	No	NA	No	No	No
2	110				7	41	male	Yes	second generation	Yes	Yes	Yes	B_light	Yes	No	No	2007	Yes	NA	NA	Yes	No	NA	NA	0	No	NA	75	No	No	No	Yes	No	No	No	Yes	No	Nebivolol	NA	none	No	No	No	No	No	No	No
2	110				8	48	male	Yes	first generation	Yes	Yes	No	C_medium (1-3x/W)	Yes	No	NA	2005	Yes	Yes	No	Yes	No	NA	NA	NA	NA	NA	75	No	No	No	Yes	No	No	Yes	Yes	Yes	Carvedilol	NA	none	No	No	No	No	No	No	No
2	110				9	53	male	Yes	first generation	Yes	Yes	No	ANo	Yes	Yes	NA	2000	Yes	No	No	Yes	NA	NA	NA	NA	NA	NA	70	No	No	No	Yes	Yes	No	Yes	Yes	Yes	Bisoprolol	NA	Amlodipin	No	No	No	No	Yes	No	No
2	110				10	59	male	No	NA	Yes	Yes	NA	ANo	Yes	No	previous	2007	Yes	NA	NA	Yes	NA	NA	NA	NA	NA	NA	78	No	No	No	Yes	No	No	NA	Yes	No	Nebivolol	NA	none	NA	NA	NA	No	No	No	No
2	111				1	78	male	No	NA	Yes	Yes	No	D_intensive (> 3x/W)	Yes	No	No	2007	Yes	No	No	No	No	NA	0	1	No	NA	48	No	No	No	Yes	No	No	Yes	Yes	No	Metoprolol	NA	none	No	No	No	No	NA	NA	NA
2	111				2	82	female	No	NA	Yes	No	No	C_medium (1-3x/W)	Yes	No	Yes	2007	Yes	No	No	No	Yes	1	14	2	Yes	2	90	Yes	No	No	No	No	Yes	Yes	No	No	Bisoprolol	NA	none	No	No	No	No	Yes	No	Yes
2	111				3	57	male	Yes	first generation	Yes	Yes	No	C_medium (1-3x/W)	Yes	No	Yes	2000	Yes	No	No	No	Yes	5	10	2	No	NA	53	No	No	No	Yes	No	No	Yes	Yes	No	none	NA	none	No	No	Yes	No	Yes	No	No
2	111				4	82	male	No	NA	Yes	No	No	B_light	No	No	No	2001	Yes	No	No	No	No	NA	NA	0	No	NA	NA	No	No	No	Yes	No	No	No	No	No	none	NA	none	No	No	No	No	No	No	No
2	111				5	68	female	No	NA	Yes	Yes	Yes	C_medium (1-3x/W)	Yes	No	No	2012	Yes	No	Yes	No	No	NA	NA	1	Yes	2	76	Yes	No	No	Yes	Yes	No	Yes	Yes	Yes	Bisoprolol	NA	none	No	No	No	No	No	No	No
2	111				6	70	male	No	NA	Yes	Yes	Yes	C_medium (1-3x/W)	Yes	No	Yes	2012	Yes	No	No	No	Yes	1	NA	1	Yes	0	66	Yes	No	No	Yes	No	No	Yes	Yes	No	none	NA	none	No	Yes	No	No	No	No	Yes
2	111				7	81	female	No	NA	Yes	Yes	No	B_light	Yes	No	No	1998	No	No	No	Yes	No	NA	NA	2	Yes	0	54	No	No	No	Yes	No	No	Yes	No	NA	Bisoprolol	NA	none	No	Yes	No	No	No	No	No
2	111				8	73	female	No	NA	Yes	Yes	Yes	B_light	Yes	No	Yes	2012	No	Yes	No	Yes	No	NA	NA	0	Yes	0	80	No	No	No	Yes	No	Yes	Yes	Yes	Yes	none	NA	none	No	Yes	No	No	No	No	Yes
2	111				9	68	male	No	NA	Yes	Yes	Yes	C_medium (1-3x/W)	Yes	No	No	2005	Yes	No	No	Yes	Yes	1	NA	1	No	NA	62	No	No	No	Yes	No	No	Yes	Yes	NA	Carvedilol	NA	Amlodipin	No	No	No	No	No	No	No
2	111				10	56	male	No	NA	Yes	Yes	No	C_medium (1-3x/W)	Yes	No	No	2012	No	No	No	No	No	NA	NA	0	No	NA	68	No	No	No	Yes	No	No	Yes	Yes	No	Bisoprolol	NA	none	No	No	No	No	No	No	No
2	112				1	73	male	No	NA	NA	Yes	Yes	ANo	NA	No	No	NA	Yes	No	No	No	Yes	NA	NA	NA	No	1	75	No	No	No	Yes	No	No	Yes	Yes	Yes	none	NA	none	No	No	No	Yes	No	No	No
2	112				2	65	female	No	NA	Yes	Yes	NA	C_medium (1-3x/W)	Yes	Yes	No	NA	No	No	No	Yes	No	NA	0	1	NA	NA	51	No	No	No	No	No	No	Yes	Yes	Yes	none	NA	none	No	No	No	No	No	No	No
2	112				3	81	female	No	NA	NA	Yes	No	B_light	NA	No	No	2009	NA	NA	No	No	No	NA	NA	1	No	2	86	NA	Yes	NA	Yes	NA	Yes	Yes	Yes	Yes	Nebivolol	NA	none	NA	No	NA	Yes	No	No	No
2	112				4	82	male	No	NA	NA	NA	NA	ANo	NA	NA	NA	2011	NA	NA	NA	NA	NA	NA	0	1	Yes	2	71	No	No	No	NA	NA	Yes	Yes	Yes	Yes	none	NA	Diltiazem	No	No	No	No	No	No	No
2	112				5	86	male	No	NA	NA	Yes	No	B_light	Yes	No	No	2011	No	No	No	No	No	NA	NA	1	No	NA	66	Yes	No	No	No	No	Yes	Yes	Yes	NA	none	NA	none	NA	No	NA	No	No	NA	No
2	112				6	63	male	No	NA	NA	Yes	Yes	B_light	Yes	No	Yes	1999	NA	Yes	No	No	Yes	NA	NA	0	No	0	95	No	No	No	Yes	NA	NA	Yes	Yes	Yes	none	NA	none	No	No	No	No	No	No	No
2	112				7	83	female	No	NA	Yes	Yes	No	B_light	Yes	Yes	No	2010	NA	No	NA	Yes	NA	NA	NA	1	Yes	2	70	No	No	No	Yes	No	No	Yes	Yes	Yes	none	NA	Amlodipin	NA	NA	NA	NA	Yes	No	No
2	112				8	91	male	No	NA	Yes	Yes	Yes	ANo	Yes	Yes	No	2010	No	No	NA	Yes	Yes	NA	2	1	No	1	80	NA	No	No	Yes	Yes	No	Yes	Yes	NA	Metoprolol	NA	none	NA	No	Yes	Yes	Yes	No	No
2	112				9	92	female	No	NA	Yes	No	Yes	ANo	Yes	Yes	NA	NA	NA	No	No	Yes	NA	NA	NA	NA	No	NA	70	No	No	No	Yes	Yes	No	Yes	No	No	none	NA	none	No	No	No	NA	No	No	No
2	112				10	90	male	No	NA	Yes	No	Yes	ANo	No	No	No	NA	No	No	No	No	NA	NA	NA	0	No	NA	78	No	No	No	No	No	No	No	No	No	none	NA	none	No	No	No	No	No	No	No
2	115				1	68	male	No	NA	NA	Yes	No	B_light	Yes	No	previous	2007	Yes	NA	No	No	Yes	3	2	1	No	NA	82	No	No	No	No	Yes	No	Yes	Yes	NA	Bisoprolol	32	Amlodipin	No	No	No	No	No	No	No
2	115				2	71	male	No	NA	NA	No	No	B_light	Yes	Yes	No	2007	Yes	No	No	No	No	NA	NA	1	Yes	2	68	No	No	No	No	No	No	Yes	No	Yes	Carvedilol	24	none	Yes	No	No	Yes	No	No	No
2	115				3	88	male	No	NA	NA	Yes	No	ANo	No	No	No	2009	Yes	No	No	No	No	NA	NA	0	Yes	2	72	No	Yes	No	Yes	No	No	No	Yes	Yes	Carvedilol	24	none	No	No	No	No	No	No	Yes
2	115				4	51	male	No	NA	NA	Yes	No	C_medium (1-3x/W)	Yes	No	No	2009	Yes	No	No	Yes	No	NA	NA	1	Yes	2	68	No	No	No	Yes	No	No	Yes	Yes	Yes	Bisoprolol	NA	none	No	No	No	No	No	No	No
2	115				5	70	female	No	NA	NA	No	No	C_medium (1-3x/W)	Yes	No	previous	2011	Yes	No	No	No	Yes	2	3	1	No	NA	64	No	No	No	Yes	No	No	Yes	No	Yes	Carvedilol	10	none	Yes	No	No	No	No	No	No
2	115				6	52	male	No	NA	NA	Yes	No	D_intensive (> 3x/W)	No	No	No	2010	Yes	No	No	No	No	NA	NA	0	No	NA	64	No	No	No	Yes	No	No	Yes	Yes	No	Nebivolol	6	none	No	No	No	No	No	No	No
2	115				7	66	female	No	NA	NA	Yes	No	C_medium (1-3x/W)	Yes	No	No	2008	Yes	No	No	No	Yes	1	1	1	No	NA	68	No	No	No	No	Yes	No	NA	Yes	NA	Bisoprolol	32	none	No	Yes	No	No	No	No	No
2	115				8	65	male	No	NA	NA	Yes	No	D_intensive (> 3x/W)	Yes	No	Yes	2010	Yes	No	No	No	No	NA	NA	0	No	NA	69	No	No	Yes	No	Yes	No	No	Yes	NA	Nebivolol	NA	none	Yes	No	No	No	No	No	No
2	115				9	78	male	No	NA	NA	Yes	Yes	C_medium (1-3x/W)	Yes	Yes	No	2008	Yes	No	No	No	No	NA	NA	0	No	NA	76	No	No	No	Yes	No	No	No	Yes	Yes	Bisoprolol	32	none	No	No	No	Yes	No	No	No
2	115				10	58	male	No	NA	NA	Yes	No	C_medium (1-3x/W)	Yes	No	No	2002	Yes	No	No	No	No	NA	NA	0	No	NA	62	No	No	No	Yes	No	No	Yes	Yes	NA	Bisoprolol	32	none	No	No	No	No	No	No	No
2	116				1	59	female	No	NA	NA	No	No	C_medium (1-3x/W)	NA	No	No	2008	No	No	No	No	Yes	2	2	2	No	NA	100	No	No	NA	Yes	Yes	NA	Yes	Yes	NA	Bisoprolol	24	other	NA	NA	NA	NA	NA	NA	NA
2	116				2	83	male	No	NA	NA	Yes	Yes	B_light	NA	Yes	No	2002	Yes	Yes	Yes	No	Yes	NA	NA	3	Yes	2	94	Yes	Yes	Yes	Yes	NA	Yes	Yes	Yes	Yes	Bisoprolol	32	other	NA	NA	Yes	No	Yes	NA	Yes
2	116				3	73	female	No	NA	NA	Yes	Yes	C_medium (1-3x/W)	NA	No	No	2011	NA	No	Yes	NA	Yes	3	2	2	No	NA	97	No	No	No	Yes	NA	NA	Yes	Yes	NA	Bisoprolol	19	none	NA	NA	Yes	NA	Yes	NA	NA
2	116				4	74	female	No	NA	Yes	No	Yes	B_light	Yes	Yes	previous	2006	NA	NA	No	Yes	Yes	1	3	3	Yes	2	100	Yes	No	No	Yes	Yes	Yes	Yes	NA	NA	Bisoprolol	32	Amlodipin	NA	NA	Yes	NA	NA	NA	Yes
2	116				5	69	female	No	NA	NA	Yes	No	C_medium (1-3x/W)	Yes	No	No	2011	NA	No	No	No	No	NA	NA	NA	NA	NA	102	No	No	No	Yes	No	No	Yes	Yes	NA	Bisoprolol	32	other	NA	NA	NA	NA	No	No	No
2	116				6	76	male	No	NA	NA	No	No	B_light	NA	Yes	Yes	2006	NA	Yes	No	No	NA	NA	NA	1	Yes	2	107	NA	No	No	No	No	NA	NA	No	NA	Bisoprolol	32	Amlodipin	NA	NA	Yes	NA	No	No	Yes
2	116				7	68	female	No	NA	Yes	Yes	No	D_intensive (> 3x/W)	Yes	Yes	No	2010	No	No	Yes	No	Yes	3	2	1	Yes	1	100	No	No	No	Yes	No	No	Yes	Yes	NA	Carvedilol	24	none	No	No	Yes	NA	No	No	No
2	116				8	68	female	NA	NA	Yes	No	Yes	B_light	Yes	Yes	No	2006	No	Yes	No	Yes	Yes	3	3	3	Yes	3	64	NA	No	No	Yes	Yes	Yes	No	NA	NA	Bisoprolol	32	Amlodipin	No	No	Yes	NA	No	No	No
2	116				9	52	female	Yes	first generation	Yes	Yes	Yes	B_light	Yes	Yes	Yes	2006	Yes	Yes	Yes	Yes	Yes	7	7	4	Yes	3	100	NA	Yes	Yes	Yes	Yes	Yes	Yes	Yes	NA	Bisoprolol	6	other	NA	NA	NA	Yes	Yes	NA	NA
2	116				10	55	male	Yes	second generation	Yes	Yes	Yes	B_light	Yes	Yes	Yes	2002	Yes	Yes	Yes	Yes	NA	NA	NA	0	NA	NA	100	NA	No	Yes	Yes	Yes	NA	Yes	Yes	Yes	Carvedilol	33	other	NA	NA	Yes	NA	NA	NA	NA
2	118				1	72	male	No	NA	NA	Yes	Yes	NA	Yes	Yes	previous	2002	No	Yes	No	Yes	NA	NA	NA	NA	No	NA	67	No	Yes	No	Yes	No	No	Yes	Yes	Yes	none	NA	other	No	No	No	No	No	No	No
2	118				2	71	male	Yes	first generation	NA	Yes	No	D_intensive (> 3x/W)	Yes	Yes	No	1996	Yes	No	No	No	No	NA	NA	0	No	NA	68	No	No	No	Yes	No	No	Yes	Yes	Yes	Bisoprolol	4	none	No	No	No	No	No	No	No
2	118				3	81	male	No	NA	Yes	Yes	No	B_light	Yes	Yes	No	2004	Yes	No	Yes	Yes	No	NA	NA	NA	No	NA	62	No	No	No	Yes	No	No	Yes	Yes	No	Nebivolol	32	none	No	No	Yes	No	No	No	No
2	118				4	57	female	No	NA	Yes	Yes	No	D_intensive (> 3x/W)	Yes	No	No	2011	Yes	No	No	Yes	No	NA	NA	0	No	NA	62	No	No	No	Yes	No	No	Yes	Yes	No	Bisoprolol	19	none	No	No	No	No	No	No	No
2	118				5	49	male	No	NA	No	Yes	No	C_medium (1-3x/W)	Yes	Yes	previous	2009	Yes	No	No	Yes	NA	NA	NA	NA	No	NA	61	No	No	No	Yes	No	No	Yes	Yes	No	Metoprolol	31	none	No	No	No	No	No	No	No
2	118				6	72	male	No	NA	No	Yes	No	NA	Yes	Yes	No	2008	Yes	No	No	No	NA	NA	NA	NA	No	NA	58	No	No	No	Yes	No	No	Yes	Yes	Yes	Carvedilol	33	none	No	Yes	No	No	No	No	No
2	118				7	70	male	No	NA	No	Yes	No	NA	Yes	Yes	No	2011	Yes	No	No	No	NA	NA	NA	NA	No	NA	60	No	No	No	Yes	No	No	No	Yes	Yes	Bisoprolol	32	none	No	No	No	No	No	No	No
2	118				8	83	female	No	NA	NA	No	No	NA	Yes	No	No	2005	Yes	No	No	Yes	NA	NA	NA	NA	Yes	4	74	Yes	No	No	No	No	Yes	No	No	Yes	Metoprolol	42	none	No	No	No	No	No	No	Yes
2	118				9	70	male	No	NA	Yes	Yes	Yes	NA	Yes	No	previous	1991	Yes	No	No	No	NA	NA	NA	NA	No	NA	87	Yes	No	No	Yes	Yes	No	No	Yes	No	Bisoprolol	19	none	No	No	No	No	No	No	No
2	118				10	55	male	No	NA	NA	Yes	No	NA	Yes	Yes	previous	2004	Yes	Yes	No	No	No	NA	NA	NA	No	NA	83	Yes	No	No	Yes	No	No	Yes	Yes	Yes	Metoprolol	12	none	No	No	No	No	No	No	Yes
2	119				1	49	male	No	NA	NA	Yes	No	B_light	Yes	No	NA	2012	Yes	No	No	NA	No	NA	NA	NA	Yes	3	77	No	No	No	NA	Yes	No	Yes	Yes	Yes	Bisoprolol	32	none	No	No	No	No	No	No	No
2	119				2	55	female	Yes	first generation	Yes	Yes	No	ANo	Yes	Yes	Yes	2009	Yes	Yes	No	Yes	Yes	2	4	1	Yes	1	70	No	No	No	NA	Yes	No	Yes	Yes	Yes	Carvedilol	33	Amlodipin	No	No	No	No	No	No	No
2	119				3	83	female	No	NA	NA	Yes	No	ANo	Yes	No	No	2010	Yes	No	No	No	No	NA	NA	NA	Yes	2	60	No	No	No	NA	Yes	No	Yes	Yes	Yes	Bisoprolol	4	none	No	Yes	No	No	Yes	No	No
2	119				4	86	female	No	NA	NA	Yes	No	ANo	Yes	No	No	2007	Yes	No	NA	NA	No	NA	NA	NA	Yes	2	70	No	No	No	Yes	No	No	Yes	Yes	Yes	Nebivolol	32	none	No	No	No	No	Yes	No	No
2	119				5	76	female	No	NA	NA	Yes	No	B_light	Yes	No	No	2011	No	No	No	No	Yes	1	NA	1	Yes	1	53	Yes	No	No	No	No	Yes	Yes	Yes	Yes	Bisoprolol	32	none	No	No	No	No	No	No	No
2	119				6	83	female	No	NA	NA	Yes	Yes	B_light	Yes	No	No	2010	No	No	No	No	No	NA	NA	NA	Yes	1	76	Yes	No	No	No	No	Yes	NA	No	No	Bisoprolol	32	none	No	No	No	No	No	No	No
2	119				7	74	female	No	NA	NA	Yes	No	ANo	Yes	No	No	2009	No	No	No	No	NA	NA	NA	NA	NA	2	60	Yes	No	No	No	No	Yes	Yes	Yes	Yes	Nebivolol	4	none	No	No	No	No	No	No	No
2	119				9	80	female	No	NA	NA	Yes	NA	ANo	Yes	No	No	2009	Yes	No	No	Yes	No	NA	NA	NA	NA	2	75	Yes	No	No	No	No	Yes	No	No	No	none	NA	Amlodipin	No	No	No	No	No	No	No
2	119				10	90	female	No	NA	NA	Yes	No	ANo	Yes	No	No	NA	No	No	No	NA	NA	NA	NA	NA	Yes	2	65	Yes	Yes	No	Yes	No	No	No	No	Yes	Bisoprolol	32	none	No	Yes	No	No	No	No	No
2	119				8	77	female	No	NA	NA	Yes	NA	ANo	Yes	Yes	No	2009	No	No	Yes	No	Yes	NA	NA	1	NA	1	65	Yes	Yes	No	Yes	No	No	No	No	Yes	Nebivolol	32	none	No	No	No	No	No	No	No
2	120				1	81	male	No	NA	NA	Yes	No	ANo	No	No	No	2006	Yes	Yes	No	Yes	Yes	2	1	4	Yes	4	72	No	No	No	Yes	No	No	Yes	Yes	NA	Carvedilol	32	none	No	No	No	No	No	No	Yes
2	120				2	64	male	No	NA	No	Yes	No	C_medium (1-3x/W)	Yes	No	No	2007	Yes	Yes	No	Yes	Yes	2	NA	2	Yes	3	60	Yes	NA	Yes	No	No	Yes	Yes	Yes	Yes	Carvedilol	32	Amlodipin	Yes	Yes	No	No	No	No	No
2	120				3	88	female	No	NA	NA	Yes	Yes	B_light	Yes	Yes	No	2011	No	No	No	Yes	Yes	1	1	3	Yes	3	86	Yes	No	No	No	No	Yes	Yes	Yes	Yes	Carvedilol	19	Amlodipin	No	No	No	No	NA	NA	Yes
2	120				4	72	male	No	NA	NA	Yes	No	B_light	Yes	No	No	2010	No	No	No	Yes	No	NA	NA	2	Yes	2	76	No	No	No	No	No	Yes	Yes	Yes	NA	Carvedilol	32	none	No	No	No	No	No	No	No
2	120				5	70	female	No	NA	NA	Yes	No	C_medium (1-3x/W)	Yes	Yes	No	2006	No	Yes	Yes	Yes	No	NA	NA	NA	Yes	2	84	Yes	No	No	No	No	Yes	Yes	Yes	NA	Carvedilol	10	Amlodipin	No	No	No	No	No	No	No
2	120				6	60	male	No	NA	NA	Yes	Yes	B_light	Yes	Yes	previous	2006	Yes	Yes	No	No	No	NA	NA	NA	Yes	4	64	Yes	No	No	No	No	Yes	Yes	Yes	NA	Carvedilol	10	Amlodipin	Yes	No	No	No	No	No	Yes
2	120				7	83	male	No	NA	NA	Yes	No	B_light	Yes	No	No	2000	Yes	No	No	No	Yes	1	NA	1	NA	2	60	Yes	No	No	No	No	Yes	Yes	Yes	NA	Carvedilol	19	none	No	Yes	No	No	No	No	No
2	120				8	44	female	NA	NA	Yes	Yes	No	B_light	No	No	previous	2007	No	Yes	No	Yes	No	NA	NA	NA	Yes	2	68	No	No	No	No	No	Yes	Yes	Yes	Yes	other	31	none	No	No	No	No	No	No	No
2	120				9	83	male	No	NA	NA	Yes	No	ANo	NA	NA	NA	2000	Yes	No	Yes	Yes	No	NA	NA	0	Yes	3	76	Yes	No	No	No	No	Yes	No	Yes	No	Carvedilol	19	none	No	No	Yes	No	No	No	No
2	120				10	81	male	No	NA	NA	Yes	No	B_light	Yes	No	No	2007	Yes	No	No	No	No	NA	NA	0	Yes	3	64	Yes	No	No	No	No	Yes	Yes	Yes	Yes	Carvedilol	32	Amlodipin	No	Yes	No	No	No	No	No
2	122				1	72	female	NA	NA	Yes	Yes	Yes	ANo	Yes	No	No	2011	NA	NA	NA	NA	Yes	3	NA	1	Yes	2	70	No	No	No	Yes	No	No	Yes	Yes	NA	Bisoprolol	32	none	NA	NA	NA	NA	No	No	No
2	122				2	73	male	NA	NA	No	Yes	No	D_intensive (> 3x/W)	Yes	No	No	2003	No	No	No	No	Yes	1	NA	1	Yes	NA	78	No	No	No	NA	Yes	NA	Yes	Yes	NA	Bisoprolol	32	none	No	No	No	NA	No	No	No
2	122				3	75	male	No	NA	Yes	Yes	Yes	B_light	Yes	No	No	1997	Yes	No	No	No	Yes	3	NA	1	Yes	3	78	No	Yes	Yes	NA	NA	Yes	Yes	Yes	NA	Bisoprolol	32	none	No	No	No	NA	No	No	No
2	122				4	76	male	No	NA	Yes	Yes	Yes	C_medium (1-3x/W)	Yes	No	No	2000	Yes	No	No	No	Yes	3	NA	1	Yes	NA	78	Yes	No	No	NA	NA	Yes	Yes	Yes	NA	none	NA	none	No	No	Yes	Yes	No	No	No
2	122				5	66	male	Yes	NA	Yes	Yes	No	C_medium (1-3x/W)	Yes	No	No	2005	Yes	No	No	No	Yes	2	NA	1	Yes	1	81	Yes	No	No	NA	NA	Yes	NA	Yes	No	Bisoprolol	25	none	No	No	No	NA	No	No	No
2	122				6	81	female	Yes	second generation	Yes	No	No	C_medium (1-3x/W)	Yes	No	No	2001	Yes	No	No	Yes	Yes	4	NA	1	No	NA	65	Yes	No	No	NA	NA	Yes	No	No	No	none	NA	none	No	No	No	No	No	No	No
2	122				7	81	male	No	NA	Yes	Yes	NA	NA	Yes	No	No	2004	Yes	No	No	No	Yes	4	NA	1	Yes	1	74	Yes	No	No	NA	NA	Yes	Yes	Yes	NA	Bisoprolol	32	none	No	No	No	NA	No	No	No
2	122				8	72	female	No	NA	Yes	Yes	Yes	B_light	Yes	No	previous	2005	Yes	No	Yes	No	Yes	NA	NA	3	Yes	3	90	No	No	No	Yes	Yes	NA	NA	Yes	Yes	other	7	none	NA	NA	Yes	NA	No	No	No
2	122				9	88	female	No	NA	Yes	Yes	Yes	C_medium (1-3x/W)	Yes	No	No	2000	Yes	No	No	No	Yes	2	NA	1	Yes	1	75	Yes	No	No	No	No	Yes	Yes	Yes	No	Bisoprolol	19	none	No	No	No	NA	No	No	No
2	122				10	55	female	No	NA	Yes	Yes	No	C_medium (1-3x/W)	Yes	No	Yes	2001	Yes	No	No	Yes	Yes	3	NA	1	NA	1	75	No	No	No	Yes	No	No	Yes	Yes	No	none	NA	none	No	No	No	NA	No	No	No
2	123				1	63	male	No	NA	NA	Yes	No	C_medium (1-3x/W)	Yes	No	previous	2011	Yes	No	No	No	No	NA	NA	0	Yes	1	62	No	No	No	No	Yes	No	Yes	Yes	No	Nebivolol	32	none	No	No	No	No	No	No	No
2	123				2	79	male	No	NA	NA	Yes	No	B_light	Yes	Yes	previous	2006	Yes	No	No	Yes	NA	NA	NA	0	Yes	1	64	No	No	No	Yes	No	No	Yes	Yes	Yes	Carvedilol	24	Amlodipin	No	Yes	No	No	No	No	No
2	123				3	69	male	No	NA	NA	Yes	No	B_light	Yes	Yes	Yes	2007	Yes	NA	No	No	No	NA	NA	0	No	NA	78	No	No	No	No	Yes	No	No	Yes	No	Metoprolol	39	none	No	No	No	No	No	No	No
2	123				4	68	male	No	NA	NA	Yes	No	B_light	Yes	Yes	previous	2007	Yes	No	No	No	No	NA	NA	NA	No	NA	65	No	No	No	Yes	No	No	Yes	Yes	No	Nebivolol	32	none	No	No	No	No	No	No	No
2	123				5	47	male	No	NA	NA	Yes	No	C_medium (1-3x/W)	Yes	No	previous	2005	Yes	No	No	No	No	NA	NA	NA	No	NA	68	No	No	No	Yes	No	No	No	Yes	Yes	Bisoprolol	32	none	No	No	No	No	No	No	No
2	123				6	67	male	No	NA	NA	Yes	Yes	C_medium (1-3x/W)	Yes	No	previous	1999	Yes	Yes	No	No	No	NA	NA	NA	Yes	3	88	No	No	No	Yes	No	No	Yes	Yes	Yes	Nebivolol	32	none	No	No	No	No	No	No	No
2	123				7	95	female	No	NA	NA	Yes	Yes	ANo	NA	NA	NA	2010	No	No	Yes	No	Yes	10	20	3	NA	NA	68	No	No	No	Yes	No	No	Yes	Yes	Yes	Nebivolol	19	Amlodipin	No	Yes	No	No	No	No	No
2	123				8	52	male	No	NA	Yes	Yes	No	B_light	No	No	Yes	2009	Yes	No	No	Yes	No	NA	NA	0	No	NA	65	No	No	No	Yes	No	No	No	Yes	No	Bisoprolol	32	none	No	No	No	No	No	No	No
2	123				9	47	male	Yes	first generation	Yes	Yes	No	C_medium (1-3x/W)	Yes	No	Yes	2012	No	No	No	No	No	NA	NA	0	No	NA	63	No	No	No	Yes	Yes	No	No	Yes	No	Bisoprolol	6	none	No	No	No	No	No	No	No
2	123				10	54	female	No	NA	Yes	Yes	No	B_light	No	No	Yes	1999	Yes	NA	NA	NA	No	NA	NA	0	No	NA	72	No	No	No	Yes	No	No	No	Yes	No	Metoprolol	24	none	No	Yes	No	No	No	No	No
2	125				1	41	female	No	NA	Yes	No	No	D_intensive (> 3x/W)	No	No	No	NA	No	No	No	No	Yes	NA	NA	2	No	NA	NA	No	No	No	No	No	No	No	No	No	none	NA	Verapamil	Yes	NA	NA	NA	No	No	No
2	125				2	65	male	No	NA	NA	No	No	ANo	No	No	No	2011	No	No	No	No	No	NA	NA	NA	Yes	3	97	Yes	No	No	No	Yes	Yes	Yes	No	Yes	Metoprolol	33	none	No	Yes	No	No	No	Yes	No
2	125				3	75	male	No	NA	NA	No	Yes	B_light	No	No	Yes	NA	Yes	No	No	No	Yes	4	NA	2	No	NA	46	No	No	No	No	No	No	No	No	No	none	NA	none	NA	Yes	NA	NA	No	No	No
2	125				4	81	male	No	NA	No	Yes	Yes	ANo	Yes	Yes	No	2010	Yes	No	No	Yes	No	NA	NA	NA	Yes	1	65	No	No	No	Yes	No	No	No	Yes	Yes	none	NA	none	No	Yes	No	No	No	No	No
2	125				5	85	male	No	NA	NA	Yes	No	B_light	Yes	Yes	No	NA	Yes	No	No	No	Yes	NA	NA	3	Yes	2	90	Yes	Yes	No	Yes	No	Yes	No	Yes	Yes	none	NA	none	No	No	No	No	No	No	No
2	125				6	71	male	No	NA	NA	Yes	No	C_medium (1-3x/W)	Yes	Yes	Yes	NA	Yes	No	No	No	No	NA	NA	0	No	NA	88	No	No	No	Yes	No	No	Yes	Yes	No	Metoprolol	32	none	No	No	No	No	No	No	No
2	125				7	78	female	No	NA	NA	No	Yes	NA	Yes	No	No	2012	No	No	No	Yes	Yes	1	NA	NA	Yes	2	55	Yes	Yes	No	Yes	No	Yes	No	No	No	Metoprolol	42	none	No	No	No	No	No	No	No
2	125				8	81	male	No	NA	NA	Yes	No	B_light	No	No	previous	2012	NA	Yes	No	No	Yes	NA	2	2	Yes	3	118	Yes	No	No	No	No	Yes	Yes	No	Yes	Nebivolol	19	none	No	Yes	No	No	No	No	Yes
2	125				9	62	male	No	NA	NA	Yes	Yes	B_light	Yes	No	previous	1995	Yes	No	Yes	No	No	NA	NA	NA	No	0	63	No	No	No	No	No	Yes	Yes	Yes	Yes	none	NA	none	No	No	No	No	No	No	No
2	125				10	51	male	No	NA	NA	Yes	No	D_intensive (> 3x/W)	No	Yes	previous	2011	Yes	No	No	No	No	NA	NA	0	No	NA	70	No	No	No	No	Yes	No	Yes	Yes	No	Bisoprolol	6	none	No	No	No	No	No	No	No
2	126				5	80	female	No	NA	Yes	Yes	Yes	ANo	Yes	No	No	2001	Yes	No	No	Yes	Yes	NA	NA	2	Yes	2	72	No	No	No	Yes	NA	No	Yes	Yes	Yes	Carvedilol	24	Amlodipin	No	No	No	No	Yes	No	No
2	126				8	73	male	No	NA	Yes	Yes	No	ANo	Yes	No	No	2007	Yes	No	No	No	Yes	NA	4	2	No	NA	54	No	No	No	No	Yes	No	Yes	Yes	No	Carvedilol	24	Amlodipin	No	No	No	No	No	No	No
2	126				2	81	male	Yes	first generation	Yes	No	Yes	ANo	No	Yes	previous	2008	Yes	No	No	No	No	NA	NA	0	No	NA	66	No	No	No	No	Yes	No	Yes	Yes	No	Carvedilol	24	none	No	No	No	No	No	No	No
2	126				3	63	male	No	NA	Yes	Yes	No	C_medium (1-3x/W)	Yes	No	Yes	2003	Yes	No	No	No	No	NA	NA	NA	No	NA	56	No	No	No	NA	Yes	No	Yes	Yes	No	Carvedilol	24	Amlodipin	No	No	No	No	No	No	No
2	126				7	73	male	No	NA	No	Yes	No	ANo	Yes	No	No	2011	Yes	No	No	Yes	No	NA	NA	0	No	NA	60	No	No	No	No	Yes	No	Yes	Yes	NA	Nebivolol	32	none	No	No	No	No	No	No	No
2	126				9	45	male	No	NA	Yes	Yes	No	C_medium (1-3x/W)	Yes	No	previous	2010	Yes	No	No	No	No	NA	NA	0	NA	NA	56	No	No	No	No	Yes	No	Yes	Yes	No	Nebivolol	32	Amlodipin	No	No	No	No	No	No	No
2	126				10	78	male	No	NA	Yes	Yes	Yes	ANo	Yes	Yes	No	2004	Yes	No	Yes	No	No	NA	NA	0	Yes	2	72	No	No	No	Yes	No	No	Yes	Yes	Yes	Bisoprolol	32	Amlodipin	No	No	No	No	No	No	No
2	126				1	65	male	No	NA	Yes	Yes	No	B_light	Yes	No	No	2011	Yes	Yes	No	No	Yes	NA	3	2	No	NA	72	No	No	No	No	Yes	No	Yes	Yes	No	Nebivolol	32	none	No	No	No	No	No	No	No
2	126				4	60	female	No	NA	Yes	Yes	No	B_light	Yes	No	No	2007	Yes	No	No	Yes	Yes	NA	2	1	No	NA	60	No	No	No	No	Yes	No	Yes	Yes	No	Nebivolol	32	Amlodipin	No	No	No	No	No	No	No
2	126				6	57	female	No	NA	Yes	Yes	No	B_light	Yes	No	Yes	2009	Yes	Yes	No	Yes	Yes	NA	2	2	No	NA	56	No	No	No	Yes	No	No	Yes	Yes	No	Nebivolol	32	Amlodipin	No	No	No	No	No	No	No
2	127				1	75	male	No	NA	Yes	Yes	No	B_light	Yes	No	Yes	2003	NA	Yes	No	No	No	NA	NA	0	No	NA	88	No	No	No	Yes	No	No	No	No	No	none	NA	none	No	No	No	No	No	No	No
2	127				2	66	female	No	NA	Yes	Yes	Yes	B_light	Yes	Yes	previous	2009	No	No	No	No	No	NA	NA	NA	No	NA	78	No	No	No	Yes	No	No	Yes	Yes	NA	none	NA	Amlodipin	No	No	No	No	No	No	No
2	127				3	75	male	Yes	first generation	Yes	Yes	No	ANo	Yes	No	Yes	2003	Yes	Yes	No	No	Yes	1	2	3	No	NA	79	No	No	No	Yes	No	No	No	Yes	Yes	none	NA	none	No	No	No	No	No	No	No
2	127				4	60	female	Yes	first generation	Yes	Yes	No	C_medium (1-3x/W)	Yes	No	No	2008	Yes	No	No	Yes	Yes	NA	NA	NA	No	NA	96	No	No	No	Yes	No	No	No	Yes	No	Carvedilol	24	none	No	No	No	No	No	No	No
2	127				5	82	male	No	NA	Yes	Yes	Yes	ANo	Yes	Yes	No	NA	Yes	No	Yes	Yes	NA	NA	NA	NA	No	NA	71	Yes	No	No	Yes	NA	Yes	Yes	Yes	NA	none	NA	none	No	Yes	No	No	No	No	No
2	127				6	71	male	No	NA	Yes	Yes	No	ANo	Yes	No	Yes	2003	Yes	Yes	No	No	Yes	1	3	2	No	NA	61	No	No	No	Yes	No	Yes	Yes	Yes	No	Bisoprolol	4	none	No	No	No	No	No	No	No
2	127				7	48	male	Yes	first generation	Yes	No	No	D_intensive (> 3x/W)	No	No	No	2010	Yes	No	No	Yes	No	NA	NA	NA	No	NA	64	No	No	No	Yes	No	No	No	No	NA	none	NA	none	No	No	No	No	No	No	No
2	127				8	70	male	No	NA	Yes	Yes	No	B_light	Yes	No	No	2011	Yes	No	No	No	No	NA	NA	NA	No	NA	72	No	No	No	Yes	No	No	Yes	Yes	NA	Bisoprolol	NA	none	No	No	No	No	No	No	No
2	127				9	84	male	No	NA	Yes	No	No	ANo	Yes	No	No	1984	Yes	No	No	No	Yes	1	2	3	Yes	3	67	Yes	No	No	No	No	Yes	No	No	NA	Metoprolol	31	Verapamil	Yes	No	No	No	No	No	No
2	127				10	70	male	No	NA	Yes	Yes	No	B_light	Yes	Yes	previous	NA	Yes	Yes	No	No	No	NA	NA	NA	No	NA	66	No	No	No	Yes	No	No	Yes	Yes	Yes	Nebivolol	32	none	No	No	No	No	No	No	No
2	128				3	86	female	No	NA	Yes	Yes	Yes	C_medium (1-3x/W)	Yes	No	No	2011	Yes	No	No	No	Yes	4	NA	2	Yes	2	73	Yes	No	No	No	No	Yes	Yes	Yes	Yes	Bisoprolol	32	none	No	Yes	No	No	No	No	No
2	128				4	79	NA	No	NA	Yes	Yes	Yes	B_light	Yes	No	No	2007	Yes	No	No	Yes	No	NA	NA	1	Yes	1	64	Yes	Yes	No	No	No	Yes	Yes	Yes	Yes	Bisoprolol	32	none	No	No	No	No	No	No	No
2	128				6	64	female	No	NA	No	Yes	Yes	C_medium (1-3x/W)	No	No	No	2005	Yes	Yes	No	No	No	NA	NA	1	Yes	1	55	No	No	No	Yes	No	No	Yes	Yes	No	Nebivolol	38	none	No	No	No	No	No	No	No
2	128				7	71	male	No	NA	Yes	Yes	Yes	C_medium (1-3x/W)	Yes	No	Yes	2011	No	Yes	No	No	Yes	2	2	1	Yes	1	90	No	No	No	Yes	No	No	Yes	Yes	No	none	NA	Amlodipin	No	No	No	No	No	No	No
2	128				8	87	female	No	NA	Yes	No	Yes	B_light	NA	NA	NA	2006	No	No	No	Yes	NA	NA	NA	1	Yes	2	66	No	No	No	Yes	No	No	No	No	Yes	none	NA	none	No	No	No	No	No	No	No
2	128				10	68	male	No	NA	Yes	Yes	Yes	D_intensive (> 3x/W)	No	Yes	No	2008	Yes	No	No	No	NA	NA	NA	0	No	NA	56	No	No	No	Yes	No	No	No	Yes	No	Bisoprolol	32	Verapamil	No	No	No	NA	No	No	No
2	128				1	77	female	No	NA	NA	Yes	No	C_medium (1-3x/W)	No	No	No	2005	NA	Yes	Yes	No	Yes	NA	1	1	Yes	2	63	No	No	No	Yes	No	No	Yes	Yes	NA	none	NA	none	No	No	No	No	No	No	No
2	128				2	78	male	No	NA	Yes	Yes	Yes	C_medium (1-3x/W)	Yes	No	Yes	NA	Yes	Yes	No	No	Yes	NA	NA	2	Yes	2	47	No	No	No	No	Yes	No	Yes	Yes	Yes	Bisoprolol	19	none	No	Yes	No	No	No	No	No
2	128				5	82	female	No	NA	Yes	Yes	No	B_light	Yes	No	No	2010	No	No	No	No	Yes	NA	NA	1	Yes	1	70	Yes	Yes	No	No	No	Yes	Yes	Yes	Yes	none	NA	other	No	No	No	No	No	No	No
2	128				9	65	male	No	NA	Yes	Yes	Yes	C_medium (1-3x/W)	Yes	Yes	No	NA	Yes	No	No	Yes	Yes	NA	NA	1	Yes	2	55	No	No	No	Yes	No	No	Yes	Yes	Yes	none	NA	none	No	No	No	NA	No	No	No
2	129				1	67	male	No	NA	Yes	Yes	No	B_light	Yes	Yes	No	2010	No	No	No	No	No	NA	NA	0	No	NA	64	No	No	No	Yes	No	No	Yes	Yes	No	Bisoprolol	19	none	No	No	No	No	No	No	No
2	129				2	54	male	No	NA	Yes	Yes	No	C_medium (1-3x/W)	Yes	No	Yes	2011	Yes	No	No	No	No	NA	NA	0	No	NA	62	Yes	No	No	No	No	Yes	Yes	Yes	No	Carvedilol	24	none	No	No	No	No	No	No	No
2	129				3	71	female	No	NA	No	Yes	Yes	C_medium (1-3x/W)	Yes	Yes	No	2011	Yes	No	No	Yes	No	NA	NA	0	Yes	2	58	No	No	No	Yes	No	No	Yes	Yes	Yes	Bisoprolol	19	Amlodipin	No	No	No	No	No	No	No
2	129				4	78	male	No	NA	No	Yes	Yes	C_medium (1-3x/W)	Yes	No	No	2011	Yes	No	Yes	Yes	Yes	1	NA	2	Yes	2	68	No	No	No	NA	Yes	No	Yes	Yes	Yes	Nebivolol	32	none	No	Yes	No	No	No	No	No
2	129				5	67	male	No	NA	No	Yes	No	D_intensive (> 3x/W)	Yes	No	Yes	2011	Yes	Yes	No	No	Yes	2	NA	1	Yes	1	62	Yes	No	No	No	No	Yes	Yes	Yes	Yes	Bisoprolol	32	none	No	Yes	No	No	No	No	No
2	129				6	63	male	Yes	second generation	Yes	Yes	No	C_medium (1-3x/W)	Yes	No	Yes	2009	Yes	Yes	No	No	Yes	2	NA	1	Yes	1	58	No	No	No	Yes	No	No	Yes	Yes	Yes	Bisoprolol	19	none	No	Yes	No	No	No	No	No
2	129				7	81	male	No	NA	Yes	Yes	Yes	B_light	Yes	Yes	No	2008	Yes	No	Yes	Yes	No	NA	NA	0	Yes	3	74	No	No	No	Yes	No	No	Yes	Yes	Yes	Bisoprolol	32	none	No	No	No	NA	No	No	No
2	129				8	56	male	No	NA	No	Yes	No	C_medium (1-3x/W)	Yes	No	Yes	2011	Yes	Yes	No	No	No	NA	NA	0	No	NA	56	No	No	No	NA	Yes	No	Yes	Yes	No	Bisoprolol	32	none	No	No	No	NA	No	No	No
2	129				9	77	female	No	NA	No	Yes	No	B_light	Yes	Yes	No	2007	Yes	No	Yes	Yes	Yes	1	NA	2	No	NA	58	Yes	No	No	No	No	Yes	Yes	Yes	No	Carvedilol	24	Amlodipin	No	Yes	No	NA	No	No	No
2	129				10	63	male	No	NA	Yes	Yes	No	B_light	Yes	No	Yes	2005	Yes	Yes	No	No	Yes	2	NA	2	Yes	1	74	No	No	No	Yes	No	No	Yes	Yes	Yes	Bisoprolol	32	none	No	Yes	No	NA	No	No	No
2	130				1	57	male	No	NA	Yes	Yes	NA	C_medium (1-3x/W)	Yes	No	No	2011	Yes	No	No	No	Yes	1	1	1	No	NA	64	No	No	No	Yes	No	No	Yes	Yes	No	Nebivolol	32	none	No	No	No	No	No	No	No
2	130				2	59	male	No	NA	Yes	No	No	B_light	Yes	No	Yes	2006	Yes	No	No	No	Yes	2	2	2	No	NA	76	No	No	No	Yes	No	No	Yes	Yes	Yes	Nebivolol	32	none	No	Yes	No	No	No	No	No
2	130				3	73	male	No	NA	Yes	Yes	No	B_light	Yes	No	previous	2008	Yes	No	No	No	No	NA	NA	1	No	0	64	No	No	No	Yes	No	Yes	Yes	Yes	Yes	none	NA	Amlodipin	No	No	No	No	No	No	No
2	130				4	53	male	Yes	first generation	Yes	Yes	No	C_medium (1-3x/W)	Yes	No	No	2011	Yes	No	No	No	No	NA	NA	0	No	NA	72	No	No	No	Yes	No	No	Yes	Yes	No	Nebivolol	32	none	No	No	No	No	No	No	No
2	130				5	51	male	Yes	first generation	Yes	Yes	No	NA	Yes	No	No	2010	Yes	No	No	No	No	NA	NA	0	No	0	76	No	No	No	Yes	Yes	No	Yes	Yes	No	Bisoprolol	32	none	No	No	No	No	No	No	No
2	130				6	54	male	Yes	first generation	No	No	No	C_medium (1-3x/W)	Yes	No	No	2009	Yes	No	No	No	No	NA	NA	0	No	0	54	No	No	No	Yes	No	No	Yes	Yes	No	Nebivolol	19	none	No	No	No	No	No	No	No
2	130				7	56	male	No	NA	Yes	Yes	NA	B_light	Yes	No	Yes	2006	Yes	No	No	Yes	Yes	3	2	3	Yes	2	78	No	No	No	Yes	Yes	No	Yes	Yes	Yes	none	NA	Diltiazem	Yes	No	No	No	No	No	No
2	130				8	70	female	No	NA	Yes	Yes	Yes	ANo	Yes	Yes	No	2010	Yes	Yes	Yes	Yes	Yes	2	0	2	Yes	2	74	Yes	Yes	No	No	No	Yes	Yes	Yes	Yes	Bisoprolol	32	Amlodipin	No	Yes	No	No	No	No	Yes
2	130				9	71	female	No	NA	Yes	Yes	No	ANo	Yes	No	Yes	2011	Yes	No	No	Yes	No	NA	NA	0	No	0	66	No	No	No	No	No	Yes	No	Yes	Yes	none	NA	none	No	Yes	No	No	No	No	No
2	130				10	60	male	Yes	second generation	Yes	Yes	Yes	C_medium (1-3x/W)	Yes	Yes	Yes	2011	Yes	No	No	No	No	NA	NA	0	No	0	78	No	No	No	Yes	No	No	Yes	Yes	No	none	NA	Amlodipin	No	No	No	No	No	No	No
2	132				1	NA	male	No	NA	Yes	Yes	No	C_medium (1-3x/W)	Yes	No	No	2007	Yes	No	No	No	No	NA	NA	NA	No	NA	88	No	No	No	NA	Yes	No	Yes	Yes	No	Bisoprolol	NA	none	No	No	No	No	No	No	No
2	132				2	NA	male	No	NA	Yes	Yes	No	C_medium (1-3x/W)	Yes	No	previous	2010	Yes	No	NA	NA	No	NA	0	0	NA	NA	68	No	No	No	No	Yes	No	Yes	Yes	No	Bisoprolol	NA	none	No	No	No	No	NA	NA	NA
2	132				3	NA	male	Yes	first generation	NA	Yes	NA	C_medium (1-3x/W)	Yes	Yes	No	2011	Yes	No	No	NA	Yes	2	NA	1	No	NA	86	No	No	No	No	Yes	No	Yes	Yes	No	Metoprolol	NA	none	No	No	No	No	Yes	No	No
2	132				4	NA	male	No	NA	NA	Yes	No	ANo	Yes	No	Yes	2010	Yes	No	No	No	No	NA	NA	NA	No	NA	84	No	No	No	Yes	No	No	Yes	Yes	No	Bisoprolol	NA	none	No	No	No	No	No	No	No
2	132				5	NA	male	No	NA	Yes	Yes	Yes	B_light	No	No	Yes	2011	Yes	No	No	No	Yes	1	NA	NA	No	NA	68	No	No	No	Yes	No	No	Yes	Yes	No	Bisoprolol	NA	none	No	No	No	No	Yes	No	No
2	132				7	NA	female	No	NA	No	No	No	B_light	No	No	No	2008	Yes	No	No	No	NA	NA	NA	NA	No	NA	92	Yes	No	No	Yes	No	No	No	No	No	Bisoprolol	NA	none	No	No	No	No	No	No	No
2	132				8	NA	male	No	NA	Yes	Yes	No	B_light	No	No	Yes	2012	Yes	No	No	No	NA	NA	NA	NA	No	NA	78	No	No	No	No	Yes	No	Yes	Yes	Yes	Bisoprolol	NA	none	No	No	No	No	No	No	No
2	132				9	NA	male	No	NA	Yes	NA	NA	ANo	Yes	No	No	2012	Yes	No	No	No	NA	NA	NA	NA	No	NA	76	No	No	No	No	Yes	No	Yes	No	Yes	none	NA	none	No	No	No	No	No	No	No
2	132				10	NA	male	No	NA	Yes	Yes	NA	C_medium (1-3x/W)	Yes	No	No	2012	Yes	No	No	NA	NA	NA	NA	0	No	NA	84	No	No	No	Yes	Yes	No	Yes	Yes	No	none	NA	none	No	No	No	No	No	No	No
2	132				6	NA	female	No	NA	No	No	No	C_medium (1-3x/W)	No	No	No	2006	Yes	No	No	No	Yes	NA	NA	1	No	NA	76	No	No	No	Yes	No	No	Yes	No	No	none	NA	none	No	No	No	No	No	No	No
2	50				1	44	male	Yes	first generation	Yes	Yes	No	B_light	No	No	Yes	NA	Yes	No	No	No	Yes	NA	2	2	No	NA	78	No	No	No	No	No	No	Yes	NA	No	Bisoprolol	32	none	No	No	No	NA	No	No	No
2	50				7	65	male	No	NA	Yes	No	No	B_light	Yes	No	Yes	2006	No	No	No	No	Yes	NA	5	2	No	NA	78	No	No	No	No	No	No	Yes	No	No	Bisoprolol	32	none	No	No	No	No	No	No	No
2	50				2	58	male	No	NA	NA	Yes	No	ANo	Yes	No	Yes	2008	Yes	NA	No	No	Yes	NA	NA	2	No	NA	88	No	No	No	Yes	No	No	Yes	Yes	No	Bisoprolol	32	none	No	No	No	No	No	No	No
2	50				3	55	male	Yes	NA	NA	NA	NA	C_medium (1-3x/W)	Yes	Yes	Yes	2009	Yes	NA	No	No	No	NA	NA	NA	No	NA	94	No	No	No	Yes	No	No	Yes	Yes	No	Bisoprolol	32	none	No	No	No	No	No	No	No
2	50				4	63	male	No	NA	Yes	Yes	No	ANo	Yes	No	No	2007	Yes	No	No	Yes	No	NA	NA	NA	No	NA	92	Yes	No	No	No	Yes	Yes	Yes	Yes	No	Nebivolol	32	Amlodipin	No	No	No	NA	No	No	No
2	50				5	67	male	No	NA	Yes	Yes	Yes	ANo	Yes	No	Yes	2008	Yes	NA	No	No	NA	NA	NA	NA	Yes	2	86	No	No	No	Yes	No	No	Yes	Yes	Yes	Bisoprolol	6	Amlodipin	No	No	No	No	NA	No	No
2	50				8	59	male	No	NA	NA	Yes	No	NA	Yes	Yes	Yes	NA	Yes	No	No	NA	NA	NA	NA	NA	NA	NA	84	No	No	No	Yes	No	No	Yes	No	No	other	24	Amlodipin	No	No	No	No	No	No	No
2	50				9	68	male	No	NA	NA	Yes	Yes	ANo	Yes	Yes	No	2009	Yes	No	Yes	NA	NA	NA	NA	NA	NA	NA	82	Yes	No	No	Yes	No	Yes	No	Yes	No	Bisoprolol	6	Amlodipin	No	No	No	No	NA	No	No
2	50				10	62	male	Yes	NA	NA	NA	NA	ANo	Yes	Yes	previous	2007	Yes	NA	No	Yes	NA	NA	NA	NA	No	NA	88	No	No	No	Yes	No	No	Yes	Yes	Yes	Bisoprolol	32	Diltiazem	No	No	No	No	No	No	No
2	50				6	66	female	No	NA	NA	NA	No	B_light	Yes	Yes	Yes	2009	Yes	No	No	Yes	Yes	NA	NA	2	No	NA	92	No	No	No	Yes	No	No	Yes	Yes	Yes	Carvedilol	24	Diltiazem	No	No	No	No	Yes	No	No
2	134				1	84	male	No	NA	Yes	Yes	No	B_light	Yes	No	previous	1995	Yes	No	No	No	No	NA	NA	1	NA	NA	65	No	No	No	Yes	No	No	Yes	Yes	No	none	NA	none	Yes	Yes	No	No	No	No	No
2	134				2	77	female	No	NA	Yes	Yes	No	ANo	NA	NA	NA	2011	No	Yes	No	No	Yes	1	NA	1	NA	NA	74	No	No	No	Yes	No	No	Yes	No	NA	Carvedilol	24	none	No	No	No	No	No	No	No
2	134				3	51	male	No	NA	Yes	Yes	No	C_medium (1-3x/W)	No	No	previous	2011	Yes	No	No	No	No	NA	NA	NA	No	NA	60	No	No	No	Yes	Yes	No	No	Yes	No	none	NA	none	No	No	No	No	No	No	No
2	134				4	63	female	No	NA	Yes	No	No	B_light	Yes	No	No	2012	Yes	No	No	No	NA	NA	NA	1	NA	1	61	Yes	No	No	Yes	No	No	Yes	No	No	Bisoprolol	19	none	No	No	No	Yes	No	No	No
2	134				5	71	female	No	NA	Yes	Yes	Yes	B_light	Yes	Yes	No	2003	Yes	No	No	Yes	Yes	1	NA	1	Yes	1	68	No	No	No	Yes	No	No	Yes	Yes	Yes	Nebivolol	32	other	No	No	No	No	No	No	No
2	134				6	92	male	No	NA	Yes	No	No	C_medium (1-3x/W)	Yes	No	No	2006	No	No	No	No	No	NA	NA	NA	Yes	1	65	No	Yes	Yes	Yes	No	No	Yes	No	NA	none	NA	other	No	No	No	No	Yes	No	No
2	134				7	57	male	No	NA	Yes	No	No	B_light	Yes	Yes	previous	2009	Yes	No	No	Yes	NA	NA	NA	1	NA	NA	72	No	No	No	Yes	No	No	Yes	Yes	No	Bisoprolol	33	none	No	No	No	No	No	No	No
2	134				8	81	female	No	NA	Yes	No	No	B_light	Yes	No	No	2009	Yes	No	No	No	No	NA	NA	NA	No	NA	68	No	No	No	Yes	No	No	No	NA	No	Metoprolol	33	Amlodipin	No	No	No	No	No	No	No
2	134				9	53	male	No	NA	Yes	Yes	Yes	C_medium (1-3x/W)	Yes	No	previous	2010	Yes	Yes	No	No	Yes	1	NA	1	No	NA	70	No	No	No	Yes	Yes	No	Yes	Yes	Yes	Metoprolol	31	none	No	No	No	No	No	No	No
2	134				10	86	female	No	NA	Yes	Yes	No	B_light	Yes	No	No	2010	Yes	No	No	No	Yes	1	NA	1	No	NA	52	No	No	No	Yes	No	No	Yes	Yes	Yes	Metoprolol	31	none	No	No	No	NA	No	No	No
2	136				6	70	male	No	NA	NA	Yes	No	D_intensive (> 3x/W)	Yes	Yes	No	2003	Yes	No	No	No	Yes	0	0	4	No	NA	62	No	No	No	No	Yes	No	Yes	Yes	NA	Bisoprolol	32	none	NA	Yes	NA	No	No	No	No
2	136				9	46	male	Yes	first generation	NA	Yes	No	D_intensive (> 3x/W)	Yes	Yes	Yes	NA	Yes	No	No	No	Yes	NA	9	4	No	NA	65	No	No	No	Yes	No	Yes	Yes	Yes	Yes	none	NA	Amlodipin	NA	Yes	NA	No	Yes	NA	NA
2	136				5	70	male	No	NA	Yes	Yes	No	C_medium (1-3x/W)	Yes	Yes	No	2004	Yes	No	No	No	Yes	NA	NA	NA	Yes	NA	68	Yes	Yes	No	Yes	No	Yes	Yes	Yes	NA	Bisoprolol	32	none	No	No	No	Yes	No	No	Yes
2	136				1	95	male	No	NA	NA	NA	NA	B_light	Yes	No	No	2004	Yes	No	No	No	No	NA	NA	0	Yes	2	68	Yes	No	No	No	NA	Yes	NA	No	NA	Metoprolol	42	none	NA	Yes	No	No	Yes	No	No
2	136				2	82	male	No	NA	NA	Yes	No	B_light	Yes	No	No	2006	Yes	No	Yes	Yes	Yes	7	7	4	NA	4	61	No	No	No	Yes	Yes	No	Yes	Yes	Yes	Bisoprolol	32	Amlodipin	No	Yes	No	No	No	No	No
2	136				3	69	female	Yes	first generation	NA	Yes	No	D_intensive (> 3x/W)	Yes	Yes	No	2010	Yes	Yes	No	No	No	NA	NA	0	No	NA	74	No	No	No	Yes	Yes	No	Yes	Yes	Yes	Bisoprolol	32	none	No	Yes	No	No	NA	No	No
2	136				4	86	male	No	NA	NA	No	No	B_light	Yes	No	previous	2003	Yes	No	Yes	No	No	NA	NA	0	Yes	4	63	Yes	Yes	No	No	No	Yes	Yes	No	NA	Metoprolol	42	none	NA	Yes	No	No	No	No	Yes
2	136				7	80	male	No	NA	NA	Yes	Yes	C_medium (1-3x/W)	Yes	Yes	No	2002	No	No	No	Yes	No	NA	NA	NA	Yes	3	74	Yes	No	No	No	No	Yes	No	Yes	NA	Bisoprolol	6	none	NA	NA	Yes	Yes	No	No	No
2	136				8	88	female	No	NA	NA	Yes	Yes	B_light	Yes	No	No	2002	Yes	No	No	No	No	NA	NA	NA	Yes	3	66	No	No	No	Yes	No	No	Yes	No	NA	Metoprolol	33	none	NA	NA	Yes	No	No	No	No
2	136				10	66	male	No	NA	NA	Yes	No	D_intensive (> 3x/W)	Yes	No	previous	2011	Yes	No	No	No	No	NA	NA	0	No	NA	62	No	No	No	Yes	Yes	No	Yes	Yes	NA	Bisoprolol	19	none	No	No	No	No	No	No	No
2	137				1	69	male	NA	NA	Yes	Yes	Yes	NA	Yes	No	NA	NA	Yes	NA	NA	NA	No	NA	NA	0	No	2	61	No	No	No	Yes	No	No	Yes	Yes	NA	Metoprolol	NA	Amlodipin	No	No	No	No	No	No	No
2	137				2	80	male	No	NA	Yes	Yes	NA	NA	Yes	Yes	No	NA	Yes	No	No	No	No	NA	NA	0	Yes	2	64	Yes	Yes	No	NA	NA	NA	NA	Yes	NA	Nebivolol	NA	none	No	No	No	NA	No	No	No
2	137				3	84	male	No	NA	Yes	Yes	Yes	B_light	Yes	No	No	NA	Yes	No	No	No	No	NA	NA	NA	No	NA	62	No	No	No	Yes	No	No	Yes	Yes	NA	none	NA	none	No	No	No	No	NA	NA	NA
2	137				4	61	male	No	NA	Yes	Yes	No	C_medium (1-3x/W)	Yes	No	No	2003	Yes	No	No	No	No	NA	NA	NA	No	NA	56	No	No	No	Yes	No	No	No	Yes	NA	Metoprolol	3	none	No	No	No	No	NA	NA	NA
2	137				5	80	male	No	NA	Yes	Yes	NA	B_light	Yes	Yes	No	NA	Yes	No	No	No	Yes	NA	NA	1	Yes	2	58	No	Yes	No	NA	NA	NA	NA	NA	NA	none	NA	none	NA	NA	NA	NA	NA	NA	NA
2	137				6	58	female	No	NA	No	No	No	C_medium (1-3x/W)	Yes	No	No	2010	No	No	No	No	No	NA	NA	0	Yes	1	55	No	No	No	Yes	No	No	Yes	No	NA	none	NA	none	No	Yes	No	No	NA	NA	NA
2	137				7	53	male	Yes	first generation	Yes	Yes	NA	C_medium (1-3x/W)	Yes	No	No	2010	Yes	No	No	No	No	NA	NA	NA	No	NA	62	No	No	No	Yes	No	No	Yes	Yes	NA	Bisoprolol	NA	none	No	No	No	No	No	No	No
2	137				8	68	male	No	NA	No	Yes	No	D_intensive (> 3x/W)	Yes	No	No	2011	Yes	NA	No	Yes	No	NA	NA	NA	No	NA	58	No	No	No	Yes	No	No	No	Yes	NA	Nebivolol	NA	none	No	No	No	No	NA	NA	NA
2	137				9	70	male	No	NA	Yes	Yes	NA	C_medium (1-3x/W)	Yes	No	No	NA	Yes	No	Yes	NA	No	NA	NA	0	Yes	1	63	Yes	No	No	Yes	No	Yes	Yes	No	NA	Bisoprolol	NA	none	No	No	No	No	NA	NA	NA
2	137				10	70	male	No	NA	Yes	Yes	No	B_light	Yes	No	No	NA	Yes	No	No	No	No	NA	NA	NA	No	0	59	No	No	No	Yes	No	No	Yes	Yes	Yes	Carvedilol	32	none	No	No	No	No	No	No	No
2	138				1	67	female	Yes	first generation	Yes	Yes	NA	ANo	Yes	Yes	Yes	2010	Yes	Yes	No	Yes	Yes	20	NA	3	Yes	2	98	NA	NA	Yes	Yes	No	No	Yes	Yes	No	Metoprolol	32	Amlodipin	No	Yes	No	No	No	No	No
2	138				2	48	male	No	NA	NA	Yes	NA	D_intensive (> 3x/W)	Yes	NA	previous	2009	Yes	Yes	No	No	Yes	5	10	2	No	NA	105	No	No	No	No	Yes	No	Yes	Yes	No	Atenolol	32	Amlodipin	No	No	Yes	NA	No	No	No
2	138				3	45	male	No	NA	NA	Yes	Yes	B_light	Yes	No	Yes	2008	Yes	Yes	No	Yes	Yes	15	20	4	Yes	3	64	No	No	No	Yes	Yes	No	Yes	Yes	Yes	Bisoprolol	32	Amlodipin	No	Yes	No	No	No	No	No
2	138				4	80	female	No	NA	Yes	Yes	NA	B_light	Yes	Yes	No	NA	Yes	No	Yes	No	Yes	5	10	2	NA	2	96	No	No	No	No	Yes	No	No	Yes	Yes	Atenolol	32	Diltiazem	No	Yes	No	NA	No	Yes	No
2	138				5	73	male	No	NA	No	Yes	No	C_medium (1-3x/W)	Yes	Yes	No	2009	Yes	No	Yes	No	No	NA	5	2	NA	2	70	No	No	No	Yes	No	No	No	Yes	Yes	Bisoprolol	32	Amlodipin	NA	Yes	NA	No	No	No	No
2	140				1	60	male	No	NA	NA	Yes	No	C_medium (1-3x/W)	Yes	No	No	2005	Yes	No	No	No	No	NA	NA	0	No	NA	60	Yes	No	No	No	No	Yes	Yes	Yes	No	Carvedilol	NA	none	No	No	No	Yes	No	No	No
2	140				2	68	male	No	NA	NA	Yes	No	C_medium (1-3x/W)	Yes	No	previous	1994	Yes	Yes	No	No	No	NA	NA	0	No	NA	64	No	No	No	Yes	No	NA	No	Yes	No	none	NA	Amlodipin	Yes	Yes	No	No	No	No	No
2	140				3	75	female	No	NA	NA	Yes	No	ANo	No	Yes	No	2008	Yes	Yes	No	Yes	Yes	25	2	1	Yes	1	89	No	No	No	Yes	No	No	Yes	Yes	Yes	Bisoprolol	4	none	No	No	No	No	No	No	No
2	140				4	79	male	No	NA	No	Yes	Yes	ANo	Yes	Yes	previous	2009	Yes	No	No	No	No	NA	NA	0	NA	NA	56	No	No	No	Yes	No	No	Yes	Yes	No	none	NA	none	No	No	No	No	No	No	No
2	140				5	42	male	No	NA	NA	No	No	C_medium (1-3x/W)	Yes	No	previous	2005	Yes	No	No	No	No	NA	NA	0	No	NA	64	No	No	No	Yes	No	No	Yes	No	NA	none	NA	none	Yes	No	No	No	No	No	No
2	140				6	55	male	No	NA	No	Yes	No	C_medium (1-3x/W)	Yes	No	No	2011	Yes	No	No	No	No	NA	NA	0	Yes	1	72	No	No	No	Yes	Yes	No	Yes	Yes	No	Bisoprolol	NA	none	No	No	No	No	No	No	No
2	140				7	65	male	No	NA	NA	Yes	No	ANo	Yes	Yes	Yes	2012	No	No	No	No	No	NA	NA	NA	No	NA	91	No	No	No	No	No	No	Yes	No	No	none	NA	Amlodipin	No	No	No	No	No	No	No
2	140				8	78	female	No	NA	No	Yes	No	B_light	Yes	No	No	2012	Yes	NA	No	Yes	No	NA	2	1	No	NA	66	No	No	No	Yes	Yes	No	Yes	Yes	NA	Metoprolol	NA	none	No	No	No	No	No	No	No
2	140				9	64	male	No	NA	No	Yes	No	C_medium (1-3x/W)	No	No	No	2004	Yes	No	No	No	No	NA	0	0	No	NA	62	No	No	No	Yes	No	No	No	Yes	No	Bisoprolol	NA	none	No	No	No	No	No	No	No
2	140				10	72	male	No	NA	NA	NA	No	B_light	No	No	No	2011	Yes	No	No	No	No	NA	NA	0	Yes	1	86	No	No	No	Yes	Yes	No	Yes	Yes	Yes	Bisoprolol	NA	none	No	No	No	No	No	No	No
2	141				2	84	male	No	NA	Yes	Yes	Yes	ANo	Yes	No	previous	1996	Yes	Yes	No	Yes	Yes	NA	8	2	Yes	3	68	No	No	No	Yes	Yes	No	Yes	Yes	NA	Bisoprolol	32	Amlodipin	No	Yes	No	No	No	No	No
2	141				1	50	male	No	NA	NA	Yes	Yes	C_medium (1-3x/W)	Yes	Yes	previous	2010	Yes	No	Yes	No	No	NA	NA	NA	NA	1	65	No	No	No	Yes	Yes	No	Yes	No	No	none	NA	none	No	No	No	No	No	No	No
2	141				3	68	female	No	NA	Yes	Yes	No	C_medium (1-3x/W)	Yes	Yes	No	2002	Yes	No	No	No	No	NA	0	0	No	0	95	No	No	No	Yes	Yes	No	Yes	Yes	NA	Bisoprolol	6	none	No	No	No	No	No	No	No
2	141				4	50	male	No	NA	NA	Yes	No	C_medium (1-3x/W)	No	No	Yes	2011	Yes	No	No	No	No	NA	0	0	No	0	56	No	No	No	Yes	Yes	No	NA	Yes	NA	Bisoprolol	6	none	No	No	No	No	No	No	No
2	141				5	52	female	No	NA	NA	Yes	No	C_medium (1-3x/W)	Yes	No	No	2006	Yes	No	No	Yes	Yes	1	2	1	Yes	2	71	No	No	No	Yes	No	Yes	Yes	Yes	No	Bisoprolol	19	none	No	No	No	No	No	No	No
2	141				6	69	male	Yes	first generation	NA	Yes	No	ANo	Yes	NA	NA	2004	Yes	Yes	No	No	No	NA	NA	NA	No	NA	69	No	No	No	Yes	No	No	Yes	Yes	Yes	Bisoprolol	32	none	No	No	No	No	No	No	No
2	141				7	61	male	No	NA	Yes	Yes	No	C_medium (1-3x/W)	Yes	No	previous	2008	Yes	No	No	No	Yes	1	2	1	No	NA	89	No	No	No	Yes	No	No	Yes	Yes	No	Nebivolol	32	none	No	No	No	No	No	No	No
2	141				8	62	female	No	NA	No	Yes	No	C_medium (1-3x/W)	Yes	No	previous	2011	Yes	No	No	No	No	NA	NA	NA	No	NA	65	No	No	No	Yes	Yes	No	No	Yes	No	Nebivolol	6	none	No	No	No	No	No	No	No
2	141				9	61	female	Yes	first generation	Yes	No	No	B_light	No	No	NA	2007	No	No	No	No	Yes	1	2	1	Yes	1	59	No	No	No	Yes	No	No	Yes	No	Yes	Bisoprolol	6	none	No	No	No	No	No	Yes	No
2	141				10	92	female	No	NA	NA	Yes	Yes	ANo	Yes	No	No	1991	Yes	No	No	Yes	Yes	2	4	2	Yes	2	71	No	No	No	Yes	No	No	Yes	No	Yes	Carvedilol	33	none	No	No	No	No	No	No	No
2	142				7	58	male	Yes	first generation	Yes	Yes	Yes	C_medium (1-3x/W)	Yes	No	Yes	2006	Yes	No	No	Yes	Yes	1	NA	3	NA	NA	53	Yes	No	No	Yes	No	Yes	Yes	Yes	No	Nebivolol	32	none	No	No	Yes	No	No	No	No
2	142				2	79	female	No	NA	Yes	Yes	No	B_light	Yes	Yes	No	1999	Yes	No	No	Yes	Yes	3	3	NA	No	NA	90	Yes	No	No	No	No	Yes	Yes	Yes	No	none	NA	Amlodipin	No	No	No	Yes	No	No	No
2	142				1	59	female	No	NA	No	No	No	C_medium (1-3x/W)	No	No	No	NA	No	No	No	Yes	Yes	NA	NA	1	No	NA	46	No	No	No	No	No	No	Yes	No	No	none	NA	none	No	No	No	No	No	No	No
2	142				3	76	male	No	NA	Yes	Yes	No	B_light	Yes	No	Yes	1987	Yes	No	No	Yes	Yes	NA	4	NA	Yes	1	63	No	No	No	No	Yes	No	Yes	Yes	No	Carvedilol	24	Amlodipin	No	Yes	No	Yes	No	No	No
2	142				4	81	male	No	NA	Yes	Yes	No	B_light	Yes	No	Yes	2008	Yes	Yes	No	Yes	Yes	NA	NA	NA	No	NA	72	No	No	No	No	Yes	No	Yes	Yes	No	Nebivolol	32	none	No	No	Yes	No	No	No	No
2	142				8	58	female	Yes	first generation	Yes	Yes	No	C_medium (1-3x/W)	Yes	No	Yes	2009	Yes	No	No	Yes	Yes	NA	2	2	NA	NA	46	No	No	No	Yes	Yes	No	Yes	Yes	No	none	NA	none	No	No	No	No	No	No	No
2	142				5	72	male	No	NA	Yes	Yes	Yes	B_light	Yes	Yes	Yes	2006	Yes	Yes	No	No	Yes	8	NA	2	Yes	2	95	Yes	No	No	No	No	Yes	Yes	Yes	No	Nebivolol	32	none	No	No	No	No	No	No	No
2	142				6	70	male	Yes	first generation	Yes	Yes	Yes	B_light	Yes	Yes	Yes	2007	Yes	No	No	No	NA	NA	NA	NA	No	NA	60	No	No	No	Yes	No	No	Yes	Yes	Yes	Metoprolol	31	none	No	No	No	No	No	No	No
2	142				9	65	male	No	NA	Yes	Yes	Yes	C_medium (1-3x/W)	Yes	Yes	Yes	2006	Yes	Yes	Yes	Yes	NA	NA	NA	1	Yes	3	56	Yes	No	No	No	No	Yes	Yes	Yes	No	Nebivolol	32	none	No	No	No	Yes	No	No	No
2	142				10	70	male	Yes	first generation	Yes	Yes	No	C_medium (1-3x/W)	Yes	No	previous	2006	Yes	No	No	Yes	No	NA	2	1	NA	NA	72	No	No	No	Yes	No	No	Yes	Yes	No	Metoprolol	42	none	No	Yes	No	No	No	No	No
2	144				1	78	male	No	NA	NA	Yes	No	B_light	Yes	Yes	No	1995	Yes	No	No	No	No	NA	NA	0	No	0	60	No	No	No	Yes	No	No	Yes	Yes	Yes	Bisoprolol	32	other	No	No	No	No	No	No	No
2	144				2	70	female	No	NA	NA	Yes	No	C_medium (1-3x/W)	Yes	No	No	2008	Yes	No	No	No	Yes	1	2	1	No	0	64	No	No	No	Yes	No	No	Yes	Yes	No	none	NA	none	Yes	No	No	No	No	No	No
2	144				3	92	male	No	NA	Yes	Yes	No	C_medium (1-3x/W)	Yes	No	No	2010	Yes	No	No	No	No	NA	NA	0	No	NA	68	No	No	No	Yes	No	No	Yes	Yes	No	Bisoprolol	6	none	No	No	No	No	No	No	No
2	144				4	74	male	No	NA	NA	Yes	No	D_intensive (> 3x/W)	Yes	No	No	2008	Yes	No	Yes	No	Yes	2	4	1	No	0	68	No	No	No	Yes	No	No	No	Yes	NA	Bisoprolol	32	none	NA	Yes	No	No	No	No	No
2	144				5	53	male	No	NA	NA	Yes	No	C_medium (1-3x/W)	Yes	No	No	2003	Yes	No	No	No	No	NA	NA	0	No	0	56	No	No	No	No	Yes	No	Yes	Yes	No	Bisoprolol	19	none	No	No	No	No	No	No	No
2	144				6	74	male	No	NA	NA	Yes	No	B_light	Yes	Yes	No	1983	Yes	No	No	No	No	NA	NA	0	No	0	63	No	No	No	No	Yes	No	Yes	Yes	Yes	Bisoprolol	32	none	No	Yes	No	NA	No	No	No
2	144				7	53	male	Yes	first generation	NA	Yes	No	B_light	Yes	No	No	1994	Yes	No	No	Yes	Yes	2	4	1	No	0	91	No	No	No	No	Yes	No	NA	NA	NA	other	20	none	No	No	No	No	No	No	No
2	144				8	74	female	No	NA	NA	Yes	No	C_medium (1-3x/W)	Yes	No	No	2010	Yes	No	No	No	No	NA	NA	0	No	NA	67	No	No	No	Yes	No	No	Yes	Yes	No	Bisoprolol	32	none	No	No	No	No	No	No	No
2	144				9	70	male	No	NA	NA	Yes	No	C_medium (1-3x/W)	Yes	No	No	2008	Yes	No	No	No	No	NA	NA	0	No	0	51	No	No	No	Yes	No	No	Yes	Yes	No	Bisoprolol	32	none	No	No	No	No	No	No	No
2	144				10	63	male	No	NA	Yes	Yes	No	C_medium (1-3x/W)	Yes	No	No	NA	Yes	No	No	No	No	NA	NA	0	No	0	NA	No	No	No	Yes	No	No	Yes	NA	NA	Bisoprolol	19	none	No	No	No	No	No	No	No
2	146				1	83	female	No	NA	NA	Yes	Yes	B_light	Yes	No	No	2002	Yes	No	No	NA	No	NA	NA	NA	Yes	1	80	No	Yes	No	Yes	No	No	Yes	Yes	Yes	Nebivolol	32	none	No	No	No	No	No	No	No
2	146				2	67	male	No	NA	NA	Yes	Yes	ANo	Yes	Yes	Yes	2002	Yes	Yes	No	Yes	No	NA	NA	1	Yes	1	68	No	No	No	No	Yes	No	Yes	Yes	Yes	Metoprolol	31	none	No	Yes	No	No	No	No	No
2	146				3	37	male	Yes	second generation	NA	Yes	No	B_light	Yes	No	Yes	2009	Yes	No	No	No	No	NA	NA	NA	No	0	68	No	No	No	Yes	No	No	Yes	Yes	No	Bisoprolol	6	Amlodipin	No	No	No	No	No	No	No
2	146				4	68	male	No	NA	NA	Yes	No	C_medium (1-3x/W)	Yes	No	No	2010	Yes	No	No	No	No	NA	NA	0	No	0	56	No	No	No	Yes	No	No	Yes	Yes	No	Nebivolol	19	none	No	No	No	No	No	No	No
2	146				5	63	male	No	NA	NA	Yes	No	C_medium (1-3x/W)	No	No	Yes	2011	Yes	No	No	No	No	NA	NA	0	No	0	68	No	No	No	NA	Yes	No	Yes	Yes	NA	Bisoprolol	19	none	No	No	No	No	No	No	No
2	146				6	56	male	Yes	first generation	Yes	Yes	No	ANo	Yes	No	Yes	2006	Yes	No	No	No	NA	NA	NA	NA	No	0	55	No	No	No	No	Yes	No	Yes	Yes	Yes	Bisoprolol	32	none	No	Yes	No	No	No	No	No
2	146				7	77	male	No	NA	Yes	No	No	B_light	Yes	No	No	1994	Yes	No	No	Yes	NA	NA	NA	NA	Yes	2	70	Yes	No	No	Yes	No	Yes	Yes	Yes	Yes	Bisoprolol	4	none	No	No	No	No	No	No	No
2	147				1	54	male	NA	NA	No	Yes	No	ANo	Yes	Yes	Yes	2004	Yes	Yes	No	No	No	NA	NA	0	No	0	60	No	No	No	Yes	NA	NA	Yes	Yes	Yes	Bisoprolol	19	none	No	No	No	NA	No	No	No
2	147				2	76	female	NA	NA	Yes	Yes	Yes	B_light	Yes	Yes	No	1997	Yes	No	No	Yes	No	NA	NA	2	Yes	2	70	No	No	No	Yes	NA	NA	NA	Yes	Yes	Carvedilol	10	none	No	Yes	No	NA	No	Yes	No
2	147				3	77	female	NA	NA	NA	Yes	No	D_intensive (> 3x/W)	Yes	No	No	2000	Yes	No	NA	NA	No	NA	NA	0	Yes	1	65	No	No	No	Yes	NA	NA	Yes	Yes	Yes	Bisoprolol	32	Amlodipin	No	No	No	NA	No	No	No
2	147				4	63	male	NA	NA	Yes	Yes	No	D_intensive (> 3x/W)	No	No	previous	2009	Yes	No	No	No	No	NA	NA	0	Yes	1	55	No	No	No	Yes	NA	NA	Yes	Yes	NA	none	NA	none	No	No	No	NA	No	No	No
2	147				5	60	male	NA	NA	Yes	Yes	No	B_light	NA	NA	NA	2003	Yes	No	No	Yes	NA	NA	NA	0	No	0	66	No	No	No	Yes	NA	NA	Yes	Yes	No	Bisoprolol	19	none	No	No	No	NA	No	No	No
2	147				6	68	female	NA	NA	Yes	NA	NA	NA	NA	NA	NA	2012	No	No	No	No	NA	NA	NA	1	No	0	62	No	No	No	Yes	NA	NA	Yes	Yes	No	none	NA	none	No	No	No	NA	No	No	No
2	147				7	70	male	NA	NA	NA	Yes	No	D_intensive (> 3x/W)	Yes	No	No	1987	Yes	No	No	Yes	No	NA	NA	0	No	0	65	No	No	No	Yes	NA	NA	Yes	Yes	Yes	Bisoprolol	32	Amlodipin	No	No	No	NA	No	No	No
2	147				8	59	female	NA	NA	Yes	Yes	No	D_intensive (> 3x/W)	Yes	No	No	2008	Yes	No	No	No	NA	NA	NA	0	NA	0	50	No	No	No	Yes	NA	NA	Yes	Yes	No	other	32	none	No	No	No	NA	No	No	No
2	147				9	85	male	NA	NA	NA	Yes	Yes	ANo	Yes	No	Yes	1999	Yes	Yes	No	No	Yes	NA	0	1	Yes	1	55	No	No	No	Yes	NA	NA	Yes	Yes	Yes	none	NA	none	No	Yes	Yes	NA	No	No	No
2	147				10	71	male	NA	NA	No	Yes	No	D_intensive (> 3x/W)	NA	NA	NA	2007	Yes	No	No	Yes	NA	NA	NA	0	NA	0	60	No	No	No	Yes	NA	NA	NA	Yes	No	none	NA	none	Yes	No	No	NA	No	No	No
2	148				1	51	male	Yes	NA	NA	NA	NA	C_medium (1-3x/W)	Yes	Yes	NA	2011	NA	NA	NA	NA	NA	NA	NA	NA	NA	NA	92	NA	No	No	No	No	No	Yes	NA	Yes	none	NA	none	NA	NA	NA	NA	NA	NA	NA
2	148				2	55	female	No	NA	NA	NA	NA	C_medium (1-3x/W)	NA	NA	NA	2012	NA	NA	NA	NA	NA	NA	NA	NA	NA	NA	97	NA	No	No	NA	NA	NA	NA	NA	NA	other	24	none	Yes	NA	NA	NA	NA	NA	NA
2	148				3	87	male	No	NA	NA	NA	NA	NA	Yes	Yes	NA	2012	NA	No	NA	No	NA	NA	NA	3	Yes	NA	57	Yes	No	No	Yes	No	NA	Yes	NA	Yes	Nebivolol	32	none	NA	NA	NA	NA	NA	NA	NA
2	148				4	69	male	No	NA	Yes	NA	NA	NA	NA	Yes	NA	2011	NA	Yes	NA	NA	NA	NA	NA	NA	NA	NA	92	NA	Yes	Yes	Yes	NA	NA	Yes	Yes	Yes	Carvedilol	33	none	NA	NA	NA	NA	NA	NA	NA
2	148				5	76	female	Yes	NA	NA	NA	NA	NA	Yes	NA	NA	2010	NA	Yes	NA	NA	NA	NA	NA	NA	Yes	NA	58	Yes	NA	NA	Yes	NA	NA	Yes	No	No	none	NA	none	NA	Yes	NA	NA	NA	NA	NA
2	148				6	47	male	Yes	NA	NA	NA	NA	C_medium (1-3x/W)	Yes	No	Yes	2010	NA	NA	NA	NA	NA	NA	NA	NA	Yes	NA	76	NA	NA	NA	No	Yes	No	NA	Yes	No	none	NA	none	NA	NA	NA	NA	NA	NA	NA
2	148				7	90	female	Yes	NA	NA	NA	NA	NA	Yes	Yes	NA	2010	NA	NA	NA	Yes	NA	NA	NA	NA	NA	NA	78	NA	NA	NA	Yes	No	NA	NA	NA	Yes	Metoprolol	42	none	NA	NA	NA	NA	NA	NA	NA
2	148				8	73	female	No	NA	NA	Yes	NA	ANo	Yes	Yes	NA	2012	NA	NA	NA	NA	NA	NA	NA	NA	NA	NA	89	Yes	NA	NA	NA	NA	NA	NA	Yes	NA	none	36	Diltiazem	NA	NA	NA	NA	NA	NA	NA
2	148				9	75	female	No	NA	NA	Yes	NA	C_medium (1-3x/W)	Yes	No	NA	2010	NA	NA	NA	Yes	NA	NA	NA	NA	NA	NA	75	NA	NA	NA	Yes	No	No	No	NA	NA	none	NA	Amlodipin	NA	NA	NA	NA	NA	NA	NA
2	148				10	80	male	No	NA	NA	NA	Yes	ANo	Yes	Yes	previous	2011	NA	Yes	Yes	Yes	NA	NA	NA	1	Yes	2	77	NA	NA	NA	NA	Yes	NA	Yes	Yes	Yes	none	NA	none	NA	NA	NA	NA	NA	NA	NA
2	149				1	57	male	No	NA	Yes	Yes	No	NA	NA	No	previous	1995	NA	Yes	No	No	NA	NA	NA	2	Yes	2	70	NA	Yes	NA	Yes	No	No	Yes	Yes	No	none	NA	none	Yes	No	No	No	No	No	No
2	149				2	56	female	No	NA	NA	Yes	Yes	ANo	Yes	NA	Yes	2012	Yes	No	No	Yes	Yes	1	3	3	Yes	3	76	No	No	No	Yes	Yes	No	Yes	Yes	NA	Nebivolol	32	Amlodipin	No	No	No	No	No	No	No
2	149				3	84	female	No	NA	NA	Yes	NA	B_light	NA	No	No	2012	Yes	No	No	Yes	Yes	2	2	3	Yes	3	78	No	No	No	Yes	Yes	No	Yes	Yes	NA	Nebivolol	32	Amlodipin	No	No	No	No	Yes	No	No
2	149				4	77	male	No	NA	NA	Yes	No	ANo	Yes	No	No	2000	Yes	Yes	No	Yes	NA	NA	NA	4	Yes	4	76	Yes	Yes	Yes	No	Yes	Yes	Yes	Yes	Yes	Carvedilol	24	Amlodipin	No	Yes	No	Yes	No	No	No
2	149				5	69	male	No	NA	NA	Yes	No	B_light	Yes	No	previous	2000	NA	No	No	Yes	NA	NA	NA	1	Yes	3	72	Yes	Yes	Yes	Yes	No	Yes	Yes	No	Yes	Bisoprolol	32	Amlodipin	No	No	No	Yes	No	No	No
2	149				6	70	male	No	NA	NA	NA	NA	B_light	Yes	No	previous	1990	NA	NA	No	Yes	Yes	1	2	2	Yes	2	78	Yes	No	No	Yes	No	Yes	Yes	No	Yes	Bisoprolol	6	Amlodipin	No	No	No	Yes	Yes	No	No
2	149				7	70	male	No	NA	NA	Yes	Yes	B_light	Yes	No	previous	2000	Yes	No	No	Yes	NA	NA	NA	2	Yes	2	70	No	No	No	Yes	No	No	Yes	Yes	Yes	Nebivolol	32	Amlodipin	No	No	No	No	No	No	No
2	149				8	78	male	No	NA	NA	No	No	C_medium (1-3x/W)	Yes	No	previous	2000	Yes	No	No	No	No	NA	NA	1	Yes	2	80	Yes	Yes	No	Yes	No	Yes	Yes	No	Yes	Carvedilol	24	Amlodipin	No	No	No	No	No	No	No
2	149				9	74	male	No	NA	NA	Yes	No	B_light	Yes	No	previous	2000	NA	Yes	No	No	NA	NA	NA	2	Yes	2	78	Yes	No	No	Yes	No	Yes	Yes	No	Yes	Bisoprolol	6	Amlodipin	No	No	No	No	No	No	No
2	149				10	78	male	No	NA	NA	Yes	No	B_light	Yes	No	previous	1995	Yes	No	No	No	No	NA	NA	2	Yes	2	74	No	No	No	Yes	No	No	Yes	No	Yes	Nebivolol	32	Amlodipin	No	No	No	No	No	No	No
2	149				11	88	female	No	NA	NA	No	No	B_light	Yes	No	No	1990	NA	No	No	No	Yes	1	1	2	Yes	3	74	No	No	No	Yes	No	No	Yes	No	Yes	Nebivolol	18	other	No	No	No	No	Yes	No	Yes
2	149				12	70	male	No	NA	NA	Yes	No	C_medium (1-3x/W)	Yes	Yes	previous	2000	Yes	No	No	No	NA	NA	NA	1	Yes	2	72	No	No	No	Yes	Yes	No	Yes	Yes	Yes	Carvedilol	24	other	No	No	No	No	No	No	No
2	149				13	64	male	No	NA	NA	NA	NA	B_light	Yes	No	Yes	1995	NA	NA	Yes	No	No	NA	NA	1	Yes	1	80	No	No	No	Yes	No	No	Yes	No	Yes	Carvedilol	24	Amlodipin	No	No	No	No	No	No	No
2	149				14	77	male	No	NA	NA	No	No	B_light	Yes	No	previous	2008	NA	NA	Yes	Yes	No	NA	NA	2	Yes	2	70	Yes	No	No	Yes	No	Yes	Yes	No	Yes	Bisoprolol	32	other	No	No	No	Yes	No	No	No
2	149				15	NA	male	No	NA	NA	No	No	B_light	Yes	No	previous	2002	Yes	No	No	No	No	NA	NA	1	Yes	2	72	No	No	No	Yes	Yes	No	Yes	No	Yes	Nebivolol	32	Amlodipin	No	No	No	No	Yes	No	Yes
2	149				16	65	male	No	NA	Yes	Yes	No	B_light	Yes	No	previous	2008	Yes	No	No	No	No	NA	NA	2	Yes	2	84	No	No	No	Yes	Yes	Yes	Yes	Yes	Yes	Nebivolol	32	Amlodipin	No	No	No	No	No	No	No
2	149				17	79	male	No	NA	NA	Yes	Yes	B_light	Yes	No	previous	2001	Yes	No	Yes	Yes	Yes	1	2	1	Yes	2	72	No	No	No	Yes	No	No	Yes	No	Yes	Bisoprolol	6	Amlodipin	No	No	No	Yes	No	No	No
2	149				18	78	male	Yes	NA	NA	Yes	No	B_light	Yes	No	previous	2002	Yes	No	No	No	No	NA	NA	2	Yes	2	72	Yes	No	No	Yes	Yes	Yes	Yes	Yes	Yes	Carvedilol	24	Amlodipin	No	No	No	No	No	No	No
2	149				19	86	female	No	NA	NA	Yes	Yes	ANo	Yes	Yes	NA	1990	No	No	Yes	No	Yes	1	2	3	Yes	3	74	No	No	No	Yes	No	No	Yes	No	Yes	Bisoprolol	32	other	No	No	No	No	Yes	No	No
2	149				20	80	male	No	NA	NA	Yes	Yes	ANo	Yes	Yes	previous	1995	Yes	No	Yes	No	Yes	1	3	4	Yes	4	78	Yes	Yes	No	Yes	Yes	Yes	Yes	Yes	Yes	Bisoprolol	6	Diltiazem	No	No	No	NA	Yes	No	Yes
2	128				11	78	male	No	NA	Yes	Yes	Yes	B_light	Yes	No	Yes	2011	Yes	Yes	No	No	Yes	2	NA	2	Yes	2	47	No	No	No	Yes	No	No	Yes	Yes	Yes	Bisoprolol	19	none	No	No	No	No	Yes	No	No
2	128				12	77	female	No	NA	Yes	No	No	C_medium (1-3x/W)	Yes	No	No	2008	Yes	No	No	No	No	NA	NA	1	Yes	1	66	No	No	No	Yes	No	No	Yes	Yes	No	Carvedilol	33	Amlodipin	No	No	No	No	No	No	No
2	128				13	65	male	No	NA	Yes	Yes	Yes	C_medium (1-3x/W)	Yes	Yes	No	2010	Yes	No	No	No	Yes	1	1	1	Yes	2	55	No	No	No	No	Yes	Yes	Yes	Yes	Yes	Bisoprolol	33	none	No	No	No	No	No	No	No
2	128				14	67	female	No	NA	Yes	Yes	Yes	C_medium (1-3x/W)	Yes	Yes	No	2006	No	NA	No	No	No	NA	NA	1	No	NA	80	No	No	No	Yes	No	No	Yes	Yes	Yes	none	NA	none	No	No	No	No	No	No	No
2	128				15	79	NA	No	NA	Yes	No	Yes	C_medium (1-3x/W)	Yes	No	No	2008	No	NA	No	No	No	NA	NA	1	Yes	1	65	No	No	No	Yes	No	No	No	No	Yes	none	NA	none	No	No	No	No	No	No	No
2	128				16	68	male	Yes	first generation	Yes	Yes	No	D_intensive (> 3x/W)	No	No	No	2001	No	NA	No	No	No	NA	NA	NA	No	NA	51	Yes	No	No	Yes	NA	No	No	Yes	No	Bisoprolol	19	none	No	No	No	Yes	No	No	No
2	128				17	67	male	No	NA	Yes	Yes	Yes	B_light	Yes	Yes	No	2005	Yes	No	No	No	Yes	2	2	1	Yes	2	64	No	No	No	Yes	No	No	Yes	Yes	Yes	Bisoprolol	32	none	No	No	No	NA	Yes	No	No
2	128				18	63	male	No	NA	No	Yes	No	C_medium (1-3x/W)	No	No	No	2010	Yes	No	No	No	Yes	2	2	1	Yes	1	58	No	No	No	Yes	No	No	No	Yes	No	none	NA	none	NA	NA	NA	No	No	No	No
2	128				19	69	male	No	NA	Yes	Yes	Yes	C_medium (1-3x/W)	Yes	No	Yes	2011	No	Yes	No	No	Yes	3	3	1	No	NA	90	No	No	No	Yes	No	No	Yes	Yes	Yes	none	NA	Amlodipin	No	No	No	No	No	No	No
2	128				20	80	female	No	NA	No	Yes	Yes	C_medium (1-3x/W)	Yes	No	No	2011	No	No	No	No	Yes	2	NA	1	No	NA	77	No	No	No	Yes	No	No	No	Yes	No	none	NA	other	No	No	Yes	No	No	No	No
1	3				1	62	male	NA	NA	NA	NA	No	NA	No	No	NA	NA	Yes	No	NA	No	Yes	3	NA	2	NA	NA	53	NA	NA	NA	NA	NA	NA	NA	NA	NA	Bisoprolol	32	none	No	No	NA	NA	NA	NA	NA
1	3				2	67	female	NA	NA	NA	NA	No	NA	No	Yes	NA	NA	No	Yes	NA	No	No	NA	NA	1	NA	NA	84	NA	NA	NA	NA	NA	NA	NA	NA	NA	Nebivolol	32	none	No	No	NA	NA	Yes	NA	NA
1	3				3	63	male	NA	NA	NA	NA	No	NA	No	No	NA	NA	Yes	No	NA	No	NA	NA	NA	0	NA	NA	82	NA	NA	NA	NA	NA	NA	NA	NA	NA	none	NA	none	No	No	NA	NA	No	NA	NA
1	3				4	92	male	NA	NA	NA	NA	No	NA	Yes	No	NA	NA	NA	No	NA	No	No	NA	NA	0	NA	NA	91	NA	NA	NA	NA	NA	NA	NA	NA	NA	none	NA	none	No	No	NA	NA	Yes	NA	NA
1	3				5	75	male	NA	NA	NA	NA	No	NA	No	No	NA	NA	Yes	No	NA	No	No	NA	NA	0	NA	NA	60	NA	NA	NA	NA	NA	NA	NA	NA	NA	Bisoprolol	32	none	No	No	NA	NA	Yes	NA	NA
1	3				6	40	male	NA	NA	NA	NA	No	NA	No	No	NA	NA	Yes	No	NA	No	NA	NA	NA	NA	NA	NA	70	NA	NA	NA	NA	NA	NA	NA	NA	NA	Bisoprolol	32	none	No	No	NA	NA	No	NA	NA
1	3				7	83	female	NA	NA	NA	NA	Yes	NA	Yes	No	NA	NA	No	No	NA	No	No	NA	NA	0	NA	NA	62	NA	NA	NA	NA	NA	NA	NA	NA	NA	none	NA	none	No	No	NA	NA	No	NA	NA
1	3				8	88	male	NA	NA	NA	NA	No	NA	No	Yes	NA	NA	Yes	No	NA	No	No	NA	NA	0	NA	NA	69	NA	NA	NA	NA	NA	NA	NA	NA	NA	none	NA	none	No	No	NA	NA	No	NA	NA
1	3				9	60	male	NA	NA	NA	NA	Yes	NA	Yes	Yes	NA	NA	Yes	No	NA	No	Yes	5	NA	2	NA	NA	61	NA	NA	NA	NA	NA	NA	NA	NA	NA	Metoprolol	31	none	No	Yes	NA	NA	Yes	NA	NA
1	3				10	69	female	NA	NA	NA	NA	No	NA	No	Yes	NA	NA	Yes	No	NA	No	Yes	10	NA	2	NA	NA	86	NA	NA	NA	NA	NA	NA	NA	NA	NA	Carvedilol	24	none	No	Yes	NA	NA	Yes	NA	NA
1	3				11	77	male	NA	NA	NA	NA	No	NA	Yes	No	NA	NA	Yes	No	NA	No	No	NA	NA	0	NA	NA	84	NA	NA	NA	NA	NA	NA	NA	NA	NA	Carvedilol	24	none	No	Yes	NA	NA	Yes	NA	NA
1	3				12	65	male	NA	NA	NA	NA	No	NA	No	No	NA	NA	No	No	NA	No	No	NA	NA	0	NA	NA	56	NA	NA	NA	NA	NA	NA	NA	NA	NA	none	NA	none	No	Yes	NA	NA	No	NA	NA
1	3				13	75	male	NA	NA	NA	NA	No	NA	No	Yes	NA	NA	Yes	Yes	NA	No	No	NA	NA	0	NA	NA	67	NA	NA	NA	NA	NA	NA	NA	NA	NA	none	NA	Diltiazem	No	No	NA	NA	No	NA	NA
1	3				14	78	male	NA	NA	NA	NA	No	NA	No	No	NA	NA	No	No	NA	No	Yes	1	NA	1	NA	NA	75	NA	NA	NA	NA	NA	NA	NA	NA	NA	Bisoprolol	32	none	No	No	NA	NA	No	NA	NA
1	3				15	82	male	NA	NA	NA	NA	No	NA	No	Yes	NA	NA	Yes	No	NA	No	No	NA	NA	NA	NA	NA	79	NA	NA	NA	NA	NA	NA	NA	NA	NA	Nebivolol	32	Amlodipin	No	No	NA	NA	No	NA	NA
1	3				16	82	male	NA	NA	NA	NA	No	NA	Yes	Yes	NA	NA	Yes	No	NA	No	No	NA	NA	NA	NA	NA	79	NA	NA	NA	NA	NA	NA	NA	NA	NA	Bisoprolol	38	none	No	No	NA	NA	No	NA	NA
1	3				17	70	male	NA	NA	NA	NA	No	NA	Yes	No	NA	NA	Yes	No	NA	No	Yes	3	NA	1	NA	NA	61	NA	NA	NA	NA	NA	NA	NA	NA	NA	Nebivolol	32	none	No	No	NA	NA	No	NA	NA
1	3				18	69	female	NA	NA	NA	NA	No	NA	Yes	Yes	NA	NA	Yes	Yes	NA	No	No	NA	NA	0	NA	NA	69	NA	NA	NA	NA	NA	NA	NA	NA	NA	Metoprolol	42	Amlodipin	No	No	NA	NA	No	NA	NA
1	3				19	60	male	NA	NA	NA	NA	No	NA	Yes	No	NA	NA	Yes	No	NA	No	No	NA	NA	NA	NA	NA	57	NA	NA	NA	NA	NA	NA	NA	NA	NA	Nebivolol	32	Amlodipin	No	No	NA	NA	No	NA	NA
1	3				20	58	male	NA	NA	NA	NA	No	NA	No	Yes	NA	NA	Yes	Yes	NA	No	No	NA	NA	0	NA	NA	73	NA	NA	NA	NA	NA	NA	NA	NA	NA	Bisoprolol	19	none	No	No	NA	NA	No	NA	NA
1	3				21	68	male	NA	NA	NA	NA	No	NA	Yes	No	NA	NA	Yes	Yes	NA	No	No	NA	NA	0	NA	NA	73	NA	NA	NA	NA	NA	NA	NA	NA	NA	Carvedilol	24	Amlodipin	No	No	NA	NA	No	NA	NA
1	3				22	47	male	NA	NA	NA	NA	No	NA	No	No	NA	NA	Yes	No	NA	No	No	NA	NA	0	NA	NA	67	NA	NA	NA	NA	NA	NA	NA	NA	NA	Bisoprolol	19	none	No	No	NA	NA	No	NA	NA
1	3				23	65	female	NA	NA	NA	NA	No	NA	No	No	NA	NA	Yes	No	NA	No	No	NA	NA	0	NA	NA	60	NA	NA	NA	NA	NA	NA	NA	NA	NA	Atenolol	33	none	No	No	NA	NA	No	NA	NA
1	3				24	78	male	NA	NA	NA	NA	Yes	NA	No	No	NA	NA	Yes	No	NA	No	Yes	6	NA	2	NA	NA	55	NA	NA	NA	NA	NA	NA	NA	NA	NA	Bisoprolol	32	none	No	No	NA	NA	No	NA	NA
1	1				1	50	male	NA	NA	NA	NA	No	NA	Yes	No	NA	NA	Yes	No	NA	No	No	NA	NA	0	NA	NA	68	NA	NA	NA	NA	NA	NA	NA	NA	NA	Carvedilol	33	none	No	No	NA	NA	No	NA	NA
1	1				2	70	male	NA	NA	NA	NA	Yes	NA	Yes	No	NA	NA	Yes	No	NA	No	No	NA	NA	0	NA	NA	92	NA	NA	NA	NA	NA	NA	NA	NA	NA	none	NA	Amlodipin	No	No	NA	NA	No	NA	NA
1	1				3	75	male	NA	NA	NA	NA	No	NA	Yes	Yes	NA	NA	No	No	NA	No	Yes	5	NA	0	NA	NA	88	NA	NA	NA	NA	NA	NA	NA	NA	NA	none	NA	none	No	No	NA	NA	No	NA	NA
1	1				4	84	male	NA	NA	NA	NA	Yes	NA	Yes	Yes	NA	NA	No	No	NA	No	Yes	5	NA	1	NA	NA	72	NA	NA	NA	NA	NA	NA	NA	NA	NA	Carvedilol	33	none	No	Yes	NA	NA	No	NA	NA
1	1				5	81	male	NA	NA	NA	NA	No	NA	Yes	No	NA	NA	Yes	No	NA	No	Yes	2	NA	1	NA	NA	56	NA	NA	NA	NA	NA	NA	NA	NA	NA	Carvedilol	24	none	No	No	NA	NA	No	NA	NA
1	1				6	37	male	NA	NA	NA	NA	No	NA	Yes	No	NA	NA	Yes	No	NA	No	Yes	2	NA	0	NA	NA	64	NA	NA	NA	NA	NA	NA	NA	NA	NA	Carvedilol	24	none	No	No	NA	NA	No	NA	NA
1	1				7	65	male	NA	NA	NA	NA	No	NA	Yes	No	NA	NA	No	No	NA	No	No	NA	NA	1	NA	NA	76	NA	NA	NA	NA	NA	NA	NA	NA	NA	Carvedilol	24	none	No	No	NA	NA	No	NA	NA
1	1				8	77	male	NA	NA	NA	NA	Yes	NA	Yes	No	NA	NA	Yes	No	NA	Yes	Yes	15	NA	3	NA	NA	64	NA	NA	NA	NA	NA	NA	NA	NA	NA	Carvedilol	33	none	No	No	NA	NA	No	NA	NA
1	1				9	69	male	NA	NA	NA	NA	No	NA	Yes	No	NA	NA	Yes	No	NA	No	NA	NA	NA	1	NA	NA	60	NA	NA	NA	NA	NA	NA	NA	NA	NA	Carvedilol	24	none	No	No	NA	NA	Yes	NA	NA
1	1				10	70	male	NA	NA	NA	NA	No	NA	Yes	Yes	NA	NA	Yes	Yes	NA	No	No	NA	NA	0	NA	NA	68	NA	NA	NA	NA	NA	NA	NA	NA	NA	none	NA	other	No	No	NA	NA	No	NA	NA
1	1				11	86	male	NA	NA	NA	NA	No	NA	No	No	NA	NA	Yes	No	NA	No	Yes	20	NA	0	NA	NA	72	NA	NA	NA	NA	NA	NA	NA	NA	NA	none	NA	none	No	NA	NA	NA	Yes	NA	NA
1	1				12	80	male	NA	NA	NA	NA	No	NA	No	No	NA	NA	Yes	No	NA	No	No	NA	NA	0	NA	NA	76	NA	NA	NA	NA	NA	NA	NA	NA	NA	none	NA	none	No	No	NA	NA	No	NA	NA
1	12				1	69	male	NA	NA	NA	NA	No	NA	No	No	NA	NA	No	No	NA	No	No	NA	NA	NA	NA	NA	80	NA	NA	NA	NA	NA	NA	NA	NA	NA	none	NA	Amlodipin	No	No	NA	NA	Yes	NA	NA
1	12				2	77	female	NA	NA	NA	NA	Yes	NA	Yes	No	NA	NA	Yes	Yes	NA	No	No	NA	NA	NA	NA	NA	65	NA	NA	NA	NA	NA	NA	NA	NA	NA	other	8	other	No	No	NA	NA	No	NA	NA
1	12				3	85	female	NA	NA	NA	NA	Yes	NA	No	No	NA	NA	Yes	No	NA	No	Yes	1	NA	3	NA	NA	89	NA	NA	NA	NA	NA	NA	NA	NA	NA	none	NA	none	Yes	No	NA	NA	Yes	NA	NA
1	12				4	88	female	NA	NA	NA	NA	No	NA	No	No	NA	NA	No	Yes	NA	No	No	NA	NA	NA	NA	NA	65	NA	NA	NA	NA	NA	NA	NA	NA	NA	none	NA	Amlodipin	No	No	NA	NA	No	NA	NA
1	12				5	80	female	NA	NA	NA	NA	No	NA	No	No	NA	NA	No	No	NA	No	Yes	1	NA	3	NA	NA	62	NA	NA	NA	NA	NA	NA	NA	NA	NA	none	NA	none	Yes	Yes	NA	NA	Yes	NA	NA
1	12				6	56	male	NA	NA	NA	NA	No	NA	No	No	NA	NA	No	Yes	NA	No	No	NA	NA	NA	NA	NA	72	NA	NA	NA	NA	NA	NA	NA	NA	NA	other	32	other	No	No	NA	NA	No	NA	NA
1	12				7	56	male	NA	NA	NA	NA	No	NA	No	No	NA	NA	No	No	NA	No	No	NA	NA	NA	NA	NA	75	NA	NA	NA	NA	NA	NA	NA	NA	NA	other	33	none	No	No	NA	NA	No	NA	NA
1	12				8	86	female	NA	NA	NA	NA	No	NA	No	Yes	NA	NA	No	No	NA	No	Yes	NA	NA	1	NA	NA	75	NA	NA	NA	NA	NA	NA	NA	NA	NA	none	NA	none	No	No	NA	NA	Yes	NA	NA
1	12				9	74	male	NA	NA	NA	NA	No	NA	No	No	NA	NA	Yes	No	NA	No	No	NA	NA	NA	NA	NA	62	NA	NA	NA	NA	NA	NA	NA	NA	NA	none	NA	none	No	No	NA	NA	Yes	NA	NA
1	12				10	69	female	NA	NA	NA	NA	No	NA	No	No	NA	NA	No	Yes	NA	No	No	NA	NA	NA	NA	NA	73	NA	NA	NA	NA	NA	NA	NA	NA	NA	other	31	none	No	No	NA	NA	No	NA	NA
1	11				1	54	male	NA	NA	NA	NA	No	NA	Yes	No	NA	NA	Yes	No	NA	No	No	NA	NA	NA	NA	NA	68	NA	NA	NA	NA	NA	NA	NA	NA	NA	Nebivolol	32	Amlodipin	No	No	NA	NA	No	NA	NA
1	11				2	66	female	NA	NA	NA	NA	No	NA	Yes	No	NA	NA	Yes	No	NA	No	No	NA	NA	NA	NA	NA	58	NA	NA	NA	NA	NA	NA	NA	NA	NA	Nebivolol	19	none	No	No	NA	NA	No	NA	NA
1	11				3	65	male	NA	NA	NA	NA	No	NA	Yes	Yes	NA	NA	No	No	NA	No	No	NA	NA	NA	NA	NA	68	NA	NA	NA	NA	NA	NA	NA	NA	NA	Nebivolol	19	Amlodipin	No	No	NA	NA	No	NA	NA
1	11				4	57	female	NA	NA	NA	NA	No	NA	Yes	Yes	NA	NA	Yes	Yes	NA	No	No	NA	NA	NA	NA	NA	76	NA	NA	NA	NA	NA	NA	NA	NA	NA	Metoprolol	NA	none	No	No	NA	NA	No	NA	NA
1	11				5	80	male	NA	NA	NA	NA	Yes	NA	No	No	NA	NA	Yes	No	NA	No	No	NA	NA	NA	NA	NA	57	NA	NA	NA	NA	NA	NA	NA	NA	NA	Carvedilol	19	none	No	No	NA	NA	No	NA	NA
1	11				6	78	male	NA	NA	NA	NA	No	NA	Yes	Yes	NA	NA	Yes	Yes	NA	Yes	No	NA	NA	NA	NA	NA	81	NA	NA	NA	NA	NA	NA	NA	NA	NA	none	NA	other	No	No	NA	NA	No	NA	NA
1	11				7	80	female	NA	NA	NA	NA	No	NA	No	No	NA	NA	Yes	No	NA	No	No	NA	NA	NA	NA	NA	69	NA	NA	NA	NA	NA	NA	NA	NA	NA	none	32	none	No	Yes	NA	NA	No	NA	NA
1	11				8	72	male	NA	NA	NA	NA	No	NA	Yes	No	NA	NA	Yes	No	NA	No	No	NA	NA	NA	NA	NA	64	NA	NA	NA	NA	NA	NA	NA	NA	NA	Nebivolol	32	other	No	No	NA	NA	No	NA	NA
1	11				9	82	male	NA	NA	NA	NA	No	NA	Yes	Yes	NA	NA	No	No	NA	No	Yes	2	NA	NA	NA	NA	60	NA	NA	NA	NA	NA	NA	NA	NA	NA	Bisoprolol	19	other	No	Yes	NA	NA	Yes	NA	NA
1	11				10	68	male	NA	NA	NA	NA	No	NA	No	Yes	NA	NA	Yes	No	NA	No	NA	NA	NA	NA	NA	NA	63	NA	NA	NA	NA	NA	NA	NA	NA	NA	Bisoprolol	NA	none	No	Yes	NA	NA	Yes	NA	NA
1	11				11	86	male	NA	NA	NA	NA	No	NA	Yes	Yes	NA	NA	Yes	No	NA	No	NA	NA	NA	4	NA	NA	96	NA	NA	NA	NA	NA	NA	NA	NA	NA	Metoprolol	42	other	No	Yes	NA	NA	Yes	NA	NA
1	11				12	61	female	NA	NA	NA	NA	Yes	NA	Yes	Yes	NA	NA	Yes	No	NA	No	No	NA	NA	NA	NA	NA	67	NA	NA	NA	NA	NA	NA	NA	NA	NA	Bisoprolol	32	none	No	Yes	NA	NA	No	NA	NA
1	11				13	62	male	NA	NA	NA	NA	No	NA	Yes	Yes	NA	NA	No	No	NA	No	NA	NA	NA	4	NA	NA	60	NA	NA	NA	NA	NA	NA	NA	NA	NA	Bisoprolol	32	none	No	Yes	NA	NA	Yes	NA	NA
1	11				14	79	female	NA	NA	NA	NA	No	NA	Yes	Yes	NA	NA	Yes	No	NA	Yes	NA	NA	NA	NA	NA	NA	58	NA	NA	NA	NA	NA	NA	NA	NA	NA	Metoprolol	19	Amlodipin	No	Yes	NA	NA	No	NA	NA
1	11				15	84	female	NA	NA	NA	NA	No	NA	Yes	No	NA	NA	Yes	No	NA	No	NA	NA	NA	4	NA	NA	58	NA	NA	NA	NA	NA	NA	NA	NA	NA	Metoprolol	19	Amlodipin	No	Yes	NA	NA	No	NA	NA
1	2				1	69	male	NA	NA	NA	NA	No	NA	Yes	No	NA	NA	No	No	NA	No	No	NA	NA	0	NA	NA	56	NA	NA	NA	NA	NA	NA	NA	NA	NA	Bisoprolol	32	none	No	No	NA	NA	No	NA	NA
1	2				2	48	male	NA	NA	NA	NA	No	NA	No	No	NA	NA	No	Yes	NA	No	No	NA	NA	0	NA	NA	69	NA	NA	NA	NA	NA	NA	NA	NA	NA	Bisoprolol	19	none	No	No	NA	NA	No	NA	NA
1	2				3	80	female	NA	NA	NA	NA	NA	NA	Yes	No	NA	NA	Yes	Yes	NA	No	No	NA	NA	0	NA	NA	65	NA	NA	NA	NA	NA	NA	NA	NA	NA	none	NA	none	No	Yes	NA	NA	No	NA	NA
1	2				4	62	male	NA	NA	NA	NA	No	NA	Yes	No	NA	NA	NA	No	NA	No	No	NA	NA	0	NA	NA	53	NA	NA	NA	NA	NA	NA	NA	NA	NA	Carvedilol	27	none	No	NA	NA	NA	No	NA	NA
1	2				5	51	male	NA	NA	NA	NA	No	NA	No	No	NA	NA	NA	No	NA	No	No	NA	NA	0	NA	NA	78	NA	NA	NA	NA	NA	NA	NA	NA	NA	Bisoprolol	32	none	No	No	NA	NA	No	NA	NA
1	2				6	93	male	NA	NA	NA	NA	No	NA	Yes	NA	NA	NA	NA	Yes	NA	No	No	NA	NA	0	NA	NA	63	NA	NA	NA	NA	NA	NA	NA	NA	NA	Bisoprolol	32	Amlodipin	No	Yes	NA	NA	NA	NA	NA
1	2				7	84	male	NA	NA	NA	NA	No	NA	NA	No	NA	NA	NA	No	NA	No	Yes	2	NA	0	NA	NA	75	NA	NA	NA	NA	NA	NA	NA	NA	NA	Bisoprolol	4	none	No	Yes	NA	NA	No	NA	NA
1	2				8	80	male	NA	NA	NA	NA	No	NA	Yes	No	NA	NA	NA	Yes	NA	No	Yes	2	NA	0	NA	NA	80	NA	NA	NA	NA	NA	NA	NA	NA	NA	none	NA	Diltiazem	No	No	NA	NA	No	NA	NA
1	2				9	61	male	NA	NA	NA	NA	No	NA	NA	No	NA	NA	Yes	No	NA	No	No	NA	NA	0	NA	NA	52	NA	NA	NA	NA	NA	NA	NA	NA	NA	Nebivolol	6	none	No	No	NA	NA	No	NA	NA
1	2				10	78	female	NA	NA	NA	NA	No	NA	Yes	No	NA	NA	NA	No	NA	No	No	NA	NA	0	NA	NA	100	NA	NA	NA	NA	NA	NA	NA	NA	NA	Bisoprolol	32	none	No	No	NA	NA	No	NA	NA
1	2				11	66	female	NA	NA	NA	NA	No	NA	NA	No	NA	NA	NA	No	NA	No	NA	NA	NA	0	NA	NA	67	NA	NA	NA	NA	NA	NA	NA	NA	NA	Bisoprolol	19	none	No	No	NA	NA	No	NA	NA
1	2				12	68	male	NA	NA	NA	NA	No	NA	Yes	No	NA	NA	NA	No	NA	No	NA	NA	NA	NA	NA	NA	60	NA	NA	NA	NA	NA	NA	NA	NA	NA	Bisoprolol	19	none	No	No	NA	NA	No	NA	NA
1	2				13	69	male	NA	NA	NA	NA	No	NA	Yes	No	NA	NA	Yes	No	NA	Yes	No	NA	NA	0	NA	NA	63	NA	NA	NA	NA	NA	NA	NA	NA	NA	Nebivolol	32	other	No	No	NA	NA	No	NA	NA
1	2				14	67	female	NA	NA	NA	NA	No	NA	Yes	No	NA	NA	Yes	No	NA	No	No	NA	NA	0	NA	NA	53	NA	NA	NA	NA	NA	NA	NA	NA	NA	Bisoprolol	32	none	No	No	NA	NA	No	NA	NA
1	2				15	60	male	NA	NA	NA	NA	No	NA	Yes	No	NA	NA	NA	No	NA	No	No	NA	NA	0	NA	NA	55	NA	NA	NA	NA	NA	NA	NA	NA	NA	Nebivolol	19	none	No	No	NA	NA	No	NA	NA
1	2				16	66	male	NA	NA	NA	NA	No	NA	Yes	No	NA	NA	No	No	NA	No	No	NA	NA	0	NA	NA	80	NA	NA	NA	NA	NA	NA	NA	NA	NA	Nebivolol	32	none	No	No	NA	NA	No	NA	NA
1	2				17	60	male	NA	NA	NA	NA	No	NA	NA	No	NA	NA	No	Yes	NA	No	No	NA	NA	0	NA	NA	64	NA	NA	NA	NA	NA	NA	NA	NA	NA	Carvedilol	24	none	No	No	NA	NA	No	NA	NA
1	2				18	60	male	NA	NA	NA	NA	No	NA	Yes	No	NA	NA	No	Yes	NA	No	No	NA	NA	0	NA	NA	59	NA	NA	NA	NA	NA	NA	NA	NA	NA	Bisoprolol	32	none	No	Yes	NA	NA	No	NA	NA
1	2				19	67	male	NA	NA	NA	NA	No	NA	Yes	Yes	NA	NA	Yes	No	NA	No	Yes	4	NA	3	NA	NA	73	NA	NA	NA	NA	NA	NA	NA	NA	NA	Carvedilol	20	none	No	Yes	NA	NA	Yes	NA	NA
1	2				20	54	male	NA	NA	NA	NA	Yes	NA	Yes	No	NA	NA	Yes	Yes	NA	No	NA	NA	NA	0	NA	NA	62	NA	NA	NA	NA	NA	NA	NA	NA	NA	Nebivolol	6	other	No	No	NA	NA	No	NA	NA
1	2				21	57	male	NA	NA	NA	NA	Yes	NA	Yes	Yes	NA	NA	NA	Yes	NA	No	No	NA	NA	NA	NA	NA	97	NA	NA	NA	NA	NA	NA	NA	NA	NA	none	NA	Diltiazem	Yes	No	NA	NA	No	NA	NA
1	2				22	56	male	NA	NA	NA	NA	Yes	NA	Yes	No	NA	NA	Yes	No	NA	No	No	NA	NA	0	NA	NA	52	NA	NA	NA	NA	NA	NA	NA	NA	NA	Bisoprolol	32	none	No	No	NA	NA	No	NA	NA
1	2				23	74	female	NA	NA	NA	NA	No	NA	Yes	No	NA	NA	Yes	No	NA	Yes	No	NA	NA	0	NA	NA	50	NA	NA	NA	NA	NA	NA	NA	NA	NA	Bisoprolol	32	other	No	No	NA	NA	No	NA	NA
1	2				24	60	male	NA	NA	NA	NA	No	NA	Yes	Yes	NA	NA	No	No	NA	No	No	NA	NA	0	NA	NA	81	NA	NA	NA	NA	NA	NA	NA	NA	NA	Nebivolol	32	none	No	No	NA	NA	No	NA	NA
1	2				25	62	male	NA	NA	NA	NA	No	NA	No	Yes	NA	NA	NA	No	NA	No	No	NA	NA	0	NA	NA	56	NA	NA	NA	NA	NA	NA	NA	NA	NA	Nebivolol	19	none	No	No	NA	NA	No	NA	NA
1	2				26	77	female	NA	NA	NA	NA	No	NA	Yes	Yes	NA	NA	Yes	Yes	NA	No	No	NA	NA	0	NA	NA	67	NA	NA	NA	NA	NA	NA	NA	NA	NA	Bisoprolol	32	none	No	No	NA	NA	No	NA	NA
1	2				27	55	female	NA	NA	NA	NA	No	NA	Yes	Yes	NA	NA	NA	No	NA	No	NA	NA	NA	2	NA	NA	62	NA	NA	NA	NA	NA	NA	NA	NA	NA	Carvedilol	38	none	No	No	NA	NA	No	NA	NA
1	2				28	81	female	NA	NA	NA	NA	No	NA	Yes	Yes	NA	NA	NA	Yes	NA	No	NA	NA	NA	0	NA	NA	72	NA	NA	NA	NA	NA	NA	NA	NA	NA	none	NA	none	No	No	NA	NA	No	NA	NA
1	2				29	55	male	NA	NA	NA	NA	No	NA	No	No	NA	NA	NA	No	NA	No	No	NA	NA	0	NA	NA	52	NA	NA	NA	NA	NA	NA	NA	NA	NA	Bisoprolol	19	none	No	No	NA	NA	No	NA	NA
1	2				30	60	male	NA	NA	NA	NA	Yes	NA	Yes	Yes	NA	NA	NA	Yes	NA	No	No	NA	NA	3	NA	NA	72	NA	NA	NA	NA	NA	NA	NA	NA	NA	Bisoprolol	32	other	No	No	NA	NA	No	NA	NA
1	2				31	68	male	NA	NA	NA	NA	No	NA	No	No	NA	NA	Yes	No	NA	No	NA	NA	NA	0	NA	NA	61	NA	NA	NA	NA	NA	NA	NA	NA	NA	Bisoprolol	32	none	No	No	NA	NA	Yes	NA	NA
1	2				32	72	female	NA	NA	NA	NA	No	NA	Yes	No	NA	NA	NA	No	NA	No	NA	NA	NA	0	NA	NA	52	NA	NA	NA	NA	NA	NA	NA	NA	NA	none	NA	none	No	No	NA	NA	No	NA	NA
1	2				33	84	female	NA	NA	NA	NA	No	NA	Yes	No	NA	NA	NA	No	NA	No	NA	NA	NA	2	NA	NA	63	NA	NA	NA	NA	NA	NA	NA	NA	NA	Bisoprolol	32	none	No	Yes	NA	NA	Yes	NA	NA
1	2				34	59	male	NA	NA	NA	NA	No	NA	Yes	No	NA	NA	Yes	No	NA	Yes	No	NA	NA	0	NA	NA	54	NA	NA	NA	NA	NA	NA	NA	NA	NA	Nebivolol	32	none	No	Yes	NA	NA	No	NA	NA
1	2				35	74	female	NA	NA	NA	NA	No	NA	Yes	No	NA	NA	NA	No	NA	No	NA	NA	NA	0	NA	NA	63	NA	NA	NA	NA	NA	NA	NA	NA	NA	Bisoprolol	32	none	No	Yes	NA	NA	No	NA	NA
1	2				36	62	male	NA	NA	NA	NA	No	NA	Yes	Yes	NA	NA	Yes	Yes	NA	No	NA	NA	NA	NA	NA	NA	65	NA	NA	NA	NA	NA	NA	NA	NA	NA	Bisoprolol	32	none	No	No	NA	NA	No	NA	NA
1	2				37	48	female	NA	NA	NA	NA	No	NA	Yes	No	NA	NA	No	Yes	NA	No	NA	NA	NA	0	NA	NA	59	NA	NA	NA	NA	NA	NA	NA	NA	NA	Nebivolol	32	none	No	Yes	NA	NA	No	NA	NA
1	2				38	74	female	NA	NA	NA	NA	Yes	NA	Yes	NA	NA	NA	NA	Yes	NA	Yes	Yes	2	NA	0	NA	NA	NA	NA	NA	NA	NA	NA	NA	NA	NA	NA	Bisoprolol	38	none	No	Yes	NA	NA	No	NA	NA
1	2				39	45	female	NA	NA	NA	NA	NA	NA	Yes	NA	NA	NA	NA	Yes	NA	Yes	NA	NA	NA	3	NA	NA	72	NA	NA	NA	NA	NA	NA	NA	NA	NA	Carvedilol	27	none	No	No	NA	NA	No	NA	NA
1	2				40	48	male	NA	NA	NA	NA	No	NA	No	Yes	NA	NA	NA	Yes	NA	Yes	NA	NA	NA	4	NA	NA	NA	NA	NA	NA	NA	NA	NA	NA	NA	NA	Carvedilol	33	none	Yes	No	NA	NA	No	NA	NA
1	26				1	63	male	NA	NA	NA	NA	No	NA	No	No	NA	NA	Yes	Yes	NA	No	Yes	1	NA	1	NA	NA	47	NA	NA	NA	NA	NA	NA	NA	NA	NA	Bisoprolol	32	none	No	No	NA	NA	Yes	NA	NA
1	26				2	76	male	NA	NA	NA	NA	No	NA	No	No	NA	NA	Yes	No	NA	No	Yes	NA	NA	1	NA	NA	67	NA	NA	NA	NA	NA	NA	NA	NA	NA	Bisoprolol	19	none	No	No	NA	NA	Yes	NA	NA
1	26				3	77	male	NA	NA	NA	NA	No	NA	No	No	NA	NA	Yes	Yes	NA	No	Yes	3	NA	1	NA	NA	59	NA	NA	NA	NA	NA	NA	NA	NA	NA	Metoprolol	NA	none	Yes	No	NA	NA	Yes	NA	NA
1	26				4	63	female	NA	NA	NA	NA	No	NA	Yes	No	NA	NA	Yes	No	NA	No	Yes	1	NA	1	NA	NA	83	NA	NA	NA	NA	NA	NA	NA	NA	NA	Metoprolol	31	none	No	No	NA	NA	Yes	NA	NA
1	26				5	42	male	NA	NA	NA	NA	No	NA	No	No	NA	NA	Yes	No	NA	No	Yes	1	NA	1	NA	NA	56	NA	NA	NA	NA	NA	NA	NA	NA	NA	none	NA	none	Yes	No	NA	NA	Yes	NA	NA
1	26				6	82	male	NA	NA	NA	NA	Yes	NA	Yes	No	NA	NA	Yes	No	NA	No	Yes	1	NA	1	NA	NA	62	NA	NA	NA	NA	NA	NA	NA	NA	NA	Metoprolol	6	none	No	Yes	NA	NA	Yes	NA	NA
1	26				7	62	male	NA	NA	NA	NA	No	NA	No	No	NA	NA	Yes	No	NA	No	Yes	1	NA	1	NA	NA	73	NA	NA	NA	NA	NA	NA	NA	NA	NA	Metoprolol	31	none	No	No	NA	NA	Yes	NA	NA
1	26				8	68	male	NA	NA	NA	NA	No	NA	No	No	NA	NA	Yes	No	NA	No	Yes	1	NA	1	NA	NA	53	NA	NA	NA	NA	NA	NA	NA	NA	NA	none	NA	none	Yes	No	NA	NA	No	NA	NA
1	26				9	79	male	NA	NA	NA	NA	No	NA	Yes	No	NA	NA	Yes	No	NA	Yes	Yes	1	NA	1	NA	NA	51	NA	NA	NA	NA	NA	NA	NA	NA	NA	Bisoprolol	19	none	No	No	NA	NA	Yes	NA	NA
1	26				10	71	male	NA	NA	NA	NA	No	NA	No	No	NA	NA	Yes	No	NA	No	Yes	1	NA	1	NA	NA	58	NA	NA	NA	NA	NA	NA	NA	NA	NA	Bisoprolol	32	none	No	No	NA	NA	Yes	NA	NA
1	20				1	84	male	NA	NA	NA	NA	Yes	NA	Yes	No	NA	NA	Yes	Yes	NA	No	No	NA	NA	NA	NA	NA	75	NA	NA	NA	NA	NA	NA	NA	NA	NA	none	NA	other	No	Yes	NA	NA	No	NA	NA
1	20				2	78	male	NA	NA	NA	NA	No	NA	No	No	NA	NA	Yes	No	NA	No	Yes	NA	NA	1	NA	NA	62	NA	NA	NA	NA	NA	NA	NA	NA	NA	Bisoprolol	19	other	No	No	NA	NA	No	NA	NA
1	20				3	83	male	NA	NA	NA	NA	No	NA	No	No	NA	NA	Yes	No	NA	No	No	NA	NA	NA	NA	NA	64	NA	NA	NA	NA	NA	NA	NA	NA	NA	other	NA	none	No	Yes	NA	NA	No	NA	NA
1	20				4	72	male	NA	NA	NA	NA	No	NA	Yes	No	NA	NA	Yes	Yes	NA	No	No	NA	NA	NA	NA	NA	85	NA	NA	NA	NA	NA	NA	NA	NA	NA	Metoprolol	NA	none	No	No	NA	NA	No	NA	NA
1	20				5	68	male	NA	NA	NA	NA	No	NA	Yes	No	NA	NA	Yes	No	NA	No	No	NA	NA	NA	NA	NA	55	NA	NA	NA	NA	NA	NA	NA	NA	NA	Bisoprolol	4	Amlodipin	No	Yes	NA	NA	Yes	NA	NA
1	20				6	78	female	NA	NA	NA	NA	Yes	NA	Yes	No	NA	NA	Yes	No	NA	Yes	No	NA	NA	NA	NA	NA	62	NA	NA	NA	NA	NA	NA	NA	NA	NA	Metoprolol	31	none	No	No	NA	NA	No	NA	NA
1	20				7	57	male	NA	NA	NA	NA	No	NA	No	No	NA	NA	Yes	No	NA	No	No	NA	NA	NA	NA	NA	75	NA	NA	NA	NA	NA	NA	NA	NA	NA	Bisoprolol	32	none	No	No	NA	NA	No	NA	NA
1	20				8	71	male	NA	NA	NA	NA	No	NA	Yes	No	NA	NA	No	No	NA	No	No	NA	NA	NA	NA	NA	85	NA	NA	NA	NA	NA	NA	NA	NA	NA	Metoprolol	33	none	No	No	NA	NA	No	NA	NA
1	20				9	77	male	NA	NA	NA	NA	No	NA	Yes	No	NA	NA	NA	No	NA	No	No	NA	NA	NA	NA	NA	45	NA	NA	NA	NA	NA	NA	NA	NA	NA	none	NA	Amlodipin	No	No	NA	NA	No	NA	NA
1	20				10	64	male	NA	NA	NA	NA	No	NA	Yes	No	NA	NA	Yes	Yes	NA	No	No	NA	NA	NA	NA	NA	84	NA	NA	NA	NA	NA	NA	NA	NA	NA	none	NA	Diltiazem	No	No	NA	NA	No	NA	NA
1	9				1	75	female	NA	NA	NA	NA	No	NA	Yes	No	NA	NA	Yes	No	NA	No	No	NA	NA	2	NA	NA	68	NA	NA	NA	NA	NA	NA	NA	NA	NA	Carvedilol	24	none	Yes	Yes	NA	NA	No	NA	NA
1	9				2	84	female	NA	NA	NA	NA	Yes	NA	Yes	No	NA	NA	Yes	Yes	NA	No	Yes	2	NA	3	NA	NA	97	NA	NA	NA	NA	NA	NA	NA	NA	NA	none	NA	none	No	Yes	NA	NA	No	NA	NA
1	9				3	74	female	NA	NA	NA	NA	No	NA	Yes	No	NA	NA	Yes	No	NA	No	Yes	NA	NA	2	NA	NA	68	NA	NA	NA	NA	NA	NA	NA	NA	NA	Bisoprolol	32	none	No	Yes	NA	NA	No	NA	NA
1	9				4	85	male	NA	NA	NA	NA	No	NA	Yes	Yes	NA	NA	Yes	No	NA	No	Yes	NA	NA	2	NA	NA	76	NA	NA	NA	NA	NA	NA	NA	NA	NA	none	NA	Amlodipin	Yes	No	NA	NA	No	NA	NA
1	9				5	72	female	NA	NA	NA	NA	No	NA	Yes	No	NA	NA	Yes	No	NA	Yes	Yes	1	NA	1	NA	NA	58	NA	NA	NA	NA	NA	NA	NA	NA	NA	other	15	Amlodipin	No	No	NA	NA	No	NA	NA
1	9				6	71	male	NA	NA	NA	NA	No	NA	Yes	Yes	NA	NA	Yes	No	NA	No	Yes	2	NA	2	NA	NA	78	NA	NA	NA	NA	NA	NA	NA	NA	NA	Carvedilol	24	none	No	Yes	NA	NA	No	NA	NA
1	9				7	72	male	NA	NA	NA	NA	Yes	NA	Yes	No	NA	NA	Yes	No	NA	No	Yes	2	NA	2	NA	NA	95	NA	NA	NA	NA	NA	NA	NA	NA	NA	none	NA	Diltiazem	No	Yes	NA	NA	Yes	NA	NA
1	9				8	60	male	NA	NA	NA	NA	Yes	NA	Yes	No	NA	NA	No	Yes	NA	No	Yes	NA	NA	3	NA	NA	85	NA	NA	NA	NA	NA	NA	NA	NA	NA	none	NA	none	Yes	Yes	NA	NA	Yes	NA	NA
1	9				9	81	female	NA	NA	NA	NA	No	NA	Yes	No	NA	NA	Yes	No	NA	No	Yes	1	NA	1	NA	NA	77	NA	NA	NA	NA	NA	NA	NA	NA	NA	Carvedilol	24	none	No	Yes	NA	NA	No	NA	NA
1	9				10	76	male	NA	NA	NA	NA	No	NA	Yes	Yes	NA	NA	Yes	No	NA	No	Yes	2	NA	2	NA	NA	84	NA	NA	NA	NA	NA	NA	NA	NA	NA	Bisoprolol	19	none	No	Yes	NA	NA	No	NA	NA
1	22				1	53	female	NA	NA	NA	NA	No	NA	Yes	No	NA	NA	Yes	Yes	NA	Yes	No	NA	NA	NA	NA	NA	75	NA	NA	NA	NA	NA	NA	NA	NA	NA	Metoprolol	42	Amlodipin	No	No	NA	NA	Yes	NA	NA
1	22				2	64	male	NA	NA	NA	NA	No	NA	Yes	No	NA	NA	No	No	NA	No	NA	NA	NA	1	NA	NA	50	NA	NA	NA	NA	NA	NA	NA	NA	NA	none	NA	Amlodipin	No	No	NA	NA	No	NA	NA
1	22				3	70	male	NA	NA	NA	NA	Yes	NA	Yes	Yes	NA	NA	No	No	NA	Yes	No	NA	NA	0	NA	NA	65	NA	NA	NA	NA	NA	NA	NA	NA	NA	Nebivolol	32	Amlodipin	No	No	NA	NA	No	NA	NA
1	22				4	78	male	NA	NA	NA	NA	No	NA	Yes	Yes	NA	NA	No	Yes	NA	No	No	NA	NA	1	NA	NA	65	NA	NA	NA	NA	NA	NA	NA	NA	NA	Nebivolol	32	Amlodipin	No	No	NA	NA	No	NA	NA
1	22				5	68	male	NA	NA	NA	NA	Yes	NA	Yes	No	NA	NA	Yes	Yes	NA	Yes	No	NA	NA	2	NA	NA	72	NA	NA	NA	NA	NA	NA	NA	NA	NA	Carvedilol	24	none	No	Yes	NA	NA	No	NA	NA
1	22				6	61	male	NA	NA	NA	NA	No	NA	Yes	No	NA	NA	Yes	No	NA	Yes	No	NA	NA	0	NA	NA	60	NA	NA	NA	NA	NA	NA	NA	NA	NA	Nebivolol	19	none	No	No	NA	NA	No	NA	NA
1	22				7	55	male	NA	NA	NA	NA	No	NA	Yes	Yes	NA	NA	No	No	NA	No	No	NA	NA	0	NA	NA	65	NA	NA	NA	NA	NA	NA	NA	NA	NA	Bisoprolol	32	none	No	No	NA	NA	No	NA	NA
1	22				8	63	male	NA	NA	NA	NA	No	NA	Yes	Yes	NA	NA	No	No	NA	No	No	NA	NA	0	NA	NA	66	NA	NA	NA	NA	NA	NA	NA	NA	NA	Bisoprolol	38	Amlodipin	No	No	NA	NA	No	NA	NA
1	22				9	71	male	NA	NA	NA	NA	No	NA	Yes	No	NA	NA	Yes	Yes	NA	No	No	NA	NA	0	NA	NA	65	NA	NA	NA	NA	NA	NA	NA	NA	NA	Bisoprolol	19	none	No	Yes	NA	NA	No	NA	NA
1	22				10	56	male	NA	NA	NA	NA	No	NA	Yes	No	NA	NA	Yes	Yes	NA	Yes	NA	NA	NA	2	NA	NA	65	NA	NA	NA	NA	NA	NA	NA	NA	NA	Bisoprolol	6	none	No	No	NA	NA	No	NA	NA
1	22				11	65	female	NA	NA	NA	NA	No	NA	Yes	No	NA	NA	Yes	Yes	NA	No	No	NA	NA	2	NA	NA	70	NA	NA	NA	NA	NA	NA	NA	NA	NA	Bisoprolol	32	Amlodipin	No	Yes	NA	NA	No	NA	NA
1	22				12	77	female	NA	NA	NA	NA	No	NA	Yes	No	NA	NA	No	No	NA	Yes	No	NA	NA	2	NA	NA	70	NA	NA	NA	NA	NA	NA	NA	NA	NA	Bisoprolol	19	Amlodipin	No	No	NA	NA	Yes	NA	NA
1	22				13	72	male	NA	NA	NA	NA	No	NA	Yes	No	NA	NA	Yes	Yes	NA	No	Yes	2	NA	3	NA	NA	65	NA	NA	NA	NA	NA	NA	NA	NA	NA	other	NA	none	No	Yes	NA	NA	No	NA	NA
1	22				14	67	male	NA	NA	NA	NA	No	NA	Yes	No	NA	NA	Yes	Yes	NA	Yes	NA	NA	NA	3	NA	NA	65	NA	NA	NA	NA	NA	NA	NA	NA	NA	Carvedilol	10	Amlodipin	No	Yes	NA	NA	No	NA	NA
1	22				15	57	female	NA	NA	NA	NA	No	NA	Yes	No	NA	NA	Yes	Yes	NA	No	Yes	3	NA	2	NA	NA	61	NA	NA	NA	NA	NA	NA	NA	NA	NA	Bisoprolol	4	Amlodipin	No	Yes	NA	NA	No	NA	NA
1	22				16	66	male	NA	NA	NA	NA	Yes	NA	Yes	Yes	NA	NA	NA	No	NA	No	No	NA	NA	1	NA	NA	NA	NA	NA	NA	NA	NA	NA	NA	NA	NA	Nebivolol	32	Amlodipin	No	No	NA	NA	No	NA	NA
1	22				17	68	male	NA	NA	NA	NA	No	NA	Yes	Yes	NA	NA	Yes	Yes	NA	No	NA	NA	NA	2	NA	NA	55	NA	NA	NA	NA	NA	NA	NA	NA	NA	Nebivolol	32	none	No	Yes	NA	NA	No	NA	NA
1	22				18	89	male	NA	NA	NA	NA	Yes	NA	Yes	Yes	NA	NA	Yes	Yes	NA	No	Yes	NA	NA	3	NA	NA	70	NA	NA	NA	NA	NA	NA	NA	NA	NA	Bisoprolol	19	none	No	No	NA	NA	Yes	NA	NA
1	22				19	70	female	NA	NA	NA	NA	Yes	NA	Yes	Yes	NA	NA	Yes	Yes	NA	No	No	NA	NA	1	NA	NA	67	NA	NA	NA	NA	NA	NA	NA	NA	NA	Bisoprolol	38	Amlodipin	No	Yes	NA	NA	Yes	NA	NA
1	22				20	73	male	NA	NA	NA	NA	No	NA	Yes	No	NA	NA	Yes	No	NA	No	No	NA	NA	0	NA	NA	79	NA	NA	NA	NA	NA	NA	NA	NA	NA	none	NA	Amlodipin	No	No	NA	NA	No	NA	NA
1	22				21	70	male	NA	NA	NA	NA	No	NA	Yes	Yes	NA	NA	Yes	No	NA	No	No	NA	NA	0	NA	NA	65	NA	NA	NA	NA	NA	NA	NA	NA	NA	Nebivolol	32	Amlodipin	No	No	NA	NA	No	NA	NA
1	22				22	71	male	NA	NA	NA	NA	No	NA	Yes	No	NA	NA	Yes	No	NA	Yes	NA	NA	NA	0	NA	NA	70	NA	NA	NA	NA	NA	NA	NA	NA	NA	none	NA	Amlodipin	No	No	NA	NA	No	NA	NA
1	22				23	68	female	NA	NA	NA	NA	No	NA	Yes	No	NA	NA	Yes	No	NA	No	No	NA	NA	0	NA	NA	56	NA	NA	NA	NA	NA	NA	NA	NA	NA	none	NA	none	No	Yes	NA	NA	No	NA	NA
1	22				24	77	male	NA	NA	NA	NA	No	NA	Yes	No	NA	NA	Yes	No	NA	No	No	NA	NA	0	NA	NA	60	NA	NA	NA	NA	NA	NA	NA	NA	NA	Metoprolol	33	none	No	No	NA	NA	No	NA	NA
1	22				25	76	male	NA	NA	NA	NA	No	NA	Yes	No	NA	NA	Yes	Yes	NA	No	Yes	5	NA	4	NA	NA	69	NA	NA	NA	NA	NA	NA	NA	NA	NA	Bisoprolol	4	none	No	Yes	NA	NA	Yes	NA	NA
1	22				26	73	female	NA	NA	NA	NA	No	NA	Yes	No	NA	NA	Yes	Yes	NA	No	No	NA	NA	1	NA	NA	58	NA	NA	NA	NA	NA	NA	NA	NA	NA	Nebivolol	32	Amlodipin	No	No	NA	NA	No	NA	NA
1	22				27	75	male	NA	NA	NA	NA	No	NA	Yes	No	NA	NA	Yes	Yes	NA	No	No	NA	NA	0	NA	NA	65	NA	NA	NA	NA	NA	NA	NA	NA	NA	Nebivolol	32	none	No	Yes	NA	NA	Yes	NA	NA
1	22				28	65	male	NA	NA	NA	NA	No	NA	Yes	No	NA	NA	No	No	NA	No	No	NA	NA	1	NA	NA	65	NA	NA	NA	NA	NA	NA	NA	NA	NA	Bisoprolol	32	none	No	No	NA	NA	No	NA	NA
1	22				29	66	female	NA	NA	NA	NA	Yes	NA	Yes	Yes	NA	NA	Yes	Yes	NA	Yes	NA	NA	NA	2	NA	NA	60	NA	NA	NA	NA	NA	NA	NA	NA	NA	Bisoprolol	38	Amlodipin	No	Yes	NA	NA	Yes	NA	NA
1	22				30	68	female	NA	NA	NA	NA	No	NA	Yes	Yes	NA	NA	Yes	No	NA	No	No	NA	NA	1	NA	NA	72	NA	NA	NA	NA	NA	NA	NA	NA	NA	Nebivolol	38	Amlodipin	No	Yes	NA	NA	No	NA	NA
1	22				31	60	female	NA	NA	NA	NA	No	NA	Yes	Yes	NA	NA	Yes	Yes	NA	Yes	No	NA	NA	3	NA	NA	79	NA	NA	NA	NA	NA	NA	NA	NA	NA	Bisoprolol	19	none	No	Yes	NA	NA	No	NA	NA
1	22				32	65	male	NA	NA	NA	NA	No	NA	Yes	No	NA	NA	Yes	No	NA	No	No	NA	NA	0	NA	NA	60	NA	NA	NA	NA	NA	NA	NA	NA	NA	none	NA	Amlodipin	No	No	NA	NA	No	NA	NA
1	22				33	82	male	NA	NA	NA	NA	No	NA	Yes	No	NA	NA	Yes	No	NA	No	No	NA	NA	0	NA	NA	43	NA	NA	NA	NA	NA	NA	NA	NA	NA	none	NA	Amlodipin	No	No	NA	NA	No	NA	NA
1	22				34	75	male	NA	NA	NA	NA	No	NA	Yes	Yes	NA	NA	Yes	No	NA	No	No	NA	NA	1	NA	NA	52	NA	NA	NA	NA	NA	NA	NA	NA	NA	Metoprolol	33	Amlodipin	No	No	NA	NA	No	NA	NA
1	22				35	41	male	NA	NA	NA	NA	No	NA	Yes	No	NA	NA	Yes	Yes	NA	No	No	NA	NA	0	NA	NA	74	NA	NA	NA	NA	NA	NA	NA	NA	NA	Bisoprolol	32	none	No	No	NA	NA	No	NA	NA
1	22				36	81	female	NA	NA	NA	NA	No	NA	Yes	No	NA	NA	Yes	No	NA	No	No	NA	NA	1	NA	NA	82	NA	NA	NA	NA	NA	NA	NA	NA	NA	Nebivolol	32	none	No	Yes	NA	NA	Yes	NA	NA
1	22				37	52	male	NA	NA	NA	NA	No	NA	Yes	No	NA	NA	Yes	Yes	NA	No	No	NA	NA	0	NA	NA	53	NA	NA	NA	NA	NA	NA	NA	NA	NA	Bisoprolol	32	none	No	No	NA	NA	No	NA	NA
1	22				38	71	male	NA	NA	NA	NA	No	NA	Yes	No	NA	NA	Yes	Yes	NA	No	No	NA	NA	1	NA	NA	63	NA	NA	NA	NA	NA	NA	NA	NA	NA	Carvedilol	24	none	No	Yes	NA	NA	Yes	NA	NA
1	22				39	81	male	NA	NA	NA	NA	Yes	NA	Yes	No	NA	NA	Yes	No	NA	No	No	NA	NA	0	NA	NA	60	NA	NA	NA	NA	NA	NA	NA	NA	NA	Bisoprolol	4	none	No	No	NA	NA	No	NA	NA
1	22				40	82	male	NA	NA	NA	NA	No	NA	Yes	No	NA	NA	No	Yes	NA	No	No	NA	NA	1	NA	NA	65	NA	NA	NA	NA	NA	NA	NA	NA	NA	Carvedilol	10	none	No	No	NA	NA	No	NA	NA
1	21				1	81	male	NA	NA	NA	NA	Yes	NA	No	No	NA	NA	Yes	No	NA	No	Yes	1	NA	1	NA	NA	55	NA	NA	NA	NA	NA	NA	NA	NA	NA	Metoprolol	31	none	No	Yes	NA	NA	No	NA	NA
1	21				2	67	male	NA	NA	NA	NA	No	NA	No	No	NA	NA	Yes	No	NA	No	No	NA	NA	0	NA	NA	53	NA	NA	NA	NA	NA	NA	NA	NA	NA	none	NA	none	No	No	NA	NA	No	NA	NA
1	21				3	74	male	NA	NA	NA	NA	Yes	NA	No	No	NA	NA	No	No	NA	No	Yes	NA	NA	2	NA	NA	59	NA	NA	NA	NA	NA	NA	NA	NA	NA	Metoprolol	31	none	No	Yes	NA	NA	Yes	NA	NA
1	21				4	68	male	NA	NA	NA	NA	No	NA	No	No	NA	NA	Yes	No	NA	No	Yes	1	NA	1	NA	NA	49	NA	NA	NA	NA	NA	NA	NA	NA	NA	Bisoprolol	32	none	No	No	NA	NA	No	NA	NA
1	21				5	71	male	NA	NA	NA	NA	No	NA	No	Yes	NA	NA	Yes	No	NA	No	No	NA	NA	0	NA	NA	66	NA	NA	NA	NA	NA	NA	NA	NA	NA	Nebivolol	32	none	No	No	NA	NA	No	NA	NA
1	21				6	85	male	NA	NA	NA	NA	No	NA	No	No	NA	NA	Yes	No	NA	No	Yes	1	NA	1	NA	NA	72	NA	NA	NA	NA	NA	NA	NA	NA	NA	other	21	none	No	No	NA	NA	Yes	NA	NA
1	21				7	82	male	NA	NA	NA	NA	No	NA	No	No	NA	NA	No	No	NA	No	No	NA	NA	0	NA	NA	47	NA	NA	NA	NA	NA	NA	NA	NA	NA	none	NA	none	No	No	NA	NA	No	NA	NA
1	21				8	56	female	NA	NA	NA	NA	Yes	NA	No	No	NA	NA	Yes	No	NA	No	No	NA	NA	0	NA	NA	58	NA	NA	NA	NA	NA	NA	NA	NA	NA	Metoprolol	42	none	No	No	NA	NA	No	NA	NA
1	21				9	65	male	NA	NA	NA	NA	No	NA	No	Yes	NA	NA	Yes	No	NA	No	No	NA	NA	0	NA	NA	55	NA	NA	NA	NA	NA	NA	NA	NA	NA	none	NA	none	No	No	NA	NA	No	NA	NA
1	21				10	81	male	NA	NA	NA	NA	No	NA	No	No	NA	NA	Yes	No	NA	No	No	NA	NA	0	NA	NA	60	NA	NA	NA	NA	NA	NA	NA	NA	NA	none	NA	none	No	No	NA	NA	No	NA	NA
1	21				11	68	male	NA	NA	NA	NA	No	NA	No	Yes	NA	NA	Yes	Yes	NA	No	Yes	1	NA	1	NA	NA	81	NA	NA	NA	NA	NA	NA	NA	NA	NA	Metoprolol	12	Amlodipin	No	No	NA	NA	Yes	NA	NA
1	21				12	57	female	NA	NA	NA	NA	No	NA	No	No	NA	NA	Yes	No	NA	No	No	NA	NA	0	NA	NA	55	NA	NA	NA	NA	NA	NA	NA	NA	NA	Bisoprolol	19	none	No	No	NA	NA	No	NA	NA
1	10				1	56	male	NA	NA	NA	NA	Yes	NA	Yes	No	NA	NA	No	No	NA	No	No	NA	NA	1	NA	NA	62	NA	NA	NA	NA	NA	NA	NA	NA	NA	Carvedilol	24	none	No	Yes	NA	NA	No	NA	NA
1	10				2	76	female	NA	NA	NA	NA	No	NA	Yes	Yes	NA	NA	Yes	No	NA	No	No	NA	NA	1	NA	NA	56	NA	NA	NA	NA	NA	NA	NA	NA	NA	Bisoprolol	6	Amlodipin	No	No	NA	NA	No	NA	NA
1	10				3	73	male	NA	NA	NA	NA	No	NA	No	No	NA	NA	No	Yes	NA	No	NA	NA	NA	1	NA	NA	77	NA	NA	NA	NA	NA	NA	NA	NA	NA	none	NA	other	No	Yes	NA	NA	No	NA	NA
1	10				4	66	male	NA	NA	NA	NA	No	NA	Yes	Yes	NA	NA	Yes	No	NA	No	Yes	NA	NA	2	NA	NA	57	NA	NA	NA	NA	NA	NA	NA	NA	NA	Metoprolol	42	other	No	No	NA	NA	No	NA	NA
1	10				5	47	male	NA	NA	NA	NA	No	NA	Yes	Yes	NA	NA	Yes	No	NA	No	NA	NA	NA	1	NA	NA	51	NA	NA	NA	NA	NA	NA	NA	NA	NA	Bisoprolol	6	other	No	Yes	NA	NA	No	NA	NA
1	10				6	66	female	NA	NA	NA	NA	No	NA	No	No	NA	NA	No	No	NA	No	No	NA	NA	1	NA	NA	76	NA	NA	NA	NA	NA	NA	NA	NA	NA	Nebivolol	19	other	No	No	NA	NA	No	NA	NA
1	10				7	56	female	NA	NA	NA	NA	No	NA	No	Yes	NA	NA	No	No	NA	No	NA	NA	NA	1	NA	NA	59	NA	NA	NA	NA	NA	NA	NA	NA	NA	Carvedilol	10	other	No	No	NA	NA	No	NA	NA
1	10				8	61	male	NA	NA	NA	NA	Yes	NA	Yes	Yes	NA	NA	No	Yes	NA	No	Yes	NA	NA	2	NA	NA	76	NA	NA	NA	NA	NA	NA	NA	NA	NA	Nebivolol	32	other	No	No	NA	NA	Yes	NA	NA
1	10				9	86	female	NA	NA	NA	NA	No	NA	Yes	Yes	NA	NA	No	No	NA	No	No	NA	NA	1	NA	NA	73	NA	NA	NA	NA	NA	NA	NA	NA	NA	Atenolol	33	other	No	No	NA	NA	Yes	NA	NA
1	10				10	57	male	NA	NA	NA	NA	No	NA	Yes	No	NA	NA	Yes	Yes	NA	NA	Yes	1	NA	1	NA	NA	56	NA	NA	NA	NA	NA	NA	NA	NA	NA	Carvedilol	24	Amlodipin	No	No	NA	NA	Yes	NA	NA
1	18				1	51	male	NA	NA	NA	NA	Yes	NA	Yes	No	NA	NA	No	No	NA	No	Yes	3	NA	2	NA	NA	67	NA	NA	NA	NA	NA	NA	NA	NA	NA	Bisoprolol	6	none	No	No	NA	NA	Yes	NA	NA
1	18				2	70	male	NA	NA	NA	NA	No	NA	Yes	Yes	NA	NA	Yes	Yes	NA	No	Yes	4	NA	3	NA	NA	65	NA	NA	NA	NA	NA	NA	NA	NA	NA	Carvedilol	24	none	No	No	NA	NA	Yes	NA	NA
1	18				3	76	male	NA	NA	NA	NA	No	NA	No	No	NA	NA	No	No	NA	No	No	NA	NA	0	NA	NA	58	NA	NA	NA	NA	NA	NA	NA	NA	NA	none	NA	none	No	Yes	NA	NA	NA	NA	NA
1	18				4	72	male	NA	NA	NA	NA	No	NA	Yes	No	NA	NA	No	No	NA	No	Yes	1	NA	1	NA	NA	65	NA	NA	NA	NA	NA	NA	NA	NA	NA	Metoprolol	31	none	No	Yes	NA	NA	Yes	NA	NA
1	18				5	78	male	NA	NA	NA	NA	No	NA	Yes	No	NA	NA	No	Yes	NA	No	No	NA	NA	0	NA	NA	57	NA	NA	NA	NA	NA	NA	NA	NA	NA	Bisoprolol	32	none	No	No	NA	NA	Yes	NA	NA
1	18				6	81	female	NA	NA	NA	NA	No	NA	Yes	No	NA	NA	No	No	NA	No	Yes	1	NA	1	NA	NA	90	NA	NA	NA	NA	NA	NA	NA	NA	NA	Metoprolol	31	none	No	No	NA	NA	No	NA	NA
1	18				7	86	male	NA	NA	NA	NA	No	NA	No	No	NA	NA	Yes	No	NA	No	No	NA	NA	0	NA	NA	76	NA	NA	NA	NA	NA	NA	NA	NA	NA	none	NA	none	No	Yes	NA	NA	No	NA	NA
1	18				8	53	male	NA	NA	NA	NA	No	NA	No	No	NA	NA	Yes	No	NA	No	No	NA	NA	0	NA	NA	57	NA	NA	NA	NA	NA	NA	NA	NA	NA	Metoprolol	42	none	No	No	NA	NA	No	NA	NA
1	18				9	77	male	NA	NA	NA	NA	No	NA	Yes	Yes	NA	NA	Yes	No	NA	No	Yes	2	NA	1	NA	NA	68	NA	NA	NA	NA	NA	NA	NA	NA	NA	Metoprolol	31	none	No	No	NA	NA	Yes	NA	NA
1	18				10	70	male	NA	NA	NA	NA	Yes	NA	Yes	No	NA	NA	Yes	Yes	NA	No	Yes	1	NA	2	NA	NA	85	NA	NA	NA	NA	NA	NA	NA	NA	NA	Carvedilol	24	none	No	Yes	NA	NA	No	NA	NA
1	18				11	64	male	NA	NA	NA	NA	No	NA	Yes	No	NA	NA	Yes	No	NA	Yes	No	NA	NA	0	NA	NA	60	NA	NA	NA	NA	NA	NA	NA	NA	NA	Metoprolol	42	none	No	No	NA	NA	No	NA	NA
1	18				12	74	male	NA	NA	NA	NA	No	NA	No	No	NA	NA	NA	No	NA	No	Yes	NA	NA	2	NA	NA	67	NA	NA	NA	NA	NA	NA	NA	NA	NA	Carvedilol	24	none	No	Yes	NA	NA	Yes	NA	NA
1	18				13	63	male	NA	NA	NA	NA	No	NA	Yes	No	NA	NA	No	Yes	NA	No	Yes	1	NA	1	NA	NA	67	NA	NA	NA	NA	NA	NA	NA	NA	NA	Nebivolol	32	none	No	No	NA	NA	No	NA	NA
1	18				14	62	male	NA	NA	NA	NA	No	NA	Yes	No	NA	NA	Yes	Yes	NA	No	No	NA	NA	0	NA	NA	56	NA	NA	NA	NA	NA	NA	NA	NA	NA	none	NA	Diltiazem	No	No	NA	NA	Yes	NA	NA
1	18				15	83	female	NA	NA	NA	NA	No	NA	Yes	No	NA	NA	Yes	No	NA	No	Yes	3	NA	2	NA	NA	70	NA	NA	NA	NA	NA	NA	NA	NA	NA	Bisoprolol	32	none	NA	Yes	NA	NA	Yes	NA	NA
1	18				16	53	male	NA	NA	NA	NA	No	NA	No	No	NA	NA	Yes	No	NA	Yes	No	NA	NA	0	NA	NA	59	NA	NA	NA	NA	NA	NA	NA	NA	NA	Metoprolol	33	none	No	No	NA	NA	No	NA	NA
1	18				17	80	female	NA	NA	NA	NA	Yes	NA	Yes	Yes	NA	NA	Yes	Yes	NA	No	Yes	2	NA	1	NA	NA	85	NA	NA	NA	NA	NA	NA	NA	NA	NA	none	NA	Amlodipin	No	Yes	NA	NA	No	NA	NA
1	18				18	70	male	NA	NA	NA	NA	No	NA	Yes	Yes	NA	NA	NA	No	NA	No	No	NA	NA	1	NA	NA	52	NA	NA	NA	NA	NA	NA	NA	NA	NA	Nebivolol	32	other	No	No	NA	NA	No	NA	NA
1	18				19	84	male	NA	NA	NA	NA	Yes	NA	Yes	No	NA	NA	No	No	NA	No	Yes	2	NA	1	NA	NA	73	NA	NA	NA	NA	NA	NA	NA	NA	NA	Carvedilol	24	none	No	No	NA	NA	No	NA	NA
1	18				20	82	male	NA	NA	NA	NA	No	NA	Yes	No	NA	NA	Yes	No	NA	No	Yes	3	NA	2	NA	NA	64	NA	NA	NA	NA	NA	NA	NA	NA	NA	Bisoprolol	32	none	NA	NA	NA	NA	Yes	NA	NA
1	18				21	61	male	NA	NA	NA	NA	No	NA	Yes	Yes	NA	NA	Yes	No	NA	No	Yes	NA	NA	1	NA	NA	59	NA	NA	NA	NA	NA	NA	NA	NA	NA	Bisoprolol	32	none	No	No	NA	NA	Yes	NA	NA
1	18				22	72	female	NA	NA	NA	NA	No	NA	Yes	No	NA	NA	Yes	No	NA	No	No	NA	NA	0	NA	NA	62	NA	NA	NA	NA	NA	NA	NA	NA	NA	Metoprolol	8	none	NA	Yes	NA	NA	No	NA	NA
1	18				23	72	female	NA	NA	NA	NA	No	NA	Yes	No	NA	NA	Yes	Yes	NA	No	Yes	2	NA	1	NA	NA	75	NA	NA	NA	NA	NA	NA	NA	NA	NA	none	NA	Amlodipin	No	No	NA	NA	No	NA	NA
1	18				24	83	female	NA	NA	NA	NA	No	NA	Yes	No	NA	NA	Yes	Yes	NA	No	Yes	3	NA	2	NA	NA	65	NA	NA	NA	NA	NA	NA	NA	NA	NA	none	NA	Diltiazem	No	No	NA	NA	Yes	NA	NA
1	18				25	80	female	NA	NA	NA	NA	No	NA	Yes	No	NA	NA	Yes	No	NA	No	No	NA	NA	0	NA	NA	61	NA	NA	NA	NA	NA	NA	NA	NA	NA	Bisoprolol	19	Amlodipin	No	Yes	NA	NA	No	NA	NA
1	18				26	72	female	NA	NA	NA	NA	No	NA	Yes	No	NA	NA	No	No	NA	No	Yes	1	NA	0	NA	NA	78	NA	NA	NA	NA	NA	NA	NA	NA	NA	none	NA	none	No	No	NA	NA	Yes	NA	NA
1	18				27	61	male	NA	NA	NA	NA	No	NA	No	No	NA	NA	Yes	No	NA	No	NA	NA	NA	1	NA	NA	76	NA	NA	NA	NA	NA	NA	NA	NA	NA	Nebivolol	32	none	No	No	NA	NA	No	NA	NA
1	18				28	70	male	NA	NA	NA	NA	No	NA	Yes	Yes	NA	NA	Yes	No	NA	No	Yes	2	NA	2	NA	NA	85	NA	NA	NA	NA	NA	NA	NA	NA	NA	Carvedilol	24	none	No	Yes	NA	NA	No	NA	NA
1	18				29	86	male	NA	NA	NA	NA	No	NA	No	Yes	NA	NA	Yes	No	NA	No	Yes	1	NA	1	NA	NA	92	NA	NA	NA	NA	NA	NA	NA	NA	NA	Metoprolol	42	none	No	No	NA	NA	No	NA	NA
1	18				30	87	male	NA	NA	NA	NA	No	NA	Yes	Yes	NA	NA	Yes	No	NA	No	Yes	2	NA	2	NA	NA	64	NA	NA	NA	NA	NA	NA	NA	NA	NA	Bisoprolol	32	Amlodipin	No	No	NA	NA	Yes	NA	NA
1	18				31	69	female	NA	NA	NA	NA	No	NA	Yes	Yes	NA	NA	Yes	No	NA	No	No	NA	NA	0	NA	NA	65	NA	NA	NA	NA	NA	NA	NA	NA	NA	Carvedilol	10	none	No	Yes	NA	NA	Yes	NA	NA
1	18				32	78	male	NA	NA	NA	NA	No	NA	Yes	No	NA	NA	Yes	No	NA	No	Yes	1	NA	1	NA	NA	47	NA	NA	NA	NA	NA	NA	NA	NA	NA	Bisoprolol	19	none	No	Yes	NA	NA	Yes	NA	NA
1	18				33	79	male	NA	NA	NA	NA	No	NA	Yes	Yes	NA	NA	Yes	No	NA	No	No	NA	NA	0	NA	NA	68	NA	NA	NA	NA	NA	NA	NA	NA	NA	Bisoprolol	32	none	No	No	NA	NA	No	NA	NA
1	18				34	63	male	NA	NA	NA	NA	No	NA	Yes	No	NA	NA	Yes	No	NA	No	Yes	1	NA	2	NA	NA	64	NA	NA	NA	NA	NA	NA	NA	NA	NA	Bisoprolol	32	none	No	Yes	NA	NA	No	NA	NA
1	18				35	69	male	NA	NA	NA	NA	No	NA	Yes	Yes	NA	NA	Yes	No	NA	No	No	NA	NA	0	NA	NA	60	NA	NA	NA	NA	NA	NA	NA	NA	NA	Bisoprolol	32	none	No	Yes	NA	NA	No	NA	NA
1	18				36	62	male	NA	NA	NA	NA	No	NA	Yes	Yes	NA	NA	Yes	No	NA	No	No	NA	NA	0	NA	NA	64	NA	NA	NA	NA	NA	NA	NA	NA	NA	Bisoprolol	32	none	No	No	NA	NA	No	NA	NA
1	18				37	84	female	NA	NA	NA	NA	No	NA	No	No	NA	NA	Yes	Yes	NA	No	No	NA	NA	0	NA	NA	65	NA	NA	NA	NA	NA	NA	NA	NA	NA	Metoprolol	31	none	No	No	NA	NA	Yes	NA	NA
1	18				38	67	male	NA	NA	NA	NA	Yes	NA	Yes	Yes	NA	NA	Yes	No	NA	No	Yes	2	NA	1	NA	NA	46	NA	NA	NA	NA	NA	NA	NA	NA	NA	Bisoprolol	32	Amlodipin	NA	NA	NA	NA	Yes	NA	NA
1	18				39	65	male	NA	NA	NA	NA	No	NA	Yes	No	NA	NA	Yes	No	NA	No	No	NA	NA	0	NA	NA	55	NA	NA	NA	NA	NA	NA	NA	NA	NA	Metoprolol	31	none	No	No	NA	NA	No	NA	NA
1	18				40	80	male	NA	NA	NA	NA	No	NA	Yes	No	NA	NA	Yes	Yes	NA	No	Yes	2	NA	1	NA	NA	75	NA	NA	NA	NA	NA	NA	NA	NA	NA	Bisoprolol	32	Amlodipin	No	No	NA	NA	Yes	NA	NA
1	19				1	86	female	NA	NA	NA	NA	No	NA	Yes	No	NA	NA	No	No	NA	Yes	Yes	1	NA	2	NA	NA	91	NA	NA	NA	NA	NA	NA	NA	NA	NA	Metoprolol	24	none	No	Yes	NA	NA	No	NA	NA
1	19				2	77	female	NA	NA	NA	NA	No	NA	Yes	Yes	NA	NA	No	No	NA	No	No	NA	NA	2	NA	NA	73	NA	NA	NA	NA	NA	NA	NA	NA	NA	Bisoprolol	32	none	No	No	NA	NA	No	NA	NA
1	19				3	77	female	NA	NA	NA	NA	Yes	NA	Yes	No	NA	NA	NA	No	NA	No	No	NA	NA	1	NA	NA	62	NA	NA	NA	NA	NA	NA	NA	NA	NA	Metoprolol	32	Amlodipin	No	Yes	NA	NA	No	NA	NA
1	19				4	50	male	NA	NA	NA	NA	NA	NA	Yes	Yes	NA	NA	No	NA	NA	NA	NA	NA	NA	0	NA	NA	68	NA	NA	NA	NA	NA	NA	NA	NA	NA	Bisoprolol	6	Amlodipin	No	No	NA	NA	No	NA	NA
1	19				5	86	female	NA	NA	NA	NA	No	NA	Yes	No	NA	NA	No	No	NA	No	No	NA	NA	0	NA	NA	66	NA	NA	NA	NA	NA	NA	NA	NA	NA	none	NA	Diltiazem	No	No	NA	NA	No	NA	NA
1	19				6	82	male	NA	NA	NA	NA	No	NA	Yes	Yes	NA	NA	No	No	NA	No	No	NA	NA	0	NA	NA	58	NA	NA	NA	NA	NA	NA	NA	NA	NA	none	NA	none	No	No	NA	NA	No	NA	NA
1	19				7	45	male	NA	NA	NA	NA	No	NA	No	No	NA	NA	Yes	No	NA	No	No	NA	NA	0	NA	NA	53	NA	NA	NA	NA	NA	NA	NA	NA	NA	Bisoprolol	32	none	NA	NA	NA	NA	Yes	NA	NA
1	19				8	56	male	NA	NA	NA	NA	No	NA	Yes	No	NA	NA	No	No	NA	Yes	No	NA	NA	0	NA	NA	NA	NA	NA	NA	NA	NA	NA	NA	NA	NA	none	NA	Amlodipin	No	No	NA	NA	No	NA	NA
1	19				9	93	female	NA	NA	NA	NA	No	NA	Yes	No	NA	NA	No	No	NA	No	No	NA	NA	0	NA	NA	72	NA	NA	NA	NA	NA	NA	NA	NA	NA	none	NA	none	No	No	NA	NA	Yes	NA	NA
1	19				10	78	female	NA	NA	NA	NA	No	NA	No	No	NA	NA	No	No	NA	No	No	NA	NA	0	NA	NA	65	NA	NA	NA	NA	NA	NA	NA	NA	NA	none	NA	Diltiazem	No	No	NA	NA	No	NA	NA
1	19				11	92	female	NA	NA	NA	NA	No	NA	Yes	No	NA	NA	Yes	No	NA	No	No	NA	NA	0	NA	NA	69	NA	NA	NA	NA	NA	NA	NA	NA	NA	Metoprolol	42	none	No	No	NA	NA	Yes	NA	NA
1	19				12	58	male	NA	NA	NA	NA	NA	NA	Yes	Yes	NA	NA	Yes	NA	NA	NA	No	NA	NA	0	NA	NA	78	NA	NA	NA	NA	NA	NA	NA	NA	NA	Metoprolol	32	none	No	No	NA	NA	No	NA	NA
1	19				13	NA	female	NA	NA	NA	NA	No	NA	No	Yes	NA	NA	NA	No	NA	No	No	NA	NA	0	NA	NA	105	NA	NA	NA	NA	NA	NA	NA	NA	NA	Metoprolol	32	none	No	Yes	NA	NA	Yes	NA	NA
1	19				14	90	female	NA	NA	NA	NA	No	NA	No	No	NA	NA	NA	No	NA	No	No	NA	NA	0	NA	NA	80	NA	NA	NA	NA	NA	NA	NA	NA	NA	none	NA	Diltiazem	No	No	NA	NA	No	NA	NA
1	19				15	69	male	NA	NA	NA	NA	No	NA	No	No	NA	NA	Yes	No	NA	No	Yes	1	NA	1	NA	NA	57	NA	NA	NA	NA	NA	NA	NA	NA	NA	other	26	Amlodipin	No	No	NA	NA	Yes	NA	NA
1	19				16	88	male	NA	NA	NA	NA	No	NA	No	NA	NA	NA	Yes	No	NA	Yes	No	NA	NA	0	NA	NA	78	NA	NA	NA	NA	NA	NA	NA	NA	NA	Metoprolol	32	none	No	Yes	NA	NA	No	NA	NA
1	19				17	76	male	NA	NA	NA	NA	No	NA	No	Yes	NA	NA	Yes	Yes	NA	No	No	NA	NA	0	NA	NA	120	NA	NA	NA	NA	NA	NA	NA	NA	NA	none	NA	Amlodipin	No	NA	NA	NA	No	NA	NA
1	19				18	68	female	NA	NA	NA	NA	No	NA	Yes	Yes	NA	NA	Yes	No	NA	No	No	NA	NA	0	NA	NA	106	NA	NA	NA	NA	NA	NA	NA	NA	NA	none	NA	none	No	No	NA	NA	No	NA	NA
1	19				19	70	female	NA	NA	NA	NA	No	NA	Yes	No	NA	NA	Yes	No	NA	Yes	No	NA	NA	0	NA	NA	106	NA	NA	NA	NA	NA	NA	NA	NA	NA	Bisoprolol	6	none	No	No	NA	NA	No	NA	NA
1	19				20	89	female	NA	NA	NA	NA	No	NA	No	No	NA	NA	NA	No	NA	Yes	No	NA	NA	0	NA	NA	71	NA	NA	NA	NA	NA	NA	NA	NA	NA	none	NA	none	No	No	NA	NA	Yes	NA	NA
1	19				21	86	female	NA	NA	NA	NA	No	NA	Yes	No	NA	NA	NA	No	NA	No	No	NA	NA	0	NA	NA	69	NA	NA	NA	NA	NA	NA	NA	NA	NA	none	NA	none	No	No	NA	NA	No	NA	NA
1	19				22	55	male	NA	NA	NA	NA	No	NA	No	No	NA	NA	Yes	No	NA	No	No	NA	NA	0	NA	NA	58	NA	NA	NA	NA	NA	NA	NA	NA	NA	Metoprolol	42	none	No	No	NA	NA	No	NA	NA
1	19				23	66	male	NA	NA	NA	NA	No	NA	No	No	NA	NA	NA	Yes	NA	Yes	No	NA	NA	0	NA	NA	61	NA	NA	NA	NA	NA	NA	NA	NA	NA	Bisoprolol	32	none	No	No	NA	NA	No	NA	NA
1	19				24	86	male	NA	NA	NA	NA	No	NA	Yes	No	NA	NA	No	No	NA	No	No	NA	NA	0	NA	NA	98	NA	NA	NA	NA	NA	NA	NA	NA	NA	none	NA	none	No	No	NA	NA	No	NA	NA
1	19				25	55	male	NA	NA	NA	NA	No	NA	Yes	No	NA	NA	NA	Yes	NA	No	No	NA	NA	0	NA	NA	62	NA	NA	NA	NA	NA	NA	NA	NA	NA	none	NA	none	No	No	NA	NA	No	NA	NA
1	19				26	85	male	NA	NA	NA	NA	No	NA	No	Yes	NA	NA	Yes	No	NA	No	No	NA	NA	0	NA	NA	56	NA	NA	NA	NA	NA	NA	NA	NA	NA	none	NA	none	No	Yes	NA	NA	Yes	NA	NA
1	19				27	80	female	NA	NA	NA	NA	No	NA	No	No	NA	NA	Yes	No	NA	No	No	NA	NA	0	NA	NA	67	NA	NA	NA	NA	NA	NA	NA	NA	NA	none	NA	Amlodipin	No	No	NA	NA	No	NA	NA
1	19				28	86	female	NA	NA	NA	NA	No	NA	Yes	Yes	NA	NA	No	No	NA	No	Yes	1	NA	1	NA	NA	70	NA	NA	NA	NA	NA	NA	NA	NA	NA	Bisoprolol	32	none	No	No	NA	NA	Yes	NA	NA
1	19				29	80	male	NA	NA	NA	NA	No	NA	No	No	NA	NA	Yes	No	NA	No	No	NA	NA	0	NA	NA	90	NA	NA	NA	NA	NA	NA	NA	NA	NA	Metoprolol	31	none	No	No	NA	NA	Yes	NA	NA
1	19				30	76	male	NA	NA	NA	NA	No	NA	Yes	No	NA	NA	Yes	No	NA	No	No	NA	NA	0	NA	NA	59	NA	NA	NA	NA	NA	NA	NA	NA	NA	none	NA	Amlodipin	No	No	NA	NA	No	NA	NA
1	19				31	84	male	NA	NA	NA	NA	No	NA	Yes	No	NA	NA	NA	Yes	NA	No	No	NA	NA	0	NA	NA	92	NA	NA	NA	NA	NA	NA	NA	NA	NA	none	NA	Amlodipin	No	No	NA	NA	Yes	NA	NA
1	19				32	64	male	NA	NA	NA	NA	No	NA	No	Yes	NA	NA	NA	No	NA	No	No	NA	NA	0	NA	NA	78	NA	NA	NA	NA	NA	NA	NA	NA	NA	none	NA	none	No	No	NA	NA	No	NA	NA
1	19				33	64	female	NA	NA	NA	NA	No	NA	Yes	No	NA	NA	No	No	NA	Yes	No	NA	NA	0	NA	NA	66	NA	NA	NA	NA	NA	NA	NA	NA	NA	none	NA	none	No	No	NA	NA	No	NA	NA
1	19				34	57	male	NA	NA	NA	NA	No	NA	No	Yes	NA	NA	NA	No	NA	No	No	NA	NA	0	NA	NA	89	NA	NA	NA	NA	NA	NA	NA	NA	NA	none	NA	none	No	No	NA	NA	No	NA	NA
1	19				35	67	male	NA	NA	NA	NA	No	NA	No	Yes	NA	NA	Yes	No	NA	No	No	NA	NA	0	NA	NA	64	NA	NA	NA	NA	NA	NA	NA	NA	NA	Carvedilol	24	Amlodipin	No	No	NA	NA	No	NA	NA
1	19				36	75	male	NA	NA	NA	NA	No	NA	Yes	No	NA	NA	No	Yes	NA	No	No	NA	NA	0	NA	NA	59	NA	NA	NA	NA	NA	NA	NA	NA	NA	Bisoprolol	32	none	No	No	NA	NA	No	NA	NA
1	19				37	60	male	NA	NA	NA	NA	No	NA	Yes	Yes	NA	NA	Yes	Yes	NA	No	No	NA	NA	0	NA	NA	101	NA	NA	NA	NA	NA	NA	NA	NA	NA	none	NA	none	No	No	NA	NA	No	NA	NA
1	19				38	60	male	NA	NA	NA	NA	No	NA	Yes	Yes	NA	NA	Yes	No	NA	No	No	NA	NA	0	NA	NA	106	NA	NA	NA	NA	NA	NA	NA	NA	NA	none	NA	none	No	No	NA	NA	No	NA	NA
1	19				39	83	male	NA	NA	NA	NA	No	NA	Yes	No	NA	NA	No	No	NA	No	No	NA	NA	0	NA	NA	77	NA	NA	NA	NA	NA	NA	NA	NA	NA	none	NA	none	No	No	NA	NA	No	NA	NA
1	19				40	77	male	NA	NA	NA	NA	No	NA	No	Yes	NA	NA	No	No	NA	No	No	NA	NA	0	NA	NA	64	NA	NA	NA	NA	NA	NA	NA	NA	NA	Bisoprolol	4	none	No	No	NA	NA	No	NA	NA
1	32				1	72	male	NA	NA	NA	NA	No	NA	No	No	NA	NA	Yes	Yes	NA	NA	No	NA	NA	NA	NA	NA	67	NA	NA	NA	NA	NA	NA	NA	NA	NA	none	NA	none	No	No	NA	NA	No	NA	NA
1	32				2	75	female	NA	NA	NA	NA	No	NA	No	No	NA	NA	Yes	No	NA	No	Yes	4	NA	2	NA	NA	74	NA	NA	NA	NA	NA	NA	NA	NA	NA	Metoprolol	14	none	No	No	NA	NA	Yes	NA	NA
1	32				3	53	male	NA	NA	NA	NA	No	NA	No	No	NA	NA	Yes	No	NA	No	No	NA	NA	NA	NA	NA	66	NA	NA	NA	NA	NA	NA	NA	NA	NA	Metoprolol	33	none	No	No	NA	NA	No	NA	NA
1	32				4	82	male	NA	NA	NA	NA	Yes	NA	Yes	Yes	NA	NA	Yes	No	NA	No	No	NA	NA	NA	NA	NA	66	NA	NA	NA	NA	NA	NA	NA	NA	NA	Metoprolol	8	none	No	No	NA	NA	Yes	NA	NA
1	32				5	86	male	NA	NA	NA	NA	No	NA	No	No	NA	NA	Yes	No	NA	No	Yes	2	NA	1	NA	NA	82	NA	NA	NA	NA	NA	NA	NA	NA	NA	none	NA	none	No	No	NA	NA	Yes	NA	NA
1	32				6	64	male	NA	NA	NA	NA	Yes	NA	No	No	NA	NA	Yes	Yes	NA	No	No	NA	NA	NA	NA	NA	68	NA	NA	NA	NA	NA	NA	NA	NA	NA	other	NA	none	No	No	NA	NA	No	NA	NA
1	32				7	64	male	NA	NA	NA	NA	No	NA	Yes	Yes	NA	NA	Yes	No	NA	No	No	NA	NA	NA	NA	NA	55	NA	NA	NA	NA	NA	NA	NA	NA	NA	Bisoprolol	32	none	No	No	NA	NA	No	NA	NA
1	32				8	73	female	NA	NA	NA	NA	No	NA	Yes	No	NA	NA	Yes	No	NA	No	Yes	1	NA	1	NA	NA	52	NA	NA	NA	NA	NA	NA	NA	NA	NA	Bisoprolol	19	none	No	No	NA	NA	No	NA	NA
1	32				9	69	female	NA	NA	NA	NA	No	NA	Yes	No	NA	NA	Yes	No	NA	No	No	NA	NA	NA	NA	NA	75	NA	NA	NA	NA	NA	NA	NA	NA	NA	none	NA	none	No	Yes	NA	NA	No	NA	NA
1	32				10	67	male	NA	NA	NA	NA	No	NA	Yes	No	NA	NA	Yes	No	NA	No	No	NA	NA	NA	NA	NA	60	NA	NA	NA	NA	NA	NA	NA	NA	NA	Bisoprolol	19	none	No	No	NA	NA	No	NA	NA
1	32				11	75	male	NA	NA	NA	NA	No	NA	Yes	Yes	NA	NA	Yes	No	NA	No	Yes	1	NA	2	NA	NA	62	NA	NA	NA	NA	NA	NA	NA	NA	NA	Bisoprolol	4	none	No	No	NA	NA	No	NA	NA
1	32				12	62	male	NA	NA	NA	NA	No	NA	No	No	NA	NA	Yes	Yes	NA	No	No	NA	NA	NA	NA	NA	89	NA	NA	NA	NA	NA	NA	NA	NA	NA	Bisoprolol	32	none	No	No	NA	NA	No	NA	NA
1	33				1	77	female	NA	NA	NA	NA	No	NA	No	No	NA	NA	No	No	NA	Yes	Yes	NA	NA	NA	NA	NA	63	NA	NA	NA	NA	NA	NA	NA	NA	NA	Bisoprolol	38	none	No	No	NA	NA	Yes	NA	NA
1	33				2	69	male	NA	NA	NA	NA	No	NA	Yes	No	NA	NA	Yes	No	NA	No	No	NA	NA	NA	NA	NA	55	NA	NA	NA	NA	NA	NA	NA	NA	NA	Metoprolol	42	none	No	No	NA	NA	No	NA	NA
1	33				3	87	female	NA	NA	NA	NA	No	NA	Yes	No	NA	NA	Yes	No	NA	No	Yes	5	NA	NA	NA	NA	65	NA	NA	NA	NA	NA	NA	NA	NA	NA	Bisoprolol	19	Amlodipin	No	No	NA	NA	No	NA	NA
1	33				4	79	female	NA	NA	NA	NA	No	NA	Yes	No	NA	NA	Yes	No	NA	No	No	NA	NA	NA	NA	NA	58	NA	NA	NA	NA	NA	NA	NA	NA	NA	Bisoprolol	19	none	No	Yes	NA	NA	Yes	NA	NA
1	33				5	78	male	NA	NA	NA	NA	No	NA	Yes	No	NA	NA	No	No	NA	No	No	NA	NA	NA	NA	NA	66	NA	NA	NA	NA	NA	NA	NA	NA	NA	Metoprolol	42	none	No	No	NA	NA	No	NA	NA
1	33				6	87	male	NA	NA	NA	NA	No	NA	Yes	Yes	NA	NA	Yes	No	NA	No	No	NA	NA	NA	NA	NA	47	NA	NA	NA	NA	NA	NA	NA	NA	NA	Atenolol	10	none	No	Yes	NA	NA	No	NA	NA
1	33				7	66	male	NA	NA	NA	NA	No	NA	Yes	No	NA	NA	Yes	No	NA	No	No	NA	NA	NA	NA	NA	66	NA	NA	NA	NA	NA	NA	NA	NA	NA	Bisoprolol	6	none	No	No	NA	NA	No	NA	NA
1	33				8	87	female	NA	NA	NA	NA	Yes	NA	Yes	No	NA	NA	Yes	Yes	NA	Yes	Yes	3	NA	NA	NA	NA	90	NA	NA	NA	NA	NA	NA	NA	NA	NA	Bisoprolol	6	Amlodipin	No	Yes	NA	NA	Yes	NA	NA
1	33				9	78	female	NA	NA	NA	NA	Yes	NA	Yes	No	NA	NA	Yes	No	NA	No	No	NA	NA	NA	NA	NA	70	NA	NA	NA	NA	NA	NA	NA	NA	NA	Bisoprolol	6	none	No	No	NA	NA	No	NA	NA
1	33				10	84	female	NA	NA	NA	NA	No	NA	Yes	Yes	NA	NA	Yes	No	NA	No	Yes	1	NA	NA	NA	NA	78	NA	NA	NA	NA	NA	NA	NA	NA	NA	Bisoprolol	19	none	No	Yes	NA	NA	No	NA	NA
1	33				11	68	male	NA	NA	NA	NA	No	NA	Yes	No	NA	NA	Yes	No	NA	No	NA	NA	NA	NA	NA	NA	64	NA	NA	NA	NA	NA	NA	NA	NA	NA	Bisoprolol	19	none	No	No	NA	NA	No	NA	NA
1	33				12	78	male	NA	NA	NA	NA	No	NA	Yes	No	NA	NA	Yes	Yes	NA	Yes	Yes	1	NA	NA	NA	NA	68	NA	NA	NA	NA	NA	NA	NA	NA	NA	Metoprolol	32	Amlodipin	No	No	NA	NA	No	NA	NA
1	33				13	83	male	NA	NA	NA	NA	No	NA	Yes	No	NA	NA	No	Yes	NA	No	Yes	1	NA	NA	NA	NA	67	NA	NA	NA	NA	NA	NA	NA	NA	NA	Bisoprolol	6	none	No	No	NA	NA	Yes	NA	NA
1	33				14	84	female	NA	NA	NA	NA	No	NA	Yes	No	NA	NA	Yes	No	NA	No	Yes	1	NA	NA	NA	NA	66	NA	NA	NA	NA	NA	NA	NA	NA	NA	Carvedilol	33	none	No	No	NA	NA	No	NA	NA
1	33				15	80	male	NA	NA	NA	NA	No	NA	No	Yes	NA	NA	Yes	No	NA	No	No	NA	NA	NA	NA	NA	60	NA	NA	NA	NA	NA	NA	NA	NA	NA	Carvedilol	33	none	No	No	NA	NA	No	NA	NA
1	34				1	76	female	NA	NA	NA	NA	No	NA	No	Yes	NA	NA	No	No	NA	No	NA	NA	NA	2	NA	NA	84	NA	NA	NA	NA	NA	NA	NA	NA	NA	none	NA	none	No	No	NA	NA	Yes	NA	NA
1	34				2	63	male	NA	NA	NA	NA	No	NA	No	No	NA	NA	No	Yes	NA	No	NA	NA	NA	2	NA	NA	73	NA	NA	NA	NA	NA	NA	NA	NA	NA	Bisoprolol	32	Amlodipin	No	No	NA	NA	No	NA	NA
1	34				3	87	male	NA	NA	NA	NA	No	NA	No	No	NA	NA	No	No	NA	No	NA	NA	NA	2	NA	NA	72	NA	NA	NA	NA	NA	NA	NA	NA	NA	none	NA	none	No	No	NA	NA	Yes	NA	NA
1	34				4	87	female	NA	NA	NA	NA	No	NA	No	No	NA	NA	Yes	No	NA	No	NA	NA	NA	2	NA	NA	98	NA	NA	NA	NA	NA	NA	NA	NA	NA	none	NA	Diltiazem	No	No	NA	NA	Yes	NA	NA
1	34				5	82	female	NA	NA	NA	NA	Yes	NA	No	Yes	NA	NA	No	No	NA	No	NA	NA	NA	3	NA	NA	72	NA	NA	NA	NA	NA	NA	NA	NA	NA	Bisoprolol	6	Amlodipin	No	No	NA	NA	Yes	NA	NA
1	34				6	87	female	NA	NA	NA	NA	Yes	NA	No	No	NA	NA	Yes	No	NA	No	NA	NA	NA	2	NA	NA	96	NA	NA	NA	NA	NA	NA	NA	NA	NA	Atenolol	33	none	No	Yes	NA	NA	Yes	NA	NA
1	34				7	71	female	NA	NA	NA	NA	No	NA	No	No	NA	NA	No	No	NA	No	NA	NA	NA	2	NA	NA	66	NA	NA	NA	NA	NA	NA	NA	NA	NA	none	NA	none	No	No	NA	NA	No	NA	NA
1	34				8	76	female	NA	NA	NA	NA	No	NA	No	Yes	NA	NA	Yes	No	NA	No	NA	NA	NA	2	NA	NA	86	NA	NA	NA	NA	NA	NA	NA	NA	NA	none	31	none	No	No	NA	NA	No	NA	NA
1	34				9	72	male	NA	NA	NA	NA	No	NA	Yes	Yes	NA	NA	No	No	NA	No	NA	NA	NA	2	NA	NA	72	NA	NA	NA	NA	NA	NA	NA	NA	NA	Metoprolol	32	none	No	Yes	NA	NA	No	NA	NA
1	34				10	87	male	NA	NA	NA	NA	No	NA	No	No	NA	NA	Yes	No	NA	No	NA	NA	NA	2	NA	NA	50	NA	NA	NA	NA	NA	NA	NA	NA	NA	Metoprolol	NA	Amlodipin	No	No	NA	NA	No	NA	NA
1	34				11	66	female	NA	NA	NA	NA	No	NA	No	No	NA	NA	No	No	NA	No	NA	NA	NA	2	NA	NA	82	NA	NA	NA	NA	NA	NA	NA	NA	NA	Nebivolol	4	none	No	No	NA	NA	No	NA	NA
1	34				12	57	male	NA	NA	NA	NA	No	NA	No	No	NA	NA	No	No	NA	Yes	NA	NA	NA	2	NA	NA	60	NA	NA	NA	NA	NA	NA	NA	NA	NA	Metoprolol	31	none	No	No	NA	NA	Yes	NA	NA
1	34				13	61	female	NA	NA	NA	NA	No	NA	No	No	NA	NA	No	Yes	NA	No	Yes	1	NA	2	NA	NA	70	NA	NA	NA	NA	NA	NA	NA	NA	NA	none	NA	none	No	No	NA	NA	No	NA	NA
1	34				14	80	male	NA	NA	NA	NA	No	NA	No	Yes	NA	NA	No	No	NA	No	Yes	1	NA	2	NA	NA	68	NA	NA	NA	NA	NA	NA	NA	NA	NA	none	NA	none	No	No	NA	NA	Yes	NA	NA
1	34				15	76	female	NA	NA	NA	NA	No	NA	No	No	NA	NA	Yes	No	NA	No	Yes	1	NA	2	NA	NA	78	NA	NA	NA	NA	NA	NA	NA	NA	NA	none	NA	none	No	Yes	NA	NA	No	NA	NA
1	34				16	85	female	NA	NA	NA	NA	No	NA	Yes	No	NA	NA	Yes	No	NA	Yes	Yes	1	NA	3	NA	NA	70	NA	NA	NA	NA	NA	NA	NA	NA	NA	Bisoprolol	19	none	No	No	NA	NA	No	NA	NA
1	35				1	78	male	NA	NA	NA	NA	No	NA	No	No	NA	NA	Yes	No	NA	No	No	NA	NA	NA	NA	NA	74	NA	NA	NA	NA	NA	NA	NA	NA	NA	Metoprolol	31	none	No	No	NA	NA	No	NA	NA
1	35				2	75	male	NA	NA	NA	NA	No	NA	No	Yes	NA	NA	No	No	NA	No	NA	NA	NA	NA	NA	NA	61	NA	NA	NA	NA	NA	NA	NA	NA	NA	Atenolol	NA	none	No	No	NA	NA	No	NA	NA
1	35				3	65	female	NA	NA	NA	NA	No	NA	Yes	No	NA	NA	No	Yes	NA	No	NA	NA	NA	NA	NA	NA	78	NA	NA	NA	NA	NA	NA	NA	NA	NA	Bisoprolol	19	none	No	No	NA	NA	No	NA	NA
1	35				4	73	male	NA	NA	NA	NA	No	NA	No	No	NA	NA	Yes	No	NA	No	NA	NA	NA	NA	NA	NA	77	NA	NA	NA	NA	NA	NA	NA	NA	NA	none	NA	none	No	No	NA	NA	No	NA	NA
1	35				5	83	female	NA	NA	NA	NA	No	NA	No	Yes	NA	NA	Yes	No	NA	No	NA	NA	NA	NA	NA	NA	100	NA	NA	NA	NA	NA	NA	NA	NA	NA	none	NA	none	No	Yes	NA	NA	Yes	NA	NA
1	35				6	67	male	NA	NA	NA	NA	No	NA	Yes	Yes	NA	NA	No	No	NA	No	NA	NA	NA	NA	NA	NA	76	NA	NA	NA	NA	NA	NA	NA	NA	NA	Carvedilol	33	none	No	No	NA	NA	No	NA	NA
1	35				7	61	female	NA	NA	NA	NA	No	NA	No	No	NA	NA	No	No	NA	No	No	NA	NA	NA	NA	NA	90	NA	NA	NA	NA	NA	NA	NA	NA	NA	Nebivolol	32	none	No	No	NA	NA	No	NA	NA
1	35				8	58	female	NA	NA	NA	NA	No	NA	Yes	Yes	NA	NA	No	No	NA	No	NA	NA	NA	NA	NA	NA	102	NA	NA	NA	NA	NA	NA	NA	NA	NA	none	NA	none	No	No	NA	NA	No	NA	NA
1	35				9	75	male	NA	NA	NA	NA	No	NA	Yes	No	NA	NA	No	Yes	NA	No	No	NA	NA	NA	NA	NA	65	NA	NA	NA	NA	NA	NA	NA	NA	NA	Carvedilol	24	other	No	Yes	NA	NA	No	NA	NA
1	35				10	83	female	NA	NA	NA	NA	No	NA	Yes	Yes	NA	NA	No	No	NA	No	NA	NA	NA	NA	NA	NA	60	NA	NA	NA	NA	NA	NA	NA	NA	NA	Metoprolol	NA	other	No	No	NA	NA	No	NA	NA
1	28				1	79	female	NA	NA	NA	NA	No	NA	No	No	NA	NA	Yes	No	NA	No	Yes	2	NA	3	NA	NA	44	NA	NA	NA	NA	NA	NA	NA	NA	NA	Bisoprolol	32	none	No	No	NA	NA	NA	NA	NA
1	28				2	48	male	NA	NA	NA	NA	No	NA	No	No	NA	NA	Yes	No	NA	No	No	NA	NA	0	NA	NA	80	NA	NA	NA	NA	NA	NA	NA	NA	NA	Bisoprolol	24	none	No	No	NA	NA	No	NA	NA
1	28				3	84	female	NA	NA	NA	NA	No	NA	Yes	Yes	NA	NA	No	No	NA	No	Yes	1	NA	3	NA	NA	55	NA	NA	NA	NA	NA	NA	NA	NA	NA	Bisoprolol	19	none	No	No	NA	NA	No	NA	NA
1	28				4	63	male	NA	NA	NA	NA	No	NA	No	Yes	NA	NA	No	No	NA	No	Yes	1	NA	3	NA	NA	65	NA	NA	NA	NA	NA	NA	NA	NA	NA	Nebivolol	38	none	No	No	NA	NA	No	NA	NA
1	28				5	90	female	NA	NA	NA	NA	No	NA	Yes	No	NA	NA	No	No	NA	No	No	NA	NA	0	NA	NA	76	NA	NA	NA	NA	NA	NA	NA	NA	NA	Nebivolol	32	none	No	No	NA	NA	No	NA	NA
1	28				6	61	female	NA	NA	NA	NA	No	NA	No	Yes	NA	NA	Yes	No	NA	No	Yes	1	NA	1	NA	NA	83	NA	NA	NA	NA	NA	NA	NA	NA	NA	Nebivolol	32	none	No	No	NA	NA	No	NA	NA
1	28				7	62	female	NA	NA	NA	NA	No	NA	No	No	NA	NA	No	No	NA	Yes	Yes	NA	NA	1	NA	NA	59	NA	NA	NA	NA	NA	NA	NA	NA	NA	Metoprolol	8	none	No	No	NA	NA	No	NA	NA
1	28				8	62	female	NA	NA	NA	NA	No	NA	No	No	NA	NA	No	No	NA	Yes	Yes	2	NA	1	NA	NA	57	NA	NA	NA	NA	NA	NA	NA	NA	NA	Metoprolol	41	Amlodipin	No	No	NA	NA	No	NA	NA
1	28				9	69	male	NA	NA	NA	NA	No	NA	No	No	NA	NA	No	Yes	NA	No	No	NA	NA	NA	NA	NA	82	NA	NA	NA	NA	NA	NA	NA	NA	NA	none	NA	none	NA	NA	NA	NA	Yes	NA	NA
1	28				10	78	female	NA	NA	NA	NA	No	NA	Yes	Yes	NA	NA	Yes	No	NA	No	Yes	2	NA	2	NA	NA	70	NA	NA	NA	NA	NA	NA	NA	NA	NA	none	NA	none	No	Yes	NA	NA	No	NA	NA
1	27				1	59	male	NA	NA	NA	NA	No	NA	No	No	NA	NA	Yes	Yes	NA	Yes	Yes	3	NA	2	NA	NA	60	NA	NA	NA	NA	NA	NA	NA	NA	NA	Bisoprolol	32	Amlodipin	No	No	NA	NA	No	NA	NA
1	27				2	83	male	NA	NA	NA	NA	Yes	NA	No	No	NA	NA	Yes	No	NA	No	No	NA	NA	1	NA	NA	70	NA	NA	NA	NA	NA	NA	NA	NA	NA	Carvedilol	24	Amlodipin	No	No	NA	NA	No	NA	NA
1	27				3	57	male	NA	NA	NA	NA	Yes	NA	Yes	Yes	NA	NA	Yes	No	NA	No	No	NA	NA	0	NA	NA	68	NA	NA	NA	NA	NA	NA	NA	NA	NA	Metoprolol	8	none	No	Yes	NA	NA	Yes	NA	NA
1	27				4	40	male	NA	NA	NA	NA	Yes	NA	No	No	NA	NA	Yes	No	NA	No	No	NA	NA	1	NA	NA	68	NA	NA	NA	NA	NA	NA	NA	NA	NA	none	NA	none	No	No	NA	NA	No	NA	NA
1	27				5	85	female	NA	NA	NA	NA	Yes	NA	No	No	NA	NA	Yes	No	NA	Yes	No	NA	NA	1	NA	NA	61	NA	NA	NA	NA	NA	NA	NA	NA	NA	Nebivolol	32	none	No	No	NA	NA	No	NA	NA
1	27				6	50	male	NA	NA	NA	NA	No	NA	No	Yes	NA	NA	Yes	No	NA	Yes	No	NA	NA	0	NA	NA	68	NA	NA	NA	NA	NA	NA	NA	NA	NA	Bisoprolol	32	none	No	No	NA	NA	No	NA	NA
1	27				7	76	male	NA	NA	NA	NA	Yes	NA	No	No	NA	NA	Yes	Yes	NA	Yes	Yes	7	NA	3	NA	NA	75	NA	NA	NA	NA	NA	NA	NA	NA	NA	Bisoprolol	19	other	No	No	NA	NA	No	NA	NA
1	27				8	68	male	NA	NA	NA	NA	Yes	NA	No	Yes	NA	NA	Yes	No	NA	No	Yes	1	NA	2	NA	NA	60	NA	NA	NA	NA	NA	NA	NA	NA	NA	Carvedilol	33	none	No	No	NA	NA	No	NA	NA
1	27				9	68	male	NA	NA	NA	NA	No	NA	No	No	NA	NA	Yes	No	NA	No	Yes	1	NA	1	NA	NA	63	NA	NA	NA	NA	NA	NA	NA	NA	NA	Metoprolol	31	none	No	No	NA	NA	No	NA	NA
1	27				10	57	male	NA	NA	NA	NA	Yes	NA	No	Yes	NA	NA	Yes	No	NA	No	Yes	NA	NA	3	NA	NA	71	NA	NA	NA	NA	NA	NA	NA	NA	NA	Bisoprolol	19	none	No	No	NA	NA	No	NA	NA
1	27				11	54	male	NA	NA	NA	NA	Yes	NA	No	No	NA	NA	Yes	Yes	NA	Yes	NA	NA	NA	2	NA	NA	58	NA	NA	NA	NA	NA	NA	NA	NA	NA	none	NA	none	Yes	No	NA	NA	No	NA	NA
1	8				1	44	male	NA	NA	NA	NA	No	NA	Yes	No	NA	NA	Yes	Yes	NA	No	Yes	NA	NA	2	NA	NA	71	NA	NA	NA	NA	NA	NA	NA	NA	NA	none	NA	none	No	Yes	NA	NA	No	NA	NA
1	8				2	59	male	NA	NA	NA	NA	No	NA	Yes	Yes	NA	NA	Yes	No	NA	No	Yes	NA	NA	2	NA	NA	64	NA	NA	NA	NA	NA	NA	NA	NA	NA	Bisoprolol	19	none	No	Yes	NA	NA	Yes	NA	NA
1	8				3	67	male	NA	NA	NA	NA	No	NA	Yes	Yes	NA	NA	Yes	No	NA	No	No	NA	NA	1	NA	NA	58	NA	NA	NA	NA	NA	NA	NA	NA	NA	Nebivolol	32	none	No	No	NA	NA	No	NA	NA
1	8				4	51	male	NA	NA	NA	NA	No	NA	Yes	No	NA	NA	Yes	No	NA	Yes	Yes	NA	NA	2	NA	NA	73	NA	NA	NA	NA	NA	NA	NA	NA	NA	Bisoprolol	19	none	No	No	NA	NA	No	NA	NA
1	8				5	83	male	NA	NA	NA	NA	No	NA	Yes	No	NA	NA	Yes	Yes	NA	No	NA	NA	NA	2	NA	NA	67	NA	NA	NA	NA	NA	NA	NA	NA	NA	Bisoprolol	19	none	No	No	NA	NA	Yes	NA	NA
1	8				6	66	male	NA	NA	NA	NA	No	NA	No	No	NA	NA	Yes	No	NA	No	No	NA	NA	0	NA	NA	55	NA	NA	NA	NA	NA	NA	NA	NA	NA	Metoprolol	31	none	No	No	NA	NA	No	NA	NA
1	8				7	39	male	NA	NA	NA	NA	No	NA	No	No	NA	NA	Yes	No	NA	No	Yes	2	NA	1	NA	NA	71	NA	NA	NA	NA	NA	NA	NA	NA	NA	Carvedilol	24	none	No	No	NA	NA	No	NA	NA
1	8				8	59	male	NA	NA	NA	NA	No	NA	Yes	No	NA	NA	Yes	No	NA	No	Yes	NA	NA	2	NA	NA	74	NA	NA	NA	NA	NA	NA	NA	NA	NA	Nebivolol	19	none	No	No	NA	NA	No	NA	NA
1	8				9	57	male	NA	NA	NA	NA	No	NA	Yes	No	NA	NA	Yes	No	NA	No	No	NA	NA	0	NA	NA	75	NA	NA	NA	NA	NA	NA	NA	NA	NA	Bisoprolol	6	none	No	No	NA	NA	Yes	NA	NA
1	8				10	57	male	NA	NA	NA	NA	Yes	NA	No	No	NA	NA	Yes	Yes	NA	Yes	Yes	NA	NA	3	NA	NA	92	NA	NA	NA	NA	NA	NA	NA	NA	NA	none	NA	none	No	Yes	NA	NA	Yes	NA	NA
1	8				11	78	female	NA	NA	NA	NA	Yes	NA	Yes	No	NA	NA	Yes	No	NA	No	Yes	1	NA	2	NA	NA	70	NA	NA	NA	NA	NA	NA	NA	NA	NA	Carvedilol	24	Amlodipin	No	No	NA	NA	No	NA	NA
1	8				12	66	male	NA	NA	NA	NA	No	NA	Yes	Yes	NA	NA	Yes	Yes	NA	No	Yes	NA	NA	3	NA	NA	62	NA	NA	NA	NA	NA	NA	NA	NA	NA	other	40	other	No	Yes	NA	NA	No	NA	NA
1	40				1	73	male	NA	NA	NA	NA	No	NA	Yes	No	NA	NA	No	No	NA	No	Yes	1	NA	0	NA	NA	80	NA	NA	NA	NA	NA	NA	NA	NA	NA	Carvedilol	24	none	No	No	NA	NA	No	NA	NA
1	40				2	55	male	NA	NA	NA	NA	No	NA	Yes	No	NA	NA	Yes	No	NA	Yes	Yes	5	NA	4	NA	NA	80	NA	NA	NA	NA	NA	NA	NA	NA	NA	Carvedilol	10	none	No	No	NA	NA	No	NA	NA
1	40				3	47	female	NA	NA	NA	NA	No	NA	Yes	No	NA	NA	No	No	NA	No	No	NA	NA	1	NA	NA	77	NA	NA	NA	NA	NA	NA	NA	NA	NA	none	NA	none	No	No	NA	NA	No	NA	NA
1	40				4	55	female	NA	NA	NA	NA	No	NA	Yes	No	NA	NA	No	No	NA	No	NA	NA	NA	4	NA	NA	84	NA	NA	NA	NA	NA	NA	NA	NA	NA	Metoprolol	31	none	No	No	NA	NA	No	NA	NA
1	40				5	83	male	NA	NA	NA	NA	Yes	NA	Yes	Yes	NA	NA	Yes	No	NA	No	Yes	7	NA	2	NA	NA	82	NA	NA	NA	NA	NA	NA	NA	NA	NA	Metoprolol	31	none	No	No	NA	NA	No	NA	NA
1	40				6	65	male	NA	NA	NA	NA	No	NA	No	No	NA	NA	Yes	No	NA	No	Yes	3	NA	2	NA	NA	89	NA	NA	NA	NA	NA	NA	NA	NA	NA	none	NA	Verapamil	No	Yes	NA	NA	No	NA	NA
1	40				7	72	female	NA	NA	NA	NA	No	NA	Yes	No	NA	NA	No	No	NA	No	Yes	7	NA	3	NA	NA	64	NA	NA	NA	NA	NA	NA	NA	NA	NA	none	NA	none	No	No	NA	NA	No	NA	NA
1	40				8	81	male	NA	NA	NA	NA	No	NA	Yes	No	NA	NA	No	No	NA	No	No	NA	NA	2	NA	NA	65	NA	NA	NA	NA	NA	NA	NA	NA	NA	none	NA	none	No	Yes	NA	NA	No	NA	NA
1	40				9	70	male	NA	NA	NA	NA	No	NA	Yes	No	NA	NA	Yes	No	NA	No	Yes	1	NA	3	NA	NA	61	NA	NA	NA	NA	NA	NA	NA	NA	NA	Metoprolol	42	none	NA	Yes	NA	NA	NA	NA	NA
1	40				10	60	male	NA	NA	NA	NA	No	NA	Yes	No	NA	NA	No	No	NA	No	Yes	1	NA	2	NA	NA	55	NA	NA	NA	NA	NA	NA	NA	NA	NA	none	NA	none	No	No	NA	NA	No	NA	NA
1	40				11	76	male	NA	NA	NA	NA	No	NA	No	No	NA	NA	Yes	No	NA	No	Yes	1	NA	3	NA	NA	57	NA	NA	NA	NA	NA	NA	NA	NA	NA	Bisoprolol	NA	none	No	No	NA	NA	No	NA	NA
1	40				12	80	female	NA	NA	NA	NA	No	NA	Yes	No	NA	NA	No	No	NA	No	Yes	7	NA	2	NA	NA	85	NA	NA	NA	NA	NA	NA	NA	NA	NA	Bisoprolol	32	none	NA	No	NA	NA	NA	NA	NA
1	40				13	79	female	NA	NA	NA	NA	No	NA	Yes	No	NA	NA	Yes	No	NA	No	Yes	NA	NA	3	NA	NA	54	NA	NA	NA	NA	NA	NA	NA	NA	NA	none	NA	none	No	No	NA	NA	No	NA	NA
1	40				14	48	male	NA	NA	NA	NA	No	NA	No	No	NA	NA	No	Yes	NA	No	Yes	1	NA	1	NA	NA	70	NA	NA	NA	NA	NA	NA	NA	NA	NA	none	NA	none	No	No	NA	NA	NA	NA	NA
1	40				15	81	male	NA	NA	NA	NA	Yes	NA	Yes	No	NA	NA	Yes	No	NA	No	Yes	7	NA	3	NA	NA	62	NA	NA	NA	NA	NA	NA	NA	NA	NA	Nebivolol	6	none	No	No	NA	NA	No	NA	NA
1	40				16	81	female	NA	NA	NA	NA	No	NA	Yes	Yes	NA	NA	Yes	No	NA	No	Yes	1	NA	2	NA	NA	77	NA	NA	NA	NA	NA	NA	NA	NA	NA	none	NA	none	No	Yes	NA	NA	No	NA	NA
1	40				17	82	female	NA	NA	NA	NA	No	NA	Yes	No	NA	NA	No	No	NA	No	Yes	4	NA	2	NA	NA	75	NA	NA	NA	NA	NA	NA	NA	NA	NA	none	NA	none	No	No	NA	NA	Yes	NA	NA
1	40				18	52	female	NA	NA	NA	NA	No	NA	No	No	NA	NA	No	No	NA	No	Yes	1	NA	1	NA	NA	75	NA	NA	NA	NA	NA	NA	NA	NA	NA	none	NA	none	No	No	NA	NA	Yes	NA	NA
1	40				19	50	male	NA	NA	NA	NA	No	NA	Yes	No	NA	NA	No	No	NA	No	Yes	1	NA	3	NA	NA	73	NA	NA	NA	NA	NA	NA	NA	NA	NA	none	NA	none	No	No	NA	NA	No	NA	NA
1	40				20	64	female	NA	NA	NA	NA	No	NA	Yes	Yes	NA	NA	NA	No	NA	No	Yes	4	NA	2	NA	NA	73	NA	NA	NA	NA	NA	NA	NA	NA	NA	none	NA	none	No	No	NA	NA	No	NA	NA
1	40				21	57	male	NA	NA	NA	NA	No	NA	Yes	No	NA	NA	Yes	Yes	NA	No	Yes	NA	NA	1	NA	NA	80	NA	NA	NA	NA	NA	NA	NA	NA	NA	none	NA	none	No	No	NA	NA	No	NA	NA
1	40				22	73	female	NA	NA	NA	NA	No	NA	Yes	No	NA	NA	Yes	No	NA	No	Yes	NA	NA	3	NA	NA	73	NA	NA	NA	NA	NA	NA	NA	NA	NA	other	40	none	No	Yes	NA	NA	No	NA	NA
1	40				23	61	male	NA	NA	NA	NA	No	NA	Yes	No	NA	NA	No	No	NA	No	Yes	5	NA	1	NA	NA	82	NA	NA	NA	NA	NA	NA	NA	NA	NA	Bisoprolol	32	none	No	No	NA	NA	No	NA	NA
1	40				24	59	male	NA	NA	NA	NA	No	NA	Yes	No	NA	NA	No	Yes	NA	No	Yes	NA	NA	2	NA	NA	61	NA	NA	NA	NA	NA	NA	NA	NA	NA	none	NA	none	No	No	NA	NA	No	NA	NA
1	39				1	73	male	NA	NA	NA	NA	No	NA	Yes	No	NA	NA	Yes	No	NA	No	No	NA	NA	0	NA	NA	60	NA	NA	NA	NA	NA	NA	NA	NA	NA	Bisoprolol	33	none	No	No	NA	NA	No	NA	NA
1	39				2	73	male	NA	NA	NA	NA	No	NA	Yes	No	NA	NA	Yes	No	NA	No	No	NA	NA	1	NA	NA	56	NA	NA	NA	NA	NA	NA	NA	NA	NA	Metoprolol	31	none	No	No	NA	NA	No	NA	NA
1	39				3	72	male	NA	NA	NA	NA	No	NA	Yes	No	NA	NA	Yes	No	NA	No	Yes	1	NA	1	NA	NA	58	NA	NA	NA	NA	NA	NA	NA	NA	NA	Metoprolol	31	none	No	No	NA	NA	No	NA	NA
1	39				4	75	female	NA	NA	NA	NA	No	NA	Yes	Yes	NA	NA	Yes	No	NA	No	Yes	1	NA	1	NA	NA	70	NA	NA	NA	NA	NA	NA	NA	NA	NA	Nebivolol	32	Amlodipin	No	No	NA	NA	No	NA	NA
1	39				5	72	male	NA	NA	NA	NA	No	NA	Yes	No	NA	NA	Yes	No	NA	No	No	NA	NA	0	NA	NA	60	NA	NA	NA	NA	NA	NA	NA	NA	NA	none	NA	Diltiazem	No	No	NA	NA	No	NA	NA
1	39				6	81	male	NA	NA	NA	NA	No	NA	Yes	No	NA	NA	Yes	No	NA	No	No	NA	NA	0	NA	NA	72	NA	NA	NA	NA	NA	NA	NA	NA	NA	other	40	none	No	No	NA	NA	No	NA	NA
1	39				7	55	female	NA	NA	NA	NA	No	NA	Yes	No	NA	NA	Yes	No	NA	No	No	NA	NA	0	NA	NA	68	NA	NA	NA	NA	NA	NA	NA	NA	NA	none	NA	none	No	No	NA	NA	Yes	NA	NA
1	39				8	59	male	NA	NA	NA	NA	Yes	NA	Yes	No	NA	NA	Yes	Yes	NA	No	Yes	1	NA	3	NA	NA	100	NA	NA	NA	NA	NA	NA	NA	NA	NA	other	21	none	No	No	NA	NA	No	NA	NA
1	39				9	56	male	NA	NA	NA	NA	No	NA	No	No	NA	NA	Yes	No	NA	No	No	NA	NA	0	NA	NA	NA	NA	NA	NA	NA	NA	NA	NA	NA	NA	Bisoprolol	24	none	No	No	NA	NA	No	NA	NA
1	39				10	78	male	NA	NA	NA	NA	No	NA	Yes	No	NA	NA	Yes	No	NA	No	Yes	1	NA	0	NA	NA	60	NA	NA	NA	NA	NA	NA	NA	NA	NA	Nebivolol	32	none	No	No	NA	NA	No	NA	NA
1	39				11	87	male	NA	NA	NA	NA	No	NA	Yes	Yes	NA	NA	Yes	No	NA	Yes	No	NA	NA	0	NA	NA	55	NA	NA	NA	NA	NA	NA	NA	NA	NA	Atenolol	10	Amlodipin	No	No	NA	NA	No	NA	NA
1	24				1	57	male	NA	NA	NA	NA	No	NA	Yes	Yes	NA	NA	No	No	NA	No	Yes	NA	NA	1	NA	NA	92	NA	NA	NA	NA	NA	NA	NA	NA	NA	Nebivolol	19	none	No	No	NA	NA	Yes	NA	NA
1	24				2	67	male	NA	NA	NA	NA	No	NA	Yes	Yes	NA	NA	Yes	No	NA	No	Yes	1	NA	1	NA	NA	61	NA	NA	NA	NA	NA	NA	NA	NA	NA	Bisoprolol	32	none	No	No	NA	NA	Yes	NA	NA
1	24				3	68	female	NA	NA	NA	NA	No	NA	No	No	NA	NA	No	No	NA	No	Yes	2	NA	1	NA	NA	70	NA	NA	NA	NA	NA	NA	NA	NA	NA	Metoprolol	12	none	No	No	NA	NA	Yes	NA	NA
1	24				4	59	male	NA	NA	NA	NA	No	NA	Yes	No	NA	NA	Yes	No	NA	No	Yes	1	NA	1	NA	NA	53	NA	NA	NA	NA	NA	NA	NA	NA	NA	Bisoprolol	32	Amlodipin	No	No	NA	NA	No	NA	NA
1	24				5	83	male	NA	NA	NA	NA	No	NA	Yes	No	NA	NA	No	Yes	NA	No	Yes	14	NA	3	NA	NA	61	NA	NA	NA	NA	NA	NA	NA	NA	NA	Nebivolol	32	none	No	Yes	NA	NA	Yes	NA	NA
1	24				6	70	male	NA	NA	NA	NA	No	NA	Yes	No	NA	NA	Yes	No	NA	No	Yes	2	NA	2	NA	NA	57	NA	NA	NA	NA	NA	NA	NA	NA	NA	Bisoprolol	6	none	No	No	NA	NA	Yes	NA	NA
1	24				7	73	female	NA	NA	NA	NA	No	NA	Yes	No	NA	NA	Yes	No	NA	No	Yes	1	NA	1	NA	NA	70	NA	NA	NA	NA	NA	NA	NA	NA	NA	Nebivolol	32	none	No	No	NA	NA	Yes	NA	NA
1	24				8	67	male	NA	NA	NA	NA	No	NA	Yes	Yes	NA	NA	No	No	NA	No	Yes	NA	NA	1	NA	NA	70	NA	NA	NA	NA	NA	NA	NA	NA	NA	none	NA	none	No	No	NA	NA	Yes	NA	NA
1	24				9	76	female	NA	NA	NA	NA	No	NA	Yes	No	NA	NA	Yes	Yes	NA	No	Yes	NA	NA	0	NA	NA	63	NA	NA	NA	NA	NA	NA	NA	NA	NA	Bisoprolol	32	none	No	No	NA	NA	No	NA	NA
1	24				10	60	male	NA	NA	NA	NA	Yes	NA	Yes	Yes	NA	NA	Yes	Yes	NA	No	Yes	NA	NA	2	NA	NA	70	NA	NA	NA	NA	NA	NA	NA	NA	NA	none	NA	none	Yes	No	NA	NA	No	NA	NA
1	24				11	69	male	NA	NA	NA	NA	No	NA	No	No	NA	NA	Yes	No	NA	No	Yes	NA	NA	1	NA	NA	69	NA	NA	NA	NA	NA	NA	NA	NA	NA	Nebivolol	32	none	No	No	NA	NA	No	NA	NA
1	24				12	60	male	NA	NA	NA	NA	No	NA	Yes	Yes	NA	NA	Yes	No	NA	No	No	NA	NA	0	NA	NA	83	NA	NA	NA	NA	NA	NA	NA	NA	NA	Nebivolol	32	none	No	No	NA	NA	No	NA	NA
1	24				13	61	male	NA	NA	NA	NA	No	NA	No	No	NA	NA	Yes	No	NA	No	Yes	NA	NA	1	NA	NA	71	NA	NA	NA	NA	NA	NA	NA	NA	NA	Bisoprolol	19	none	No	No	NA	NA	Yes	NA	NA
1	24				14	68	male	NA	NA	NA	NA	No	NA	Yes	No	NA	NA	Yes	No	NA	No	No	NA	NA	0	NA	NA	63	NA	NA	NA	NA	NA	NA	NA	NA	NA	Metoprolol	22	none	No	No	NA	NA	No	NA	NA
1	24				15	73	female	NA	NA	NA	NA	Yes	NA	Yes	Yes	NA	NA	Yes	Yes	NA	Yes	Yes	2	NA	2	NA	NA	72	NA	NA	NA	NA	NA	NA	NA	NA	NA	none	NA	none	No	Yes	NA	NA	Yes	NA	NA
1	41				1	70	male	NA	NA	NA	NA	No	NA	Yes	No	NA	NA	Yes	No	NA	No	NA	NA	NA	1	NA	NA	65	NA	NA	NA	NA	NA	NA	NA	NA	NA	Metoprolol	42	none	No	No	NA	NA	No	NA	NA
1	41				2	67	male	NA	NA	NA	NA	No	NA	No	No	NA	NA	Yes	No	NA	No	No	NA	NA	0	NA	NA	71	NA	NA	NA	NA	NA	NA	NA	NA	NA	Bisoprolol	19	none	No	No	NA	NA	No	NA	NA
1	41				3	52	male	NA	NA	NA	NA	No	NA	Yes	Yes	NA	NA	Yes	Yes	NA	No	NA	NA	NA	0	NA	NA	73	NA	NA	NA	NA	NA	NA	NA	NA	NA	Metoprolol	31	none	No	No	NA	NA	No	NA	NA
1	41				4	68	male	NA	NA	NA	NA	No	NA	No	No	NA	NA	Yes	No	NA	Yes	No	NA	NA	0	NA	NA	49	NA	NA	NA	NA	NA	NA	NA	NA	NA	Nebivolol	19	none	No	No	NA	NA	No	NA	NA
1	41				5	59	male	NA	NA	NA	NA	No	NA	No	No	NA	NA	Yes	No	NA	No	No	NA	NA	0	NA	NA	57	NA	NA	NA	NA	NA	NA	NA	NA	NA	Metoprolol	42	none	No	No	NA	NA	No	NA	NA
1	41				6	59	female	NA	NA	NA	NA	Yes	NA	Yes	Yes	NA	NA	Yes	Yes	NA	No	Yes	NA	NA	1	NA	NA	66	NA	NA	NA	NA	NA	NA	NA	NA	NA	Metoprolol	31	none	No	No	NA	NA	No	NA	NA
1	41				7	77	male	NA	NA	NA	NA	No	NA	Yes	No	NA	NA	Yes	No	NA	No	No	NA	NA	0	NA	NA	59	NA	NA	NA	NA	NA	NA	NA	NA	NA	none	NA	Amlodipin	No	No	NA	NA	No	NA	NA
1	41				8	66	female	NA	NA	NA	NA	No	NA	Yes	Yes	NA	NA	Yes	No	NA	No	No	NA	NA	0	NA	NA	68	NA	NA	NA	NA	NA	NA	NA	NA	NA	Bisoprolol	32	none	No	No	NA	NA	No	NA	NA
1	41				9	75	male	NA	NA	NA	NA	No	NA	Yes	No	NA	NA	Yes	Yes	NA	No	No	NA	NA	0	NA	NA	80	NA	NA	NA	NA	NA	NA	NA	NA	NA	Bisoprolol	19	none	No	No	NA	NA	Yes	NA	NA
1	41				10	56	female	NA	NA	NA	NA	No	NA	No	No	NA	NA	Yes	No	NA	No	No	NA	NA	0	NA	NA	61	NA	NA	NA	NA	NA	NA	NA	NA	NA	Bisoprolol	32	none	No	No	NA	NA	No	NA	NA
1	68				1	71	male	NA	NA	NA	NA	No	NA	Yes	Yes	NA	NA	No	No	NA	No	Yes	NA	NA	2	NA	NA	85	NA	NA	NA	NA	NA	NA	NA	NA	NA	Bisoprolol	6	none	No	No	NA	NA	Yes	NA	NA
1	68				2	64	male	NA	NA	NA	NA	No	NA	Yes	No	NA	NA	Yes	No	NA	No	Yes	1	NA	2	NA	NA	55	NA	NA	NA	NA	NA	NA	NA	NA	NA	none	NA	none	No	No	NA	NA	No	NA	NA
1	68				3	67	male	NA	NA	NA	NA	No	NA	Yes	Yes	NA	NA	Yes	No	NA	No	Yes	1	NA	3	NA	NA	65	NA	NA	NA	NA	NA	NA	NA	NA	NA	Metoprolol	31	Amlodipin	No	Yes	NA	NA	Yes	NA	NA
1	68				4	78	male	NA	NA	NA	NA	No	NA	Yes	Yes	NA	NA	Yes	No	NA	No	Yes	1	NA	2	NA	NA	55	NA	NA	NA	NA	NA	NA	NA	NA	NA	Carvedilol	33	Amlodipin	No	Yes	NA	NA	Yes	NA	NA
1	68				5	77	female	NA	NA	NA	NA	No	NA	Yes	Yes	NA	NA	Yes	No	NA	No	Yes	2	NA	2	NA	NA	85	NA	NA	NA	NA	NA	NA	NA	NA	NA	none	NA	none	No	No	NA	NA	Yes	NA	NA
1	68				6	69	male	NA	NA	NA	NA	No	NA	No	Yes	NA	NA	Yes	No	NA	No	Yes	2	NA	2	NA	NA	60	NA	NA	NA	NA	NA	NA	NA	NA	NA	none	NA	none	No	No	NA	NA	No	NA	NA
1	68				7	55	male	NA	NA	NA	NA	No	NA	Yes	No	NA	NA	Yes	No	NA	No	Yes	3	NA	2	NA	NA	50	NA	NA	NA	NA	NA	NA	NA	NA	NA	Metoprolol	33	none	No	No	NA	NA	No	NA	NA
1	68				8	72	female	NA	NA	NA	NA	No	NA	Yes	Yes	NA	NA	Yes	No	NA	No	Yes	1	NA	1	NA	NA	70	NA	NA	NA	NA	NA	NA	NA	NA	NA	Metoprolol	31	none	No	No	NA	NA	No	NA	NA
1	68				9	50	female	NA	NA	NA	NA	No	NA	Yes	Yes	NA	NA	Yes	No	NA	No	Yes	2	NA	1	NA	NA	75	NA	NA	NA	NA	NA	NA	NA	NA	NA	none	NA	none	No	No	NA	NA	No	NA	NA
1	68				10	82	female	NA	NA	NA	NA	No	NA	Yes	Yes	NA	NA	No	No	NA	No	Yes	1	NA	2	NA	NA	80	NA	NA	NA	NA	NA	NA	NA	NA	NA	Bisoprolol	32	none	No	Yes	NA	NA	No	NA	NA
1	69				1	64	male	NA	NA	NA	NA	NA	NA	No	No	NA	NA	No	No	NA	No	Yes	1	NA	3	NA	NA	64	NA	NA	NA	NA	NA	NA	NA	NA	NA	none	NA	none	No	No	NA	NA	Yes	NA	NA
1	69				2	51	male	NA	NA	NA	NA	No	NA	Yes	No	NA	NA	Yes	No	NA	No	Yes	1	NA	1	NA	NA	66	NA	NA	NA	NA	NA	NA	NA	NA	NA	Atenolol	33	none	No	No	NA	NA	Yes	NA	NA
1	69				3	52	male	NA	NA	NA	NA	No	NA	Yes	No	NA	NA	Yes	No	NA	No	No	NA	NA	3	NA	NA	76	NA	NA	NA	NA	NA	NA	NA	NA	NA	Atenolol	33	other	No	Yes	NA	NA	No	NA	NA
1	69				4	52	male	NA	NA	NA	NA	No	NA	Yes	No	NA	NA	Yes	No	NA	Yes	Yes	1	NA	3	NA	NA	97	NA	NA	NA	NA	NA	NA	NA	NA	NA	Carvedilol	NA	Amlodipin	No	No	NA	NA	Yes	NA	NA
1	69				5	44	male	NA	NA	NA	NA	No	NA	No	No	NA	NA	NA	No	NA	No	Yes	1	NA	1	NA	NA	65	NA	NA	NA	NA	NA	NA	NA	NA	NA	none	NA	Diltiazem	No	No	NA	NA	Yes	NA	NA
1	69				6	55	female	NA	NA	NA	NA	NA	NA	Yes	NA	NA	NA	NA	No	NA	NA	No	NA	NA	0	NA	NA	76	NA	NA	NA	NA	NA	NA	NA	NA	NA	Atenolol	33	none	No	No	NA	NA	No	NA	NA
1	69				7	66	female	NA	NA	NA	NA	No	NA	No	No	NA	NA	No	No	NA	No	Yes	1	NA	3	NA	NA	80	NA	NA	NA	NA	NA	NA	NA	NA	NA	other	NA	none	No	No	NA	NA	No	NA	NA
1	69				8	54	male	NA	NA	NA	NA	No	NA	Yes	Yes	NA	NA	No	No	NA	No	NA	NA	NA	3	NA	NA	97	NA	NA	NA	NA	NA	NA	NA	NA	NA	Carvedilol	NA	Amlodipin	No	No	NA	NA	Yes	NA	NA
1	69				9	62	male	NA	NA	NA	NA	No	NA	Yes	Yes	NA	NA	No	No	NA	No	No	NA	NA	0	NA	NA	80	NA	NA	NA	NA	NA	NA	NA	NA	NA	none	NA	Amlodipin	No	No	NA	NA	Yes	NA	NA
1	69				10	68	male	NA	NA	NA	NA	No	NA	Yes	No	NA	NA	No	No	NA	No	No	NA	NA	0	NA	NA	72	NA	NA	NA	NA	NA	NA	NA	NA	NA	Carvedilol	NA	Diltiazem	No	No	NA	NA	Yes	NA	NA
1	67				1	66	male	NA	NA	NA	NA	No	NA	Yes	No	NA	NA	Yes	No	NA	No	Yes	1	NA	1	NA	NA	52	NA	NA	NA	NA	NA	NA	NA	NA	NA	other	11	none	No	No	NA	NA	No	NA	NA
1	67				2	68	male	NA	NA	NA	NA	No	NA	Yes	Yes	NA	NA	Yes	No	NA	No	Yes	1	NA	1	NA	NA	108	NA	NA	NA	NA	NA	NA	NA	NA	NA	Metoprolol	42	none	No	No	NA	NA	No	NA	NA
1	67				3	60	male	NA	NA	NA	NA	Yes	NA	Yes	No	NA	NA	Yes	No	NA	No	Yes	1	NA	1	NA	NA	50	NA	NA	NA	NA	NA	NA	NA	NA	NA	Bisoprolol	4	none	No	Yes	NA	NA	No	NA	NA
1	67				4	47	male	NA	NA	NA	NA	No	NA	No	No	NA	NA	Yes	No	NA	No	Yes	1	NA	1	NA	NA	52	NA	NA	NA	NA	NA	NA	NA	NA	NA	Bisoprolol	4	none	No	No	NA	NA	No	NA	NA
1	67				5	76	male	NA	NA	NA	NA	No	NA	Yes	Yes	NA	NA	NA	Yes	NA	No	Yes	2	NA	1	NA	NA	86	NA	NA	NA	NA	NA	NA	NA	NA	NA	Metoprolol	12	Amlodipin	No	No	NA	NA	No	NA	NA
1	67				6	65	male	NA	NA	NA	NA	No	NA	Yes	Yes	NA	NA	Yes	No	NA	No	Yes	1	NA	1	NA	NA	62	NA	NA	NA	NA	NA	NA	NA	NA	NA	Metoprolol	42	none	No	No	NA	NA	No	NA	NA
1	67				7	76	male	NA	NA	NA	NA	No	NA	Yes	No	NA	NA	Yes	No	NA	No	Yes	1	NA	1	NA	NA	54	NA	NA	NA	NA	NA	NA	NA	NA	NA	Bisoprolol	NA	none	No	Yes	NA	NA	No	NA	NA
1	67				8	79	male	NA	NA	NA	NA	NA	NA	No	NA	NA	NA	Yes	NA	NA	NA	Yes	1	NA	1	NA	NA	89	NA	NA	NA	NA	NA	NA	NA	NA	NA	Atenolol	39	none	No	No	NA	NA	No	NA	NA
1	67				9	78	female	NA	NA	NA	NA	Yes	NA	Yes	Yes	NA	NA	Yes	No	NA	No	Yes	2	NA	1	NA	NA	72	NA	NA	NA	NA	NA	NA	NA	NA	NA	Nebivolol	16	none	No	Yes	NA	NA	No	NA	NA
1	67				10	74	female	NA	NA	NA	NA	No	NA	Yes	No	NA	NA	Yes	No	NA	No	Yes	1	NA	1	NA	NA	48	NA	NA	NA	NA	NA	NA	NA	NA	NA	Metoprolol	31	none	No	No	NA	NA	No	NA	NA
1	17				1	69	male	NA	NA	NA	NA	No	NA	Yes	No	NA	NA	Yes	No	NA	No	Yes	NA	NA	2	NA	NA	55	NA	NA	NA	NA	NA	NA	NA	NA	NA	Nebivolol	32	none	No	Yes	NA	NA	Yes	NA	NA
1	17				2	78	male	NA	NA	NA	NA	Yes	NA	Yes	Yes	NA	NA	Yes	Yes	NA	No	Yes	1	NA	1	NA	NA	80	NA	NA	NA	NA	NA	NA	NA	NA	NA	none	NA	Amlodipin	Yes	No	NA	NA	Yes	NA	NA
1	17				3	54	female	NA	NA	NA	NA	Yes	NA	No	Yes	NA	NA	Yes	Yes	NA	Yes	No	NA	NA	0	NA	NA	90	NA	NA	NA	NA	NA	NA	NA	NA	NA	none	NA	Verapamil	Yes	No	NA	NA	Yes	NA	NA
1	17				4	67	male	NA	NA	NA	NA	Yes	NA	Yes	Yes	NA	NA	Yes	Yes	NA	No	NA	NA	NA	3	NA	NA	52	NA	NA	NA	NA	NA	NA	NA	NA	NA	none	NA	Amlodipin	No	Yes	NA	NA	Yes	NA	NA
1	17				5	71	female	NA	NA	NA	NA	No	NA	No	Yes	NA	NA	Yes	NA	NA	No	No	NA	NA	0	NA	NA	85	NA	NA	NA	NA	NA	NA	NA	NA	NA	Nebivolol	NA	none	Yes	No	NA	NA	Yes	NA	NA
1	17				6	66	female	NA	NA	NA	NA	No	NA	No	Yes	NA	NA	Yes	No	NA	Yes	NA	NA	NA	1	NA	NA	60	NA	NA	NA	NA	NA	NA	NA	NA	NA	Carvedilol	NA	none	No	Yes	NA	NA	No	NA	NA
1	17				7	75	male	NA	NA	NA	NA	Yes	NA	Yes	Yes	NA	NA	Yes	Yes	NA	Yes	Yes	10	NA	3	NA	NA	62	NA	NA	NA	NA	NA	NA	NA	NA	NA	none	NA	Diltiazem	No	Yes	NA	NA	Yes	NA	NA
1	17				8	47	male	NA	NA	NA	NA	No	NA	Yes	No	NA	NA	Yes	Yes	NA	No	NA	NA	NA	0	NA	NA	85	NA	NA	NA	NA	NA	NA	NA	NA	NA	none	NA	Amlodipin	Yes	Yes	NA	NA	Yes	NA	NA
1	17				9	64	female	NA	NA	NA	NA	No	NA	No	Yes	NA	NA	Yes	No	NA	No	Yes	10	NA	4	NA	NA	67	NA	NA	NA	NA	NA	NA	NA	NA	NA	none	NA	Verapamil	No	Yes	NA	NA	Yes	NA	NA
1	17				10	73	female	NA	NA	NA	NA	No	NA	Yes	NA	NA	NA	Yes	Yes	NA	NA	NA	NA	NA	NA	NA	NA	NA	NA	NA	NA	NA	NA	NA	NA	NA	NA	Bisoprolol	NA	Diltiazem	No	No	NA	NA	No	NA	NA
1	17				11	59	male	NA	NA	NA	NA	No	NA	No	No	NA	NA	Yes	No	NA	No	Yes	7	NA	2	NA	NA	60	NA	NA	NA	NA	NA	NA	NA	NA	NA	none	NA	none	No	No	NA	NA	Yes	NA	NA
1	17				12	65	female	NA	NA	NA	NA	No	NA	Yes	Yes	NA	NA	Yes	No	NA	No	Yes	5	NA	1	NA	NA	80	NA	NA	NA	NA	NA	NA	NA	NA	NA	Nebivolol	NA	Amlodipin	No	No	NA	NA	Yes	NA	NA
1	45				1	77	female	NA	NA	NA	NA	No	NA	No	No	NA	NA	Yes	No	NA	No	NA	NA	NA	0	NA	NA	56	NA	NA	NA	NA	NA	NA	NA	NA	NA	Carvedilol	NA	none	No	No	NA	NA	No	NA	NA
1	45				2	79	male	NA	NA	NA	NA	No	NA	No	No	NA	NA	Yes	No	NA	No	No	NA	NA	0	NA	NA	62	NA	NA	NA	NA	NA	NA	NA	NA	NA	Metoprolol	42	none	No	Yes	NA	NA	No	NA	NA
1	45				3	64	female	NA	NA	NA	NA	Yes	NA	No	No	NA	NA	Yes	No	NA	Yes	NA	NA	NA	0	NA	NA	73	NA	NA	NA	NA	NA	NA	NA	NA	NA	other	NA	Amlodipin	No	No	NA	NA	No	NA	NA
1	45				4	61	male	NA	NA	NA	NA	No	NA	No	No	NA	NA	Yes	No	NA	No	NA	NA	NA	0	NA	NA	58	NA	NA	NA	NA	NA	NA	NA	NA	NA	Carvedilol	24	none	No	Yes	NA	NA	No	NA	NA
1	45				5	56	male	NA	NA	NA	NA	No	NA	No	No	NA	NA	Yes	No	NA	No	No	NA	NA	0	NA	NA	65	NA	NA	NA	NA	NA	NA	NA	NA	NA	Metoprolol	31	none	No	No	NA	NA	No	NA	NA
1	45				6	64	male	NA	NA	NA	NA	No	NA	No	No	NA	NA	Yes	No	NA	No	No	NA	NA	0	NA	NA	66	NA	NA	NA	NA	NA	NA	NA	NA	NA	other	NA	Amlodipin	No	No	NA	NA	No	NA	NA
1	45				7	64	male	NA	NA	NA	NA	No	NA	No	No	NA	NA	Yes	No	NA	No	NA	NA	NA	1	NA	NA	58	NA	NA	NA	NA	NA	NA	NA	NA	NA	Metoprolol	31	other	No	No	NA	NA	Yes	NA	NA
1	45				8	59	female	NA	NA	NA	NA	No	NA	Yes	No	NA	NA	No	No	NA	No	Yes	NA	NA	1	NA	NA	73	NA	NA	NA	NA	NA	NA	NA	NA	NA	Bisoprolol	NA	none	No	No	NA	NA	No	NA	NA
1	45				9	55	male	NA	NA	NA	NA	No	NA	No	No	NA	NA	Yes	No	NA	No	No	NA	NA	0	NA	NA	58	NA	NA	NA	NA	NA	NA	NA	NA	NA	none	NA	other	No	Yes	NA	NA	No	NA	NA
1	45				10	76	female	NA	NA	NA	NA	No	NA	No	No	NA	NA	No	No	NA	No	No	NA	NA	0	NA	NA	73	NA	NA	NA	NA	NA	NA	NA	NA	NA	Bisoprolol	32	none	No	No	NA	NA	No	NA	NA
1	45				11	89	female	NA	NA	NA	NA	No	NA	No	No	NA	NA	NA	No	NA	No	NA	NA	NA	0	NA	NA	65	NA	NA	NA	NA	NA	NA	NA	NA	NA	Atenolol	32	none	No	No	NA	NA	No	NA	NA
1	45				12	56	male	NA	NA	NA	NA	No	NA	No	No	NA	NA	Yes	No	NA	No	No	NA	NA	0	NA	NA	64	NA	NA	NA	NA	NA	NA	NA	NA	NA	Carvedilol	24	none	No	No	NA	NA	No	NA	NA
1	45				13	62	male	NA	NA	NA	NA	No	NA	No	No	NA	NA	Yes	No	NA	Yes	NA	NA	NA	0	NA	NA	62	NA	NA	NA	NA	NA	NA	NA	NA	NA	Metoprolol	31	none	NA	Yes	NA	NA	NA	NA	NA
1	45				14	65	female	NA	NA	NA	NA	No	NA	No	No	NA	NA	No	No	NA	No	No	NA	NA	0	NA	NA	67	NA	NA	NA	NA	NA	NA	NA	NA	NA	Atenolol	33	none	No	Yes	NA	NA	No	NA	NA
1	45				15	66	male	NA	NA	NA	NA	No	NA	No	No	NA	NA	Yes	No	NA	No	No	NA	NA	0	NA	NA	60	NA	NA	NA	NA	NA	NA	NA	NA	NA	Carvedilol	24	none	No	No	NA	NA	No	NA	NA
1	45				16	63	male	NA	NA	NA	NA	No	NA	No	No	NA	NA	Yes	No	NA	Yes	No	NA	NA	0	NA	NA	62	NA	NA	NA	NA	NA	NA	NA	NA	NA	Metoprolol	31	none	No	Yes	NA	NA	No	NA	NA
1	45				17	88	male	NA	NA	NA	NA	No	NA	No	Yes	NA	NA	Yes	Yes	NA	Yes	NA	NA	NA	0	NA	NA	58	NA	NA	NA	NA	NA	NA	NA	NA	NA	Carvedilol	NA	Amlodipin	No	No	NA	NA	No	NA	NA
1	45				18	50	male	NA	NA	NA	NA	No	NA	No	No	NA	NA	Yes	No	NA	Yes	No	NA	NA	0	NA	NA	60	NA	NA	NA	NA	NA	NA	NA	NA	NA	Metoprolol	31	none	No	No	NA	NA	No	NA	NA
1	45				19	70	male	NA	NA	NA	NA	Yes	NA	No	No	NA	NA	No	No	NA	No	Yes	NA	NA	1	NA	NA	68	NA	NA	NA	NA	NA	NA	NA	NA	NA	Metoprolol	31	none	Yes	No	NA	NA	Yes	NA	NA
1	45				20	53	male	NA	NA	NA	NA	No	NA	No	Yes	NA	NA	Yes	No	NA	No	No	NA	NA	0	NA	NA	73	NA	NA	NA	NA	NA	NA	NA	NA	NA	Metoprolol	NA	none	No	Yes	NA	NA	No	NA	NA
1	70				1	76	male	NA	NA	NA	NA	No	NA	Yes	No	NA	NA	Yes	No	NA	No	NA	NA	NA	NA	NA	NA	56	NA	NA	NA	NA	NA	NA	NA	NA	NA	Bisoprolol	NA	none	No	No	NA	NA	No	NA	NA
1	70				2	78	female	NA	NA	NA	NA	No	NA	No	Yes	NA	NA	No	No	NA	No	Yes	NA	NA	3	NA	NA	60	NA	NA	NA	NA	NA	NA	NA	NA	NA	none	NA	none	No	No	NA	NA	Yes	NA	NA
1	70				3	80	female	NA	NA	NA	NA	No	NA	Yes	No	NA	NA	No	No	NA	No	NA	NA	NA	4	NA	NA	62	NA	NA	NA	NA	NA	NA	NA	NA	NA	none	NA	none	No	No	NA	NA	Yes	NA	NA
1	70				4	76	female	NA	NA	NA	NA	No	NA	Yes	Yes	NA	NA	No	No	NA	Yes	Yes	2	NA	2	NA	NA	86	NA	NA	NA	NA	NA	NA	NA	NA	NA	other	42	none	No	No	NA	NA	Yes	NA	NA
1	70				5	45	male	NA	NA	NA	NA	No	NA	Yes	No	NA	NA	No	Yes	NA	Yes	Yes	4	NA	2	NA	NA	88	NA	NA	NA	NA	NA	NA	NA	NA	NA	none	NA	none	No	No	NA	NA	Yes	NA	NA
1	70				6	56	male	NA	NA	NA	NA	No	NA	Yes	Yes	NA	NA	No	No	NA	Yes	Yes	1	NA	2	NA	NA	80	NA	NA	NA	NA	NA	NA	NA	NA	NA	none	NA	none	No	Yes	NA	NA	Yes	NA	NA
1	70				7	68	female	NA	NA	NA	NA	No	NA	No	Yes	NA	NA	No	No	NA	No	Yes	2	NA	2	NA	NA	68	NA	NA	NA	NA	NA	NA	NA	NA	NA	none	NA	none	Yes	No	NA	NA	Yes	NA	NA
1	70				8	64	female	NA	NA	NA	NA	No	NA	No	Yes	NA	NA	No	Yes	NA	Yes	Yes	NA	NA	2	NA	NA	89	NA	NA	NA	NA	NA	NA	NA	NA	NA	none	NA	none	No	No	NA	NA	Yes	NA	NA
1	70				9	64	male	NA	NA	NA	NA	Yes	NA	No	No	NA	NA	No	Yes	NA	Yes	Yes	NA	NA	3	NA	NA	112	NA	NA	NA	NA	NA	NA	NA	NA	NA	none	NA	Verapamil	No	Yes	NA	NA	Yes	NA	NA
1	70				10	70	female	NA	NA	NA	NA	No	NA	Yes	Yes	NA	NA	No	No	NA	No	Yes	1	NA	4	NA	NA	60	NA	NA	NA	NA	NA	NA	NA	NA	NA	none	NA	Diltiazem	No	No	NA	NA	Yes	NA	NA
1	14				1	62	male	NA	NA	NA	NA	No	NA	Yes	No	NA	NA	Yes	No	NA	Yes	Yes	1	NA	1	NA	NA	67	NA	NA	NA	NA	NA	NA	NA	NA	NA	other	42	none	No	No	NA	NA	No	NA	NA
1	14				2	66	male	NA	NA	NA	NA	No	NA	Yes	No	NA	NA	Yes	Yes	NA	Yes	Yes	3	NA	2	NA	NA	49	NA	NA	NA	NA	NA	NA	NA	NA	NA	none	NA	other	No	No	NA	NA	No	NA	NA
1	14				3	69	male	NA	NA	NA	NA	Yes	NA	No	No	NA	NA	Yes	No	NA	Yes	Yes	NA	NA	1	NA	NA	75	NA	NA	NA	NA	NA	NA	NA	NA	NA	other	19	none	No	No	NA	NA	No	NA	NA
1	14				4	85	male	NA	NA	NA	NA	No	NA	Yes	No	NA	NA	Yes	No	NA	No	Yes	2	NA	2	NA	NA	73	NA	NA	NA	NA	NA	NA	NA	NA	NA	other	31	none	No	Yes	NA	NA	No	NA	NA
1	14				5	74	female	NA	NA	NA	NA	No	NA	Yes	No	NA	NA	Yes	No	NA	Yes	Yes	1	NA	1	NA	NA	82	NA	NA	NA	NA	NA	NA	NA	NA	NA	other	31	none	No	No	NA	NA	No	NA	NA
1	14				6	51	female	NA	NA	NA	NA	No	NA	No	No	NA	NA	NA	Yes	NA	No	Yes	3	NA	3	NA	NA	73	NA	NA	NA	NA	NA	NA	NA	NA	NA	none	NA	none	No	No	NA	NA	Yes	NA	NA
1	14				7	71	male	NA	NA	NA	NA	No	NA	Yes	No	NA	NA	Yes	No	NA	Yes	Yes	1	NA	1	NA	NA	68	NA	NA	NA	NA	NA	NA	NA	NA	NA	other	32	none	No	Yes	NA	NA	No	NA	NA
1	14				8	71	female	NA	NA	NA	NA	No	NA	No	No	NA	NA	No	No	NA	Yes	Yes	7	NA	4	NA	NA	67	NA	NA	NA	NA	NA	NA	NA	NA	NA	other	29	none	No	Yes	NA	NA	Yes	NA	NA
1	14				9	85	female	NA	NA	NA	NA	No	NA	Yes	No	NA	NA	Yes	No	NA	Yes	Yes	2	NA	2	NA	NA	51	NA	NA	NA	NA	NA	NA	NA	NA	NA	none	NA	none	Yes	No	NA	NA	No	NA	NA
1	14				10	69	male	NA	NA	NA	NA	No	NA	Yes	No	NA	NA	No	Yes	NA	No	Yes	1	NA	1	NA	NA	69	NA	NA	NA	NA	NA	NA	NA	NA	NA	none	NA	none	No	No	NA	NA	No	NA	NA
1	4				1	56	male	NA	NA	NA	NA	No	NA	No	No	NA	NA	Yes	No	NA	No	NA	NA	NA	0	NA	NA	65	NA	NA	NA	NA	NA	NA	NA	NA	NA	Metoprolol	31	none	No	No	NA	NA	No	NA	NA
1	4				2	64	male	NA	NA	NA	NA	No	NA	No	No	NA	NA	Yes	No	NA	Yes	NA	NA	NA	0	NA	NA	66	NA	NA	NA	NA	NA	NA	NA	NA	NA	other	NA	Amlodipin	No	No	NA	NA	No	NA	NA
1	4				3	64	male	NA	NA	NA	NA	No	NA	No	No	NA	NA	Yes	No	NA	No	NA	NA	NA	1	NA	NA	58	NA	NA	NA	NA	NA	NA	NA	NA	NA	other	31	other	NA	NA	NA	NA	Yes	NA	NA
1	4				4	59	female	NA	NA	NA	NA	No	NA	Yes	No	NA	NA	No	No	NA	No	Yes	2	NA	1	NA	NA	73	NA	NA	NA	NA	NA	NA	NA	NA	NA	Bisoprolol	NA	none	No	No	NA	NA	No	NA	NA
1	4				5	81	male	NA	NA	NA	NA	No	NA	Yes	No	NA	NA	No	No	NA	No	No	NA	NA	0	NA	NA	65	NA	NA	NA	NA	NA	NA	NA	NA	NA	none	NA	none	No	Yes	NA	NA	No	NA	NA
1	4				6	77	male	NA	NA	NA	NA	No	NA	No	No	NA	NA	Yes	No	NA	No	Yes	NA	NA	1	NA	NA	55	NA	NA	NA	NA	NA	NA	NA	NA	NA	none	NA	none	No	No	NA	NA	No	NA	NA
1	4				7	79	male	NA	NA	NA	NA	No	NA	Yes	No	NA	NA	Yes	No	NA	Yes	Yes	1	NA	2	NA	NA	65	NA	NA	NA	NA	NA	NA	NA	NA	NA	Carvedilol	24	none	No	No	NA	NA	No	NA	NA
1	4				8	70	female	NA	NA	NA	NA	No	NA	Yes	Yes	NA	NA	No	No	NA	Yes	NA	NA	NA	2	NA	NA	70	NA	NA	NA	NA	NA	NA	NA	NA	NA	Metoprolol	13	none	No	Yes	NA	NA	No	NA	NA
1	4				9	73	male	NA	NA	NA	NA	Yes	NA	Yes	Yes	NA	NA	Yes	No	NA	No	Yes	1	NA	1	NA	NA	70	NA	NA	NA	NA	NA	NA	NA	NA	NA	Carvedilol	33	Amlodipin	No	Yes	NA	NA	No	NA	NA
1	4				10	72	female	NA	NA	NA	NA	No	NA	No	No	NA	NA	Yes	No	NA	No	No	NA	NA	0	NA	NA	80	NA	NA	NA	NA	NA	NA	NA	NA	NA	Nebivolol	32	none	No	No	NA	NA	No	NA	NA
1	4				11	91	female	NA	NA	NA	NA	No	NA	Yes	Yes	NA	NA	Yes	No	NA	No	NA	NA	NA	NA	NA	NA	70	NA	NA	NA	NA	NA	NA	NA	NA	NA	Nebivolol	32	none	No	Yes	NA	NA	No	NA	NA
1	4				12	78	male	NA	NA	NA	NA	Yes	NA	Yes	No	NA	NA	Yes	No	NA	No	No	NA	NA	0	NA	NA	75	NA	NA	NA	NA	NA	NA	NA	NA	NA	none	NA	Diltiazem	No	No	NA	NA	Yes	NA	NA
1	4				13	79	male	NA	NA	NA	NA	No	NA	Yes	Yes	NA	NA	Yes	No	NA	No	NA	NA	NA	0	NA	NA	65	NA	NA	NA	NA	NA	NA	NA	NA	NA	none	NA	Amlodipin	No	No	NA	NA	No	NA	NA
1	4				14	66	male	NA	NA	NA	NA	No	NA	Yes	No	NA	NA	Yes	No	NA	No	No	NA	NA	0	NA	NA	85	NA	NA	NA	NA	NA	NA	NA	NA	NA	none	NA	none	No	Yes	NA	NA	No	NA	NA
1	4				15	54	male	NA	NA	NA	NA	No	NA	Yes	No	NA	NA	Yes	Yes	NA	No	NA	NA	NA	0	NA	NA	70	NA	NA	NA	NA	NA	NA	NA	NA	NA	none	NA	Verapamil	No	No	NA	NA	No	NA	NA
1	4				16	88	male	NA	NA	NA	NA	No	NA	Yes	No	NA	NA	Yes	No	NA	No	Yes	1	NA	1	NA	NA	70	NA	NA	NA	NA	NA	NA	NA	NA	NA	Bisoprolol	6	none	No	Yes	NA	NA	No	NA	NA
1	4				17	65	male	NA	NA	NA	NA	No	NA	No	No	NA	NA	Yes	No	NA	No	Yes	1	NA	2	NA	NA	65	NA	NA	NA	NA	NA	NA	NA	NA	NA	Carvedilol	33	none	NA	NA	NA	NA	Yes	NA	NA
1	4				18	77	male	NA	NA	NA	NA	No	NA	Yes	No	NA	NA	No	No	NA	No	Yes	NA	NA	1	NA	NA	70	NA	NA	NA	NA	NA	NA	NA	NA	NA	none	NA	none	No	Yes	NA	NA	No	NA	NA
1	4				19	73	female	NA	NA	NA	NA	No	NA	Yes	No	NA	NA	Yes	No	NA	No	Yes	1	NA	1	NA	NA	70	NA	NA	NA	NA	NA	NA	NA	NA	NA	Bisoprolol	19	none	No	Yes	NA	NA	No	NA	NA
1	4				20	55	male	NA	NA	NA	NA	No	NA	No	No	NA	NA	Yes	No	NA	No	Yes	1	NA	1	NA	NA	65	NA	NA	NA	NA	NA	NA	NA	NA	NA	Metoprolol	31	none	No	No	NA	NA	Yes	NA	NA
1	4				21	85	female	NA	NA	NA	NA	Yes	NA	Yes	No	NA	NA	Yes	No	NA	No	NA	NA	NA	2	NA	NA	70	NA	NA	NA	NA	NA	NA	NA	NA	NA	none	NA	none	No	No	NA	NA	Yes	NA	NA
1	4				22	45	male	NA	NA	NA	NA	No	NA	Yes	No	NA	NA	Yes	No	NA	No	Yes	1	NA	2	NA	NA	60	NA	NA	NA	NA	NA	NA	NA	NA	NA	Metoprolol	31	none	No	No	NA	NA	Yes	NA	NA
1	4				23	59	male	NA	NA	NA	NA	No	NA	Yes	No	NA	NA	Yes	No	NA	No	Yes	1	NA	1	NA	NA	55	NA	NA	NA	NA	NA	NA	NA	NA	NA	Metoprolol	31	none	No	No	NA	NA	Yes	NA	NA
1	4				24	88	male	NA	NA	NA	NA	No	NA	Yes	No	NA	NA	No	No	NA	No	NA	NA	NA	1	NA	NA	65	NA	NA	NA	NA	NA	NA	NA	NA	NA	Carvedilol	24	none	No	Yes	NA	NA	No	NA	NA
1	4				25	81	male	NA	NA	NA	NA	No	NA	Yes	Yes	NA	NA	Yes	No	NA	No	Yes	1	NA	2	NA	NA	55	NA	NA	NA	NA	NA	NA	NA	NA	NA	Metoprolol	31	none	No	Yes	NA	NA	No	NA	NA
1	4				26	68	male	NA	NA	NA	NA	No	NA	Yes	Yes	NA	NA	Yes	No	NA	No	Yes	1	NA	1	NA	NA	65	NA	NA	NA	NA	NA	NA	NA	NA	NA	Nebivolol	32	none	No	No	NA	NA	Yes	NA	NA
1	4				27	63	male	NA	NA	NA	NA	No	NA	Yes	Yes	NA	NA	Yes	No	NA	No	Yes	NA	NA	1	NA	NA	60	NA	NA	NA	NA	NA	NA	NA	NA	NA	Carvedilol	33	none	No	No	NA	NA	Yes	NA	NA
1	4				28	49	male	NA	NA	NA	NA	No	NA	No	No	NA	NA	Yes	No	NA	No	No	NA	NA	0	NA	NA	50	NA	NA	NA	NA	NA	NA	NA	NA	NA	Metoprolol	31	none	No	No	NA	NA	No	NA	NA
1	4				29	77	male	NA	NA	NA	NA	No	NA	No	No	NA	NA	Yes	No	NA	No	Yes	1	NA	1	NA	NA	55	NA	NA	NA	NA	NA	NA	NA	NA	NA	Bisoprolol	NA	none	No	No	NA	NA	Yes	NA	NA
1	4				30	88	male	NA	NA	NA	NA	No	NA	Yes	No	NA	NA	Yes	Yes	NA	No	Yes	1	NA	1	NA	NA	60	NA	NA	NA	NA	NA	NA	NA	NA	NA	none	19	none	No	No	NA	NA	Yes	NA	NA
1	4				31	81	female	NA	NA	NA	NA	No	NA	Yes	No	NA	NA	Yes	No	NA	No	No	NA	NA	0	NA	NA	70	NA	NA	NA	NA	NA	NA	NA	NA	NA	none	NA	none	No	Yes	NA	NA	No	NA	NA
1	4				32	80	male	NA	NA	NA	NA	No	NA	Yes	Yes	NA	NA	Yes	No	NA	No	Yes	2	NA	2	NA	NA	60	NA	NA	NA	NA	NA	NA	NA	NA	NA	none	NA	Amlodipin	No	Yes	NA	NA	No	NA	NA
1	4				33	87	male	NA	NA	NA	NA	No	NA	No	No	NA	NA	Yes	No	NA	No	Yes	1	NA	1	NA	NA	59	NA	NA	NA	NA	NA	NA	NA	NA	NA	none	NA	none	No	No	NA	NA	Yes	NA	NA
1	4				34	55	female	NA	NA	NA	NA	No	NA	Yes	No	NA	NA	Yes	No	NA	No	NA	NA	NA	NA	NA	NA	77	NA	NA	NA	NA	NA	NA	NA	NA	NA	Metoprolol	31	none	No	No	NA	NA	No	NA	NA
1	4				35	49	female	NA	NA	NA	NA	No	NA	Yes	No	NA	NA	No	Yes	NA	No	Yes	2	NA	2	NA	NA	69	NA	NA	NA	NA	NA	NA	NA	NA	NA	none	NA	none	Yes	No	NA	NA	Yes	NA	NA
1	4				36	42	female	NA	NA	NA	NA	No	NA	No	No	NA	NA	Yes	No	NA	Yes	Yes	1	NA	1	NA	NA	70	NA	NA	NA	NA	NA	NA	NA	NA	NA	Metoprolol	31	none	No	No	NA	NA	Yes	NA	NA
1	58				1	62	male	NA	NA	NA	NA	No	NA	No	Yes	NA	NA	Yes	No	NA	No	NA	NA	NA	1	NA	NA	61	NA	NA	NA	NA	NA	NA	NA	NA	NA	Bisoprolol	32	none	No	No	NA	NA	No	NA	NA
1	58				2	60	male	NA	NA	NA	NA	No	NA	No	No	NA	NA	Yes	Yes	NA	No	Yes	1	NA	2	NA	NA	57	NA	NA	NA	NA	NA	NA	NA	NA	NA	Nebivolol	32	none	NA	Yes	NA	NA	NA	NA	NA
1	58				3	69	male	NA	NA	NA	NA	No	NA	No	No	NA	NA	Yes	No	NA	No	No	NA	NA	NA	NA	NA	49	NA	NA	NA	NA	NA	NA	NA	NA	NA	Bisoprolol	19	none	No	No	NA	NA	No	NA	NA
1	58				4	60	female	NA	NA	NA	NA	No	NA	No	No	NA	NA	Yes	No	NA	No	No	NA	NA	NA	NA	NA	57	NA	NA	NA	NA	NA	NA	NA	NA	NA	Nebivolol	19	other	No	No	NA	NA	No	NA	NA
1	58				5	81	male	NA	NA	NA	NA	No	NA	NA	No	NA	NA	Yes	No	NA	No	NA	NA	NA	1	NA	NA	55	NA	NA	NA	NA	NA	NA	NA	NA	NA	Metoprolol	31	none	No	No	NA	NA	No	NA	NA
1	58				6	75	female	NA	NA	NA	NA	No	NA	No	No	NA	NA	Yes	No	NA	No	NA	NA	NA	NA	NA	NA	80	NA	NA	NA	NA	NA	NA	NA	NA	NA	none	NA	none	No	No	NA	NA	No	NA	NA
1	58				7	57	male	NA	NA	NA	NA	No	NA	No	No	NA	NA	Yes	No	NA	No	No	NA	NA	NA	NA	NA	59	NA	NA	NA	NA	NA	NA	NA	NA	NA	Bisoprolol	19	none	No	No	NA	NA	No	NA	NA
1	58				8	51	male	NA	NA	NA	NA	No	NA	No	No	NA	NA	Yes	No	NA	No	No	NA	NA	NA	NA	NA	48	NA	NA	NA	NA	NA	NA	NA	NA	NA	Bisoprolol	4	none	No	No	NA	NA	No	NA	NA
1	58				9	53	male	NA	NA	NA	NA	No	NA	No	No	NA	NA	Yes	No	NA	No	No	NA	NA	NA	NA	NA	74	NA	NA	NA	NA	NA	NA	NA	NA	NA	Metoprolol	33	none	No	No	NA	NA	No	NA	NA
1	58				10	78	female	NA	NA	NA	NA	No	NA	No	No	NA	NA	Yes	No	NA	No	No	NA	NA	NA	NA	NA	51	NA	NA	NA	NA	NA	NA	NA	NA	NA	Bisoprolol	32	Amlodipin	No	No	NA	NA	Yes	NA	NA
1	23				1	69	male	NA	NA	NA	NA	No	NA	Yes	No	NA	NA	Yes	Yes	NA	No	Yes	NA	NA	2	NA	NA	97	NA	NA	NA	NA	NA	NA	NA	NA	NA	Bisoprolol	32	none	No	No	NA	NA	Yes	NA	NA
1	23				2	69	male	NA	NA	NA	NA	Yes	NA	Yes	No	NA	NA	Yes	Yes	NA	No	No	NA	NA	0	NA	NA	58	NA	NA	NA	NA	NA	NA	NA	NA	NA	Bisoprolol	38	none	No	Yes	NA	NA	No	NA	NA
1	23				3	72	female	NA	NA	NA	NA	No	NA	No	No	NA	NA	Yes	Yes	NA	No	Yes	2	NA	2	NA	NA	70	NA	NA	NA	NA	NA	NA	NA	NA	NA	Nebivolol	32	none	No	No	NA	NA	Yes	NA	NA
1	23				4	48	female	NA	NA	NA	NA	No	NA	Yes	No	NA	NA	Yes	No	NA	Yes	Yes	NA	NA	3	NA	NA	96	NA	NA	NA	NA	NA	NA	NA	NA	NA	Bisoprolol	6	Amlodipin	No	Yes	NA	NA	Yes	NA	NA
1	23				5	41	male	NA	NA	NA	NA	No	NA	No	Yes	NA	NA	Yes	No	NA	No	Yes	1	NA	1	NA	NA	78	NA	NA	NA	NA	NA	NA	NA	NA	NA	Metoprolol	32	none	No	No	NA	NA	Yes	NA	NA
1	23				6	59	male	NA	NA	NA	NA	Yes	NA	No	No	NA	NA	Yes	No	NA	No	NA	NA	NA	1	NA	NA	74	NA	NA	NA	NA	NA	NA	NA	NA	NA	Carvedilol	24	none	No	Yes	NA	NA	Yes	NA	NA
1	23				7	46	male	NA	NA	NA	NA	No	NA	Yes	No	NA	NA	Yes	Yes	NA	No	NA	NA	NA	2	NA	NA	76	NA	NA	NA	NA	NA	NA	NA	NA	NA	Bisoprolol	19	none	No	No	NA	NA	Yes	NA	NA
1	23				8	57	male	NA	NA	NA	NA	No	NA	No	No	NA	NA	Yes	No	NA	No	NA	NA	NA	0	NA	NA	56	NA	NA	NA	NA	NA	NA	NA	NA	NA	none	NA	none	No	Yes	NA	NA	Yes	NA	NA
1	23				9	53	male	NA	NA	NA	NA	No	NA	No	No	NA	NA	Yes	No	NA	No	NA	NA	NA	3	NA	NA	63	NA	NA	NA	NA	NA	NA	NA	NA	NA	Bisoprolol	38	none	No	Yes	NA	NA	Yes	NA	NA
1	23				10	85	male	NA	NA	NA	NA	No	NA	No	Yes	NA	NA	Yes	No	NA	No	Yes	1	NA	2	NA	NA	81	NA	NA	NA	NA	NA	NA	NA	NA	NA	Nebivolol	32	none	No	Yes	NA	NA	Yes	NA	NA
1	23				11	68	male	NA	NA	NA	NA	No	NA	No	Yes	NA	NA	Yes	No	NA	No	NA	NA	NA	1	NA	NA	57	NA	NA	NA	NA	NA	NA	NA	NA	NA	Bisoprolol	32	other	No	No	NA	NA	No	NA	NA
1	23				12	59	female	NA	NA	NA	NA	No	NA	No	No	NA	NA	Yes	No	NA	No	No	NA	NA	0	NA	NA	63	NA	NA	NA	NA	NA	NA	NA	NA	NA	Metoprolol	31	none	No	No	NA	NA	No	NA	NA
1	23				13	50	female	NA	NA	NA	NA	No	NA	Yes	No	NA	NA	Yes	No	NA	Yes	NA	NA	NA	1	NA	NA	62	NA	NA	NA	NA	NA	NA	NA	NA	NA	Metoprolol	31	none	No	No	NA	NA	No	NA	NA
1	23				14	58	male	NA	NA	NA	NA	No	NA	No	No	NA	NA	Yes	No	NA	No	No	NA	NA	0	NA	NA	75	NA	NA	NA	NA	NA	NA	NA	NA	NA	Bisoprolol	32	none	No	No	NA	NA	No	NA	NA
1	23				15	53	male	NA	NA	NA	NA	No	NA	No	No	NA	NA	Yes	Yes	NA	No	Yes	1	NA	1	NA	NA	53	NA	NA	NA	NA	NA	NA	NA	NA	NA	Metoprolol	31	none	No	No	NA	NA	No	NA	NA
1	23				16	59	male	NA	NA	NA	NA	No	NA	Yes	No	NA	NA	Yes	No	NA	No	NA	NA	NA	1	NA	NA	43	NA	NA	NA	NA	NA	NA	NA	NA	NA	Bisoprolol	28	none	No	No	NA	NA	No	NA	NA
1	23				17	46	male	NA	NA	NA	NA	No	NA	Yes	No	NA	NA	Yes	No	NA	No	No	NA	NA	0	NA	NA	67	NA	NA	NA	NA	NA	NA	NA	NA	NA	Bisoprolol	19	none	No	No	NA	NA	No	NA	NA
1	23				18	52	male	NA	NA	NA	NA	No	NA	Yes	No	NA	NA	Yes	No	NA	No	Yes	NA	NA	2	NA	NA	61	NA	NA	NA	NA	NA	NA	NA	NA	NA	Bisoprolol	4	none	No	No	NA	NA	Yes	NA	NA
1	23				19	55	male	NA	NA	NA	NA	No	NA	Yes	No	NA	NA	Yes	No	NA	No	Yes	NA	NA	1	NA	NA	62	NA	NA	NA	NA	NA	NA	NA	NA	NA	Bisoprolol	32	none	No	No	NA	NA	Yes	NA	NA
1	23				20	42	male	NA	NA	NA	NA	No	NA	Yes	No	NA	NA	No	No	NA	No	No	NA	NA	0	NA	NA	96	NA	NA	NA	NA	NA	NA	NA	NA	NA	Nebivolol	32	none	No	No	NA	NA	No	NA	NA
1	23				21	40	male	NA	NA	NA	NA	No	NA	Yes	No	NA	NA	Yes	No	NA	No	No	NA	NA	0	NA	NA	77	NA	NA	NA	NA	NA	NA	NA	NA	NA	Bisoprolol	19	none	No	No	NA	NA	No	NA	NA
1	23				22	49	female	NA	NA	NA	NA	No	NA	Yes	Yes	NA	NA	Yes	No	NA	No	NA	NA	NA	0	NA	NA	65	NA	NA	NA	NA	NA	NA	NA	NA	NA	Bisoprolol	19	none	No	No	NA	NA	No	NA	NA
1	23				23	70	female	NA	NA	NA	NA	No	NA	Yes	No	NA	NA	Yes	No	NA	Yes	NA	NA	NA	1	NA	NA	83	NA	NA	NA	NA	NA	NA	NA	NA	NA	Bisoprolol	4	none	No	No	NA	NA	No	NA	NA
1	23				24	55	female	NA	NA	NA	NA	Yes	NA	Yes	No	NA	NA	Yes	No	NA	No	NA	NA	NA	2	NA	NA	65	NA	NA	NA	NA	NA	NA	NA	NA	NA	Bisoprolol	19	none	No	No	NA	NA	No	NA	NA
1	23				25	57	female	NA	NA	NA	NA	Yes	NA	Yes	No	NA	NA	Yes	No	NA	No	No	NA	NA	0	NA	NA	75	NA	NA	NA	NA	NA	NA	NA	NA	NA	Bisoprolol	4	none	NA	Yes	NA	NA	No	NA	NA
1	57				1	64	male	NA	NA	NA	NA	Yes	NA	Yes	No	NA	NA	Yes	No	NA	No	Yes	2	NA	2	NA	NA	82	NA	NA	NA	NA	NA	NA	NA	NA	NA	Bisoprolol	32	none	No	No	NA	NA	Yes	NA	NA
1	57				2	62	female	NA	NA	NA	NA	No	NA	No	No	NA	NA	No	No	NA	No	Yes	2	NA	2	NA	NA	56	NA	NA	NA	NA	NA	NA	NA	NA	NA	Nebivolol	6	none	No	Yes	NA	NA	No	NA	NA
1	57				3	53	female	NA	NA	NA	NA	No	NA	Yes	Yes	NA	NA	Yes	Yes	NA	No	Yes	3	NA	2	NA	NA	74	NA	NA	NA	NA	NA	NA	NA	NA	NA	Carvedilol	33	none	No	Yes	NA	NA	Yes	NA	NA
1	57				4	60	male	NA	NA	NA	NA	Yes	NA	Yes	No	NA	NA	Yes	Yes	NA	No	Yes	4	NA	2	NA	NA	80	NA	NA	NA	NA	NA	NA	NA	NA	NA	Nebivolol	19	Amlodipin	No	NA	NA	NA	Yes	NA	NA
1	57				5	55	male	NA	NA	NA	NA	Yes	NA	No	Yes	NA	NA	No	No	NA	No	Yes	3	NA	1	NA	NA	52	NA	NA	NA	NA	NA	NA	NA	NA	NA	Nebivolol	19	none	Yes	Yes	NA	NA	NA	NA	NA
1	57				6	60	female	NA	NA	NA	NA	No	NA	Yes	Yes	NA	NA	Yes	Yes	NA	Yes	Yes	2	NA	2	NA	NA	72	NA	NA	NA	NA	NA	NA	NA	NA	NA	none	NA	Diltiazem	Yes	Yes	NA	NA	No	NA	NA
1	57				7	72	male	NA	NA	NA	NA	Yes	NA	Yes	No	NA	NA	No	Yes	NA	No	Yes	4	NA	2	NA	NA	77	NA	NA	NA	NA	NA	NA	NA	NA	NA	none	NA	Verapamil	No	Yes	NA	NA	Yes	NA	NA
1	57				8	59	male	NA	NA	NA	NA	Yes	NA	Yes	No	NA	NA	No	No	NA	No	Yes	3	NA	2	NA	NA	56	NA	NA	NA	NA	NA	NA	NA	NA	NA	Atenolol	33	Amlodipin	No	No	NA	NA	Yes	NA	NA
1	57				9	69	male	NA	NA	NA	NA	No	NA	No	Yes	NA	NA	Yes	No	NA	Yes	Yes	NA	NA	2	NA	NA	64	NA	NA	NA	NA	NA	NA	NA	NA	NA	Nebivolol	32	none	No	Yes	NA	NA	No	NA	NA
1	57				10	75	female	NA	NA	NA	NA	No	NA	Yes	Yes	NA	NA	Yes	No	NA	No	Yes	1	NA	2	NA	NA	50	NA	NA	NA	NA	NA	NA	NA	NA	NA	Nebivolol	32	none	Yes	NA	NA	NA	Yes	NA	NA
1	57				11	78	female	NA	NA	NA	NA	No	NA	Yes	No	NA	NA	No	No	NA	Yes	Yes	3	NA	2	NA	NA	59	NA	NA	NA	NA	NA	NA	NA	NA	NA	Carvedilol	33	Amlodipin	No	No	NA	NA	No	NA	NA
1	57				12	50	male	NA	NA	NA	NA	No	NA	No	No	NA	NA	Yes	Yes	NA	No	Yes	1	NA	1	NA	NA	79	NA	NA	NA	NA	NA	NA	NA	NA	NA	Nebivolol	19	none	No	No	NA	NA	Yes	NA	NA
1	57				13	59	female	NA	NA	NA	NA	No	NA	Yes	No	NA	NA	No	No	NA	No	Yes	3	NA	2	NA	NA	79	NA	NA	NA	NA	NA	NA	NA	NA	NA	Carvedilol	24	none	No	Yes	NA	NA	No	NA	NA
1	57				14	64	male	NA	NA	NA	NA	Yes	NA	Yes	NA	NA	NA	Yes	NA	NA	NA	Yes	NA	NA	2	NA	NA	70	NA	NA	NA	NA	NA	NA	NA	NA	NA	Bisoprolol	6	none	No	NA	NA	NA	Yes	NA	NA
1	57				15	55	male	NA	NA	NA	NA	Yes	NA	No	No	NA	NA	No	Yes	NA	NA	Yes	1	NA	2	NA	NA	62	NA	NA	NA	NA	NA	NA	NA	NA	NA	none	NA	Amlodipin	Yes	NA	NA	NA	No	NA	NA
1	57				16	68	male	NA	NA	NA	NA	No	NA	Yes	No	NA	NA	Yes	Yes	NA	No	Yes	NA	NA	2	NA	NA	85	NA	NA	NA	NA	NA	NA	NA	NA	NA	none	NA	Diltiazem	No	No	NA	NA	No	NA	NA
1	57				17	46	female	NA	NA	NA	NA	No	NA	Yes	Yes	NA	NA	Yes	Yes	NA	Yes	Yes	2	NA	2	NA	NA	88	NA	NA	NA	NA	NA	NA	NA	NA	NA	Metoprolol	33	Diltiazem	No	NA	NA	NA	Yes	NA	NA
1	25				1	74	male	NA	NA	NA	NA	No	NA	No	No	NA	NA	NA	No	NA	Yes	Yes	2	NA	2	NA	NA	90	NA	NA	NA	NA	NA	NA	NA	NA	NA	Carvedilol	24	none	No	No	NA	NA	Yes	NA	NA
1	25				2	76	male	NA	NA	NA	NA	Yes	NA	No	No	NA	NA	Yes	Yes	NA	No	Yes	3	NA	2	NA	NA	72	NA	NA	NA	NA	NA	NA	NA	NA	NA	Nebivolol	NA	none	No	No	NA	NA	Yes	NA	NA
1	25				3	81	male	NA	NA	NA	NA	Yes	NA	No	No	NA	NA	Yes	No	NA	Yes	NA	NA	NA	2	NA	NA	71	NA	NA	NA	NA	NA	NA	NA	NA	NA	Carvedilol	24	Amlodipin	No	No	NA	NA	Yes	NA	NA
1	25				4	66	male	NA	NA	NA	NA	Yes	NA	No	Yes	NA	NA	NA	No	NA	Yes	NA	NA	NA	1	NA	NA	72	NA	NA	NA	NA	NA	NA	NA	NA	NA	Carvedilol	24	none	No	No	NA	NA	No	NA	NA
1	25				5	78	male	NA	NA	NA	NA	No	NA	Yes	No	NA	NA	Yes	No	NA	No	NA	NA	NA	NA	NA	NA	80	NA	NA	NA	NA	NA	NA	NA	NA	NA	Nebivolol	32	none	No	Yes	NA	NA	No	NA	NA
1	25				6	73	female	NA	NA	NA	NA	No	NA	No	No	NA	NA	No	No	NA	No	NA	NA	NA	1	NA	NA	75	NA	NA	NA	NA	NA	NA	NA	NA	NA	Metoprolol	NA	none	No	Yes	NA	NA	No	NA	NA
1	25				7	78	male	NA	NA	NA	NA	No	NA	No	Yes	NA	NA	Yes	No	NA	No	NA	NA	NA	2	NA	NA	59	NA	NA	NA	NA	NA	NA	NA	NA	NA	Bisoprolol	19	none	No	No	NA	NA	No	NA	NA
1	25				8	72	male	NA	NA	NA	NA	No	NA	No	No	NA	NA	No	No	NA	No	NA	NA	NA	1	NA	NA	70	NA	NA	NA	NA	NA	NA	NA	NA	NA	none	NA	none	No	No	NA	NA	No	NA	NA
1	25				9	104	female	NA	NA	NA	NA	No	NA	NA	No	NA	NA	No	No	NA	No	NA	NA	NA	2	NA	NA	64	NA	NA	NA	NA	NA	NA	NA	NA	NA	none	NA	none	No	Yes	NA	NA	Yes	NA	NA
1	25				10	77	male	NA	NA	NA	NA	No	NA	No	No	NA	NA	No	No	NA	No	Yes	1	NA	2	NA	NA	55	NA	NA	NA	NA	NA	NA	NA	NA	NA	Atenolol	33	Amlodipin	No	Yes	NA	NA	Yes	NA	NA
1	25				11	67	male	NA	NA	NA	NA	No	NA	Yes	Yes	NA	NA	No	No	NA	Yes	NA	NA	NA	1	NA	NA	55	NA	NA	NA	NA	NA	NA	NA	NA	NA	Carvedilol	24	none	No	No	NA	NA	No	NA	NA
1	25				12	87	female	NA	NA	NA	NA	Yes	NA	No	Yes	NA	NA	Yes	No	NA	No	NA	NA	NA	1	NA	NA	77	NA	NA	NA	NA	NA	NA	NA	NA	NA	Bisoprolol	32	none	No	Yes	NA	NA	Yes	NA	NA
1	25				13	60	male	NA	NA	NA	NA	No	NA	No	Yes	NA	NA	No	No	NA	No	NA	NA	NA	1	NA	NA	80	NA	NA	NA	NA	NA	NA	NA	NA	NA	Bisoprolol	32	Amlodipin	No	No	NA	NA	No	NA	NA
1	25				14	66	male	NA	NA	NA	NA	No	NA	Yes	No	NA	NA	No	No	NA	No	NA	NA	NA	0	NA	NA	83	NA	NA	NA	NA	NA	NA	NA	NA	NA	Bisoprolol	32	none	No	No	NA	NA	No	NA	NA
1	25				15	93	male	NA	NA	NA	NA	No	NA	Yes	No	NA	NA	No	No	NA	Yes	NA	NA	NA	2	NA	NA	66	NA	NA	NA	NA	NA	NA	NA	NA	NA	none	NA	none	No	Yes	NA	NA	No	NA	NA
1	25				16	87	female	NA	NA	NA	NA	No	NA	No	No	NA	NA	No	No	NA	No	NA	NA	NA	1	NA	NA	71	NA	NA	NA	NA	NA	NA	NA	NA	NA	Bisoprolol	32	none	No	No	NA	NA	No	NA	NA
1	25				17	86	male	NA	NA	NA	NA	Yes	NA	Yes	Yes	NA	NA	No	No	NA	No	NA	NA	NA	2	NA	NA	62	NA	NA	NA	NA	NA	NA	NA	NA	NA	none	NA	none	No	Yes	NA	NA	Yes	NA	NA
1	25				18	66	female	NA	NA	NA	NA	No	NA	No	No	NA	NA	Yes	No	NA	No	NA	NA	NA	1	NA	NA	88	NA	NA	NA	NA	NA	NA	NA	NA	NA	Metoprolol	NA	none	No	No	NA	NA	Yes	NA	NA
1	25				19	77	male	NA	NA	NA	NA	No	NA	Yes	No	NA	NA	Yes	No	NA	Yes	No	NA	NA	0	NA	NA	68	NA	NA	NA	NA	NA	NA	NA	NA	NA	Metoprolol	31	none	No	No	NA	NA	No	NA	NA
1	25				20	80	male	NA	NA	NA	NA	No	NA	No	No	NA	NA	No	No	NA	No	NA	NA	NA	1	NA	NA	75	NA	NA	NA	NA	NA	NA	NA	NA	NA	Carvedilol	24	none	No	No	NA	NA	No	NA	NA
1	25				21	86	female	NA	NA	NA	NA	Yes	NA	No	Yes	NA	NA	No	No	NA	Yes	NA	NA	NA	2	NA	NA	56	NA	NA	NA	NA	NA	NA	NA	NA	NA	none	NA	none	No	Yes	NA	NA	Yes	NA	NA
1	25				22	70	male	NA	NA	NA	NA	No	NA	No	No	NA	NA	No	No	NA	No	NA	NA	NA	0	NA	NA	69	NA	NA	NA	NA	NA	NA	NA	NA	NA	none	NA	Diltiazem	No	No	NA	NA	No	NA	NA
1	25				23	85	male	NA	NA	NA	NA	No	NA	Yes	Yes	NA	NA	No	No	NA	No	No	NA	NA	2	NA	NA	70	NA	NA	NA	NA	NA	NA	NA	NA	NA	Bisoprolol	32	none	No	Yes	NA	NA	No	NA	NA
1	25				24	83	male	NA	NA	NA	NA	Yes	NA	Yes	Yes	NA	NA	No	No	NA	No	NA	NA	NA	1	NA	NA	84	NA	NA	NA	NA	NA	NA	NA	NA	NA	none	NA	none	No	No	NA	NA	Yes	NA	NA
1	25				25	82	female	NA	NA	NA	NA	No	NA	Yes	No	NA	NA	No	No	NA	No	NA	NA	NA	1	NA	NA	66	NA	NA	NA	NA	NA	NA	NA	NA	NA	Carvedilol	10	Amlodipin	No	No	NA	NA	Yes	NA	NA
1	56				1	52	female	NA	NA	NA	NA	No	NA	No	Yes	NA	NA	Yes	Yes	NA	No	No	NA	NA	NA	NA	NA	63	NA	NA	NA	NA	NA	NA	NA	NA	NA	Bisoprolol	19	none	No	Yes	NA	NA	No	NA	NA
1	56				2	81	female	NA	NA	NA	NA	No	NA	Yes	No	NA	NA	No	No	NA	No	No	NA	NA	NA	NA	NA	71	NA	NA	NA	NA	NA	NA	NA	NA	NA	other	26	none	No	No	NA	NA	No	NA	NA
1	56				3	86	male	NA	NA	NA	NA	No	NA	No	Yes	NA	NA	No	Yes	NA	No	Yes	1	NA	3	NA	NA	88	NA	NA	NA	NA	NA	NA	NA	NA	NA	Bisoprolol	32	none	No	Yes	NA	NA	Yes	NA	NA
1	56				4	71	male	NA	NA	NA	NA	No	NA	No	No	NA	NA	Yes	No	NA	No	No	NA	NA	NA	NA	NA	84	NA	NA	NA	NA	NA	NA	NA	NA	NA	Bisoprolol	6	none	No	Yes	NA	NA	No	NA	NA
1	56				5	56	female	NA	NA	NA	NA	No	NA	No	No	NA	NA	No	No	NA	Yes	Yes	1	NA	1	NA	NA	72	NA	NA	NA	NA	NA	NA	NA	NA	NA	Atenolol	24	none	No	Yes	NA	NA	No	NA	NA
1	56				6	92	female	NA	NA	NA	NA	Yes	NA	No	Yes	NA	NA	No	Yes	NA	Yes	No	NA	NA	NA	NA	NA	47	NA	NA	NA	NA	NA	NA	NA	NA	NA	none	NA	none	No	Yes	NA	NA	No	NA	NA
1	56				7	79	male	NA	NA	NA	NA	No	NA	No	No	NA	NA	Yes	Yes	NA	Yes	No	NA	NA	NA	NA	NA	49	NA	NA	NA	NA	NA	NA	NA	NA	NA	Carvedilol	24	Amlodipin	No	No	NA	NA	No	NA	NA
1	56				8	61	male	NA	NA	NA	NA	No	NA	No	No	NA	NA	Yes	No	NA	Yes	No	NA	NA	NA	NA	NA	NA	NA	NA	NA	NA	NA	NA	NA	NA	NA	Atenolol	33	none	No	No	NA	NA	No	NA	NA
1	56				9	82	female	NA	NA	NA	NA	No	NA	No	No	NA	NA	No	Yes	NA	No	No	NA	NA	NA	NA	NA	74	NA	NA	NA	NA	NA	NA	NA	NA	NA	Bisoprolol	32	none	No	No	NA	NA	No	NA	NA
1	56				10	69	male	NA	NA	NA	NA	No	NA	No	No	NA	NA	No	No	NA	No	No	NA	NA	NA	NA	NA	63	NA	NA	NA	NA	NA	NA	NA	NA	NA	Bisoprolol	32	none	No	No	NA	NA	No	NA	NA
1	55				1	86	male	NA	NA	NA	NA	No	NA	No	No	NA	NA	No	Yes	NA	Yes	No	NA	NA	NA	NA	NA	60	NA	NA	NA	NA	NA	NA	NA	NA	NA	Carvedilol	33	none	No	Yes	NA	NA	No	NA	NA
1	55				2	80	male	NA	NA	NA	NA	Yes	NA	No	No	NA	NA	Yes	No	NA	No	Yes	7	NA	3	NA	NA	68	NA	NA	NA	NA	NA	NA	NA	NA	NA	Bisoprolol	32	none	No	Yes	NA	NA	Yes	NA	NA
1	55				3	66	female	NA	NA	NA	NA	Yes	NA	Yes	No	NA	NA	No	Yes	NA	No	Yes	1	NA	1	NA	NA	54	NA	NA	NA	NA	NA	NA	NA	NA	NA	Bisoprolol	6	Amlodipin	No	No	NA	NA	No	NA	NA
1	55				4	51	male	NA	NA	NA	NA	No	NA	Yes	No	NA	NA	Yes	No	NA	No	No	NA	NA	NA	NA	NA	78	NA	NA	NA	NA	NA	NA	NA	NA	NA	Bisoprolol	32	Amlodipin	No	No	NA	NA	Yes	NA	NA
1	55				5	79	male	NA	NA	NA	NA	No	NA	No	No	NA	NA	Yes	Yes	NA	Yes	No	NA	NA	NA	NA	NA	NA	NA	NA	NA	NA	NA	NA	NA	NA	NA	none	NA	none	Yes	No	NA	NA	Yes	NA	NA
1	55				6	68	male	NA	NA	NA	NA	No	NA	Yes	No	NA	NA	No	No	NA	No	Yes	1	NA	1	NA	NA	71	NA	NA	NA	NA	NA	NA	NA	NA	NA	Bisoprolol	32	none	No	No	NA	NA	No	NA	NA
1	55				7	82	male	NA	NA	NA	NA	Yes	NA	Yes	Yes	NA	NA	Yes	Yes	NA	No	Yes	1	NA	2	NA	NA	NA	NA	NA	NA	NA	NA	NA	NA	NA	NA	none	NA	Amlodipin	No	Yes	NA	NA	Yes	NA	NA
1	55				8	83	female	NA	NA	NA	NA	Yes	NA	Yes	Yes	NA	NA	No	Yes	NA	Yes	Yes	1	NA	2	NA	NA	81	NA	NA	NA	NA	NA	NA	NA	NA	NA	none	NA	none	No	Yes	NA	NA	Yes	NA	NA
1	55				9	70	male	NA	NA	NA	NA	No	NA	Yes	Yes	NA	NA	Yes	No	NA	No	No	NA	NA	NA	NA	NA	57	NA	NA	NA	NA	NA	NA	NA	NA	NA	Bisoprolol	6	Amlodipin	No	No	NA	NA	No	NA	NA
1	55				10	90	female	NA	NA	NA	NA	No	NA	Yes	No	NA	NA	No	No	NA	Yes	Yes	1	NA	1	NA	NA	66	NA	NA	NA	NA	NA	NA	NA	NA	NA	Nebivolol	6	Amlodipin	No	No	NA	NA	Yes	NA	NA
1	54				1	57	female	NA	NA	NA	NA	No	NA	Yes	Yes	NA	NA	Yes	No	NA	Yes	No	NA	NA	1	NA	NA	64	NA	NA	NA	NA	NA	NA	NA	NA	NA	Bisoprolol	32	none	No	Yes	NA	NA	Yes	NA	NA
1	54				2	64	male	NA	NA	NA	NA	Yes	NA	No	No	NA	NA	Yes	Yes	NA	NA	No	NA	NA	0	NA	NA	58	NA	NA	NA	NA	NA	NA	NA	NA	NA	none	NA	Amlodipin	Yes	No	NA	NA	No	NA	NA
1	54				3	44	female	NA	NA	NA	NA	No	NA	Yes	Yes	NA	NA	Yes	NA	NA	Yes	Yes	NA	NA	2	NA	NA	64	NA	NA	NA	NA	NA	NA	NA	NA	NA	Carvedilol	NA	none	No	Yes	NA	NA	Yes	NA	NA
1	54				4	71	male	NA	NA	NA	NA	Yes	NA	No	NA	NA	NA	Yes	Yes	NA	No	Yes	NA	NA	2	NA	NA	68	NA	NA	NA	NA	NA	NA	NA	NA	NA	none	NA	Amlodipin	No	Yes	NA	NA	Yes	NA	NA
1	54				5	53	male	NA	NA	NA	NA	No	NA	No	No	NA	NA	Yes	NA	NA	No	No	NA	NA	0	NA	NA	67	NA	NA	NA	NA	NA	NA	NA	NA	NA	Nebivolol	NA	none	No	No	NA	NA	No	NA	NA
1	54				6	54	male	NA	NA	NA	NA	Yes	NA	No	NA	NA	NA	Yes	NA	NA	NA	Yes	NA	NA	1	NA	NA	53	NA	NA	NA	NA	NA	NA	NA	NA	NA	Nebivolol	NA	none	No	Yes	NA	NA	No	NA	NA
1	54				7	66	male	NA	NA	NA	NA	Yes	NA	No	Yes	NA	NA	Yes	Yes	NA	NA	Yes	NA	NA	2	NA	NA	62	NA	NA	NA	NA	NA	NA	NA	NA	NA	none	NA	Amlodipin	Yes	Yes	NA	NA	Yes	NA	NA
1	54				8	72	female	NA	NA	NA	NA	No	NA	Yes	Yes	NA	NA	Yes	No	NA	Yes	Yes	3	NA	2	NA	NA	56	NA	NA	NA	NA	NA	NA	NA	NA	NA	none	NA	none	Yes	No	NA	NA	Yes	NA	NA
1	54				9	49	male	NA	NA	NA	NA	No	NA	No	NA	NA	NA	Yes	Yes	NA	NA	No	NA	NA	0	NA	NA	60	NA	NA	NA	NA	NA	NA	NA	NA	NA	none	NA	Amlodipin	Yes	No	NA	NA	No	NA	NA
1	54				10	63	male	NA	NA	NA	NA	No	NA	Yes	NA	NA	NA	Yes	Yes	NA	Yes	No	NA	NA	0	NA	NA	56	NA	NA	NA	NA	NA	NA	NA	NA	NA	none	NA	Amlodipin	Yes	No	NA	NA	No	NA	NA
1	54				11	72	male	NA	NA	NA	NA	Yes	NA	No	NA	NA	NA	NA	Yes	NA	NA	Yes	NA	NA	1	NA	NA	62	NA	NA	NA	NA	NA	NA	NA	NA	NA	none	NA	Amlodipin	Yes	No	NA	NA	Yes	NA	NA
1	54				12	56	female	NA	NA	NA	NA	No	NA	Yes	Yes	NA	NA	Yes	Yes	NA	Yes	No	NA	NA	0	NA	NA	56	NA	NA	NA	NA	NA	NA	NA	NA	NA	none	NA	Diltiazem	Yes	No	NA	NA	No	NA	NA
1	54				13	55	male	NA	NA	NA	NA	Yes	NA	No	No	NA	NA	Yes	No	NA	No	Yes	NA	NA	1	NA	NA	52	NA	NA	NA	NA	NA	NA	NA	NA	NA	none	NA	Amlodipin	Yes	Yes	NA	NA	Yes	NA	NA
1	54				14	80	male	NA	NA	NA	NA	Yes	NA	Yes	No	NA	NA	Yes	Yes	NA	No	No	NA	NA	0	NA	NA	57	NA	NA	NA	NA	NA	NA	NA	NA	NA	none	NA	none	Yes	No	NA	NA	Yes	NA	NA
1	54				15	72	female	NA	NA	NA	NA	Yes	NA	No	Yes	NA	NA	Yes	NA	NA	NA	No	NA	NA	0	NA	NA	52	NA	NA	NA	NA	NA	NA	NA	NA	NA	none	NA	Amlodipin	Yes	No	NA	NA	No	NA	NA
1	54				16	48	female	NA	NA	NA	NA	No	NA	Yes	Yes	NA	NA	Yes	Yes	NA	No	No	NA	NA	0	NA	NA	60	NA	NA	NA	NA	NA	NA	NA	NA	NA	none	NA	Amlodipin	Yes	No	NA	NA	No	NA	NA
1	42				1	77	male	NA	NA	NA	NA	No	NA	No	Yes	NA	NA	Yes	No	NA	No	Yes	NA	NA	1	NA	NA	62	NA	NA	NA	NA	NA	NA	NA	NA	NA	none	NA	none	No	No	NA	NA	No	NA	NA
1	42				2	83	female	NA	NA	NA	NA	No	NA	No	No	NA	NA	Yes	No	NA	Yes	Yes	3	NA	1	NA	NA	72	NA	NA	NA	NA	NA	NA	NA	NA	NA	Carvedilol	33	none	No	Yes	NA	NA	Yes	NA	NA
1	42				3	62	male	NA	NA	NA	NA	Yes	NA	No	Yes	NA	NA	Yes	No	NA	Yes	Yes	1	NA	1	NA	NA	64	NA	NA	NA	NA	NA	NA	NA	NA	NA	Carvedilol	33	Amlodipin	No	No	NA	NA	No	NA	NA
1	42				4	62	male	NA	NA	NA	NA	No	NA	No	Yes	NA	NA	Yes	No	NA	Yes	Yes	1	NA	1	NA	NA	81	NA	NA	NA	NA	NA	NA	NA	NA	NA	Nebivolol	32	none	No	No	NA	NA	Yes	NA	NA
1	42				5	64	female	NA	NA	NA	NA	No	NA	No	Yes	NA	NA	Yes	Yes	NA	Yes	Yes	1	NA	1	NA	NA	82	NA	NA	NA	NA	NA	NA	NA	NA	NA	none	NA	Amlodipin	No	No	NA	NA	No	NA	NA
1	42				6	80	female	NA	NA	NA	NA	Yes	NA	No	No	NA	NA	Yes	No	NA	No	Yes	1	NA	2	NA	NA	93	NA	NA	NA	NA	NA	NA	NA	NA	NA	none	NA	Amlodipin	No	Yes	NA	NA	No	NA	NA
1	42				7	88	female	NA	NA	NA	NA	Yes	NA	No	Yes	NA	NA	Yes	No	NA	No	Yes	1	NA	1	NA	NA	71	NA	NA	NA	NA	NA	NA	NA	NA	NA	Nebivolol	NA	none	No	No	NA	NA	No	NA	NA
1	42				8	85	female	NA	NA	NA	NA	No	NA	No	No	NA	NA	Yes	No	NA	No	Yes	2	NA	2	NA	NA	79	NA	NA	NA	NA	NA	NA	NA	NA	NA	none	NA	none	No	Yes	NA	NA	Yes	NA	NA
1	42				9	61	female	NA	NA	NA	NA	Yes	NA	No	Yes	NA	NA	Yes	No	NA	No	Yes	NA	NA	1	NA	NA	51	NA	NA	NA	NA	NA	NA	NA	NA	NA	Carvedilol	24	Amlodipin	No	No	NA	NA	No	NA	NA
1	42				10	62	female	NA	NA	NA	NA	Yes	NA	No	Yes	NA	NA	Yes	No	NA	No	Yes	NA	NA	1	NA	NA	82	NA	NA	NA	NA	NA	NA	NA	NA	NA	Nebivolol	6	Amlodipin	No	No	NA	NA	No	NA	NA
1	42				11	61	male	NA	NA	NA	NA	Yes	NA	No	Yes	NA	NA	Yes	Yes	NA	Yes	Yes	NA	NA	1	NA	NA	65	NA	NA	NA	NA	NA	NA	NA	NA	NA	none	NA	Amlodipin	No	No	NA	NA	No	NA	NA
1	42				12	71	female	NA	NA	NA	NA	No	NA	No	Yes	NA	NA	Yes	Yes	NA	Yes	Yes	NA	NA	1	NA	NA	67	NA	NA	NA	NA	NA	NA	NA	NA	NA	none	NA	none	Yes	Yes	NA	NA	No	NA	NA
1	74				1	56	female	NA	NA	NA	NA	No	NA	Yes	No	NA	NA	No	No	NA	No	Yes	2	NA	1	NA	NA	72	NA	NA	NA	NA	NA	NA	NA	NA	NA	other	NA	none	No	Yes	NA	NA	No	NA	NA
1	74				2	68	male	NA	NA	NA	NA	No	NA	Yes	No	NA	NA	No	No	NA	No	Yes	2	NA	1	NA	NA	70	NA	NA	NA	NA	NA	NA	NA	NA	NA	other	NA	none	No	Yes	NA	NA	No	NA	NA
1	74				3	74	male	NA	NA	NA	NA	No	NA	Yes	Yes	NA	NA	No	No	NA	Yes	Yes	1	NA	1	NA	NA	58	NA	NA	NA	NA	NA	NA	NA	NA	NA	none	NA	other	No	No	NA	NA	Yes	NA	NA
1	74				4	70	male	NA	NA	NA	NA	No	NA	Yes	Yes	NA	NA	No	Yes	NA	No	NA	NA	NA	2	NA	NA	64	NA	NA	NA	NA	NA	NA	NA	NA	NA	other	NA	other	No	No	NA	NA	Yes	NA	NA
1	74				5	68	female	NA	NA	NA	NA	No	NA	Yes	Yes	NA	NA	Yes	No	NA	Yes	Yes	1	NA	1	NA	NA	71	NA	NA	NA	NA	NA	NA	NA	NA	NA	Bisoprolol	6	Amlodipin	No	No	NA	NA	No	NA	NA
1	74				6	61	female	NA	NA	NA	NA	Yes	NA	Yes	Yes	NA	NA	NA	No	NA	No	Yes	1	NA	2	NA	NA	68	NA	NA	NA	NA	NA	NA	NA	NA	NA	Metoprolol	42	other	No	No	NA	NA	Yes	NA	NA
1	74				7	76	male	NA	NA	NA	NA	No	NA	Yes	Yes	NA	NA	No	Yes	NA	No	Yes	1	NA	2	NA	NA	71	NA	NA	NA	NA	NA	NA	NA	NA	NA	Carvedilol	10	other	No	Yes	NA	NA	No	NA	NA
1	74				8	69	male	NA	NA	NA	NA	No	NA	Yes	No	NA	NA	Yes	No	NA	No	Yes	1	NA	2	NA	NA	90	NA	NA	NA	NA	NA	NA	NA	NA	NA	Bisoprolol	6	other	No	No	NA	NA	Yes	NA	NA
1	74				9	85	male	NA	NA	NA	NA	No	NA	Yes	Yes	NA	NA	Yes	No	NA	No	Yes	1	NA	3	NA	NA	70	NA	NA	NA	NA	NA	NA	NA	NA	NA	Carvedilol	NA	other	No	No	NA	NA	Yes	NA	NA
1	74				10	57	male	NA	NA	NA	NA	No	NA	Yes	No	NA	NA	Yes	No	NA	Yes	No	NA	NA	1	NA	NA	62	NA	NA	NA	NA	NA	NA	NA	NA	NA	Bisoprolol	6	none	No	No	NA	NA	Yes	NA	NA
1	74				11	51	male	NA	NA	NA	NA	No	NA	Yes	Yes	NA	NA	Yes	No	NA	Yes	No	NA	NA	2	NA	NA	101	NA	NA	NA	NA	NA	NA	NA	NA	NA	Bisoprolol	6	none	Yes	No	NA	NA	No	NA	NA
1	74				12	67	female	NA	NA	NA	NA	No	NA	Yes	No	NA	NA	Yes	No	NA	No	Yes	1	NA	2	NA	NA	56	NA	NA	NA	NA	NA	NA	NA	NA	NA	Bisoprolol	6	none	No	Yes	NA	NA	No	NA	NA
1	74				13	77	male	NA	NA	NA	NA	No	NA	No	No	NA	NA	Yes	No	NA	No	No	NA	NA	1	NA	NA	45	NA	NA	NA	NA	NA	NA	NA	NA	NA	Bisoprolol	4	none	No	No	NA	NA	Yes	NA	NA
1	74				14	73	female	NA	NA	NA	NA	No	NA	Yes	No	NA	NA	No	No	NA	Yes	Yes	1	NA	1	NA	NA	81	NA	NA	NA	NA	NA	NA	NA	NA	NA	Carvedilol	33	Amlodipin	No	Yes	NA	NA	No	NA	NA
1	74				15	75	female	NA	NA	NA	NA	No	NA	Yes	No	NA	NA	No	No	NA	No	No	NA	NA	1	NA	NA	69	NA	NA	NA	NA	NA	NA	NA	NA	NA	Metoprolol	31	other	No	Yes	NA	NA	No	NA	NA
1	74				16	72	male	NA	NA	NA	NA	No	NA	Yes	Yes	NA	NA	Yes	No	NA	No	Yes	2	NA	1	NA	NA	58	NA	NA	NA	NA	NA	NA	NA	NA	NA	Bisoprolol	32	other	Yes	Yes	NA	NA	NA	NA	NA
1	37				1	50	female	NA	NA	NA	NA	No	NA	Yes	Yes	NA	NA	Yes	No	NA	No	No	NA	NA	0	NA	NA	87	NA	NA	NA	NA	NA	NA	NA	NA	NA	Nebivolol	19	other	No	No	NA	NA	No	NA	NA
1	37				2	89	female	NA	NA	NA	NA	Yes	NA	No	No	NA	NA	No	No	NA	Yes	Yes	1	NA	1	NA	NA	74	NA	NA	NA	NA	NA	NA	NA	NA	NA	Bisoprolol	19	none	No	Yes	NA	NA	No	NA	NA
1	37				3	75	female	NA	NA	NA	NA	No	NA	No	No	NA	NA	Yes	No	NA	Yes	No	NA	NA	0	NA	NA	54	NA	NA	NA	NA	NA	NA	NA	NA	NA	Nebivolol	19	other	No	No	NA	NA	Yes	NA	NA
1	37				4	77	male	NA	NA	NA	NA	Yes	NA	No	No	NA	NA	Yes	Yes	NA	No	No	NA	NA	0	NA	NA	73	NA	NA	NA	NA	NA	NA	NA	NA	NA	Metoprolol	42	none	No	No	NA	NA	Yes	NA	NA
1	37				5	72	male	NA	NA	NA	NA	Yes	NA	No	Yes	NA	NA	Yes	No	NA	No	Yes	1	NA	1	NA	NA	61	NA	NA	NA	NA	NA	NA	NA	NA	NA	Nebivolol	32	none	No	No	NA	NA	Yes	NA	NA
1	37				6	78	male	NA	NA	NA	NA	No	NA	No	No	NA	NA	No	Yes	NA	No	No	NA	NA	0	NA	NA	81	NA	NA	NA	NA	NA	NA	NA	NA	NA	Bisoprolol	6	none	No	No	NA	NA	No	NA	NA
1	37				7	67	female	NA	NA	NA	NA	No	NA	Yes	No	NA	NA	Yes	No	NA	No	Yes	1	NA	1	NA	NA	67	NA	NA	NA	NA	NA	NA	NA	NA	NA	Nebivolol	32	none	No	No	NA	NA	No	NA	NA
1	37				8	70	male	NA	NA	NA	NA	No	NA	No	Yes	NA	NA	No	No	NA	Yes	No	NA	NA	0	NA	NA	83	NA	NA	NA	NA	NA	NA	NA	NA	NA	Carvedilol	39	none	No	No	NA	NA	No	NA	NA
1	37				9	61	male	NA	NA	NA	NA	No	NA	No	Yes	NA	NA	Yes	No	NA	No	No	NA	NA	0	NA	NA	63	NA	NA	NA	NA	NA	NA	NA	NA	NA	Carvedilol	24	none	No	No	NA	NA	No	NA	NA
1	37				10	60	female	NA	NA	NA	NA	Yes	NA	No	Yes	NA	NA	Yes	No	NA	Yes	Yes	1	NA	1	NA	NA	80	NA	NA	NA	NA	NA	NA	NA	NA	NA	none	NA	Verapamil	No	No	NA	NA	No	NA	NA
1	37				11	74	male	NA	NA	NA	NA	Yes	NA	No	Yes	NA	NA	Yes	No	NA	No	No	NA	NA	0	NA	NA	63	NA	NA	NA	NA	NA	NA	NA	NA	NA	Carvedilol	24	none	No	No	NA	NA	Yes	NA	NA
1	37				12	81	male	NA	NA	NA	NA	Yes	NA	Yes	No	NA	NA	Yes	No	NA	No	Yes	1	NA	1	NA	NA	63	NA	NA	NA	NA	NA	NA	NA	NA	NA	none	NA	none	No	No	NA	NA	No	NA	NA
1	37				13	70	male	NA	NA	NA	NA	No	NA	No	Yes	NA	NA	Yes	Yes	NA	No	No	NA	NA	0	NA	NA	65	NA	NA	NA	NA	NA	NA	NA	NA	NA	Bisoprolol	32	none	No	Yes	NA	NA	No	NA	NA
1	37				14	77	male	NA	NA	NA	NA	Yes	NA	No	Yes	NA	NA	Yes	No	NA	Yes	No	NA	NA	0	NA	NA	50	NA	NA	NA	NA	NA	NA	NA	NA	NA	none	NA	Amlodipin	No	No	NA	NA	No	NA	NA
1	37				15	64	male	NA	NA	NA	NA	No	NA	No	No	NA	NA	No	No	NA	No	Yes	2	NA	1	NA	NA	65	NA	NA	NA	NA	NA	NA	NA	NA	NA	none	NA	none	No	No	NA	NA	Yes	NA	NA
1	37				16	89	male	NA	NA	NA	NA	No	NA	No	No	NA	NA	Yes	Yes	NA	Yes	No	NA	NA	0	NA	NA	NA	NA	NA	NA	NA	NA	NA	NA	NA	NA	none	NA	none	No	No	NA	NA	No	NA	NA
1	37				17	73	male	NA	NA	NA	NA	Yes	NA	No	Yes	NA	NA	Yes	Yes	NA	No	NA	NA	NA	NA	NA	NA	77	NA	NA	NA	NA	NA	NA	NA	NA	NA	Nebivolol	32	none	No	No	NA	NA	Yes	NA	NA
1	36				1	83	male	NA	NA	NA	NA	No	NA	Yes	No	NA	NA	Yes	No	NA	No	Yes	2	NA	1	NA	NA	62	NA	NA	NA	NA	NA	NA	NA	NA	NA	Carvedilol	24	none	No	Yes	NA	NA	Yes	NA	NA
1	36				2	63	male	NA	NA	NA	NA	Yes	NA	Yes	No	NA	NA	No	No	NA	No	No	NA	NA	0	NA	NA	72	NA	NA	NA	NA	NA	NA	NA	NA	NA	Bisoprolol	32	none	No	No	NA	NA	No	NA	NA
1	36				3	62	male	NA	NA	NA	NA	No	NA	Yes	Yes	NA	NA	No	No	NA	No	No	NA	NA	0	NA	NA	68	NA	NA	NA	NA	NA	NA	NA	NA	NA	Nebivolol	32	none	No	No	NA	NA	No	NA	NA
1	36				4	75	male	NA	NA	NA	NA	No	NA	No	No	NA	NA	Yes	No	NA	No	Yes	1	NA	1	NA	NA	57	NA	NA	NA	NA	NA	NA	NA	NA	NA	Metoprolol	33	none	No	Yes	NA	NA	Yes	NA	NA
1	36				5	57	female	NA	NA	NA	NA	No	NA	Yes	No	NA	NA	Yes	No	NA	No	No	NA	NA	0	NA	NA	65	NA	NA	NA	NA	NA	NA	NA	NA	NA	Bisoprolol	6	other	No	Yes	NA	NA	No	NA	NA
1	36				6	61	male	NA	NA	NA	NA	No	NA	Yes	Yes	NA	NA	Yes	No	NA	No	Yes	3	NA	2	NA	NA	58	NA	NA	NA	NA	NA	NA	NA	NA	NA	Bisoprolol	32	other	No	No	NA	NA	No	NA	NA
1	36				7	66	male	NA	NA	NA	NA	No	NA	Yes	No	NA	NA	Yes	No	NA	No	No	NA	NA	0	NA	NA	62	NA	NA	NA	NA	NA	NA	NA	NA	NA	Bisoprolol	32	none	No	No	NA	NA	Yes	NA	NA
1	36				8	67	male	NA	NA	NA	NA	No	NA	Yes	Yes	NA	NA	Yes	No	NA	No	No	NA	NA	0	NA	NA	66	NA	NA	NA	NA	NA	NA	NA	NA	NA	Carvedilol	24	none	No	No	NA	NA	No	NA	NA
1	36				9	73	male	NA	NA	NA	NA	No	NA	No	No	NA	NA	No	No	NA	No	No	NA	NA	0	NA	NA	58	NA	NA	NA	NA	NA	NA	NA	NA	NA	Atenolol	33	Verapamil	No	No	NA	NA	Yes	NA	NA
1	36				10	85	female	NA	NA	NA	NA	No	NA	No	No	NA	NA	Yes	No	NA	Yes	Yes	3	NA	3	NA	NA	66	NA	NA	NA	NA	NA	NA	NA	NA	NA	Bisoprolol	32	none	No	Yes	NA	NA	Yes	NA	NA
1	36				11	43	male	NA	NA	NA	NA	No	NA	Yes	No	NA	NA	Yes	No	NA	No	No	NA	NA	0	NA	NA	62	NA	NA	NA	NA	NA	NA	NA	NA	NA	Bisoprolol	32	none	No	Yes	NA	NA	Yes	NA	NA
1	36				12	61	male	NA	NA	NA	NA	No	NA	Yes	Yes	NA	NA	No	No	NA	No	No	NA	NA	0	NA	NA	70	NA	NA	NA	NA	NA	NA	NA	NA	NA	Carvedilol	33	Amlodipin	No	No	NA	NA	No	NA	NA
1	36				13	80	male	NA	NA	NA	NA	No	NA	No	No	NA	NA	Yes	No	NA	No	Yes	2	NA	2	NA	NA	62	NA	NA	NA	NA	NA	NA	NA	NA	NA	Bisoprolol	32	none	No	Yes	NA	NA	Yes	NA	NA
1	36				14	75	female	NA	NA	NA	NA	No	NA	Yes	Yes	NA	NA	Yes	No	NA	Yes	Yes	3	NA	3	NA	NA	75	NA	NA	NA	NA	NA	NA	NA	NA	NA	Bisoprolol	19	other	No	Yes	NA	NA	No	NA	NA
1	36				15	70	male	NA	NA	NA	NA	No	NA	Yes	No	NA	NA	Yes	No	NA	No	No	NA	NA	0	NA	NA	80	NA	NA	NA	NA	NA	NA	NA	NA	NA	Carvedilol	37	Diltiazem	No	No	NA	NA	Yes	NA	NA
1	36				16	87	male	NA	NA	NA	NA	No	NA	No	No	NA	NA	Yes	No	NA	No	Yes	NA	NA	3	NA	NA	65	NA	NA	NA	NA	NA	NA	NA	NA	NA	Bisoprolol	19	none	No	Yes	NA	NA	No	NA	NA
1	36				17	77	female	NA	NA	NA	NA	No	NA	No	No	NA	NA	Yes	No	NA	No	Yes	4	NA	3	NA	NA	80	NA	NA	NA	NA	NA	NA	NA	NA	NA	Carvedilol	24	none	No	No	NA	NA	No	NA	NA
1	36				18	71	male	NA	NA	NA	NA	No	NA	Yes	Yes	NA	NA	No	No	NA	No	No	NA	NA	0	NA	NA	60	NA	NA	NA	NA	NA	NA	NA	NA	NA	Carvedilol	39	none	No	No	NA	NA	No	NA	NA
1	36				19	79	female	NA	NA	NA	NA	No	NA	Yes	No	NA	NA	No	No	NA	Yes	Yes	1	NA	1	NA	NA	56	NA	NA	NA	NA	NA	NA	NA	NA	NA	Metoprolol	42	other	No	Yes	NA	NA	Yes	NA	NA
1	43				1	70	male	NA	NA	NA	NA	No	NA	Yes	No	NA	NA	Yes	No	NA	Yes	Yes	NA	NA	2	NA	NA	71	NA	NA	NA	NA	NA	NA	NA	NA	NA	other	NA	Amlodipin	No	No	NA	NA	No	NA	NA
1	43				2	70	female	NA	NA	NA	NA	No	NA	Yes	No	NA	NA	Yes	No	NA	No	NA	NA	NA	1	NA	NA	72	NA	NA	NA	NA	NA	NA	NA	NA	NA	Bisoprolol	19	none	No	No	NA	NA	No	NA	NA
1	43				3	60	female	NA	NA	NA	NA	No	NA	No	No	NA	NA	Yes	No	NA	No	Yes	NA	NA	3	NA	NA	58	NA	NA	NA	NA	NA	NA	NA	NA	NA	none	NA	Amlodipin	No	Yes	NA	NA	Yes	NA	NA
1	43				4	76	female	NA	NA	NA	NA	No	NA	Yes	No	NA	NA	Yes	No	NA	Yes	Yes	NA	NA	4	NA	NA	73	NA	NA	NA	NA	NA	NA	NA	NA	NA	Bisoprolol	19	none	No	Yes	NA	NA	Yes	NA	NA
1	43				5	62	female	NA	NA	NA	NA	No	NA	Yes	No	NA	NA	No	No	NA	No	Yes	NA	NA	2	NA	NA	68	NA	NA	NA	NA	NA	NA	NA	NA	NA	Bisoprolol	32	none	No	No	NA	NA	No	NA	NA
1	43				6	57	female	NA	NA	NA	NA	No	NA	Yes	Yes	NA	NA	No	No	NA	No	Yes	NA	NA	1	NA	NA	69	NA	NA	NA	NA	NA	NA	NA	NA	NA	Carvedilol	37	none	No	No	NA	NA	No	NA	NA
1	43				7	83	female	NA	NA	NA	NA	No	NA	Yes	No	NA	NA	No	No	NA	Yes	Yes	2	NA	2	NA	NA	63	NA	NA	NA	NA	NA	NA	NA	NA	NA	none	NA	none	No	No	NA	NA	Yes	NA	NA
1	43				8	68	male	NA	NA	NA	NA	No	NA	Yes	No	NA	NA	Yes	No	NA	No	No	NA	NA	2	NA	NA	78	NA	NA	NA	NA	NA	NA	NA	NA	NA	Nebivolol	19	none	No	No	NA	NA	No	NA	NA
1	43				9	62	male	NA	NA	NA	NA	Yes	NA	Yes	Yes	NA	NA	Yes	No	NA	Yes	Yes	NA	NA	2	NA	NA	89	NA	NA	NA	NA	NA	NA	NA	NA	NA	none	NA	Amlodipin	No	No	NA	NA	Yes	NA	NA
1	43				10	49	female	NA	NA	NA	NA	No	NA	Yes	Yes	NA	NA	Yes	Yes	NA	Yes	Yes	2	NA	2	NA	NA	71	NA	NA	NA	NA	NA	NA	NA	NA	NA	Bisoprolol	38	none	No	No	NA	NA	Yes	NA	NA
1	44				1	63	male	NA	NA	NA	NA	NA	NA	Yes	Yes	NA	NA	Yes	NA	NA	NA	No	NA	NA	0	NA	NA	60	NA	NA	NA	NA	NA	NA	NA	NA	NA	Metoprolol	42	none	No	No	NA	NA	No	NA	NA
1	44				2	70	male	NA	NA	NA	NA	No	NA	No	No	NA	NA	Yes	No	NA	No	No	NA	NA	0	NA	NA	70	NA	NA	NA	NA	NA	NA	NA	NA	NA	none	NA	none	No	No	NA	NA	No	NA	NA
1	44				3	72	male	NA	NA	NA	NA	No	NA	Yes	No	NA	NA	Yes	No	NA	No	Yes	1	NA	1	NA	NA	70	NA	NA	NA	NA	NA	NA	NA	NA	NA	none	NA	Amlodipin	No	No	NA	NA	Yes	NA	NA
1	44				4	63	female	NA	NA	NA	NA	No	NA	Yes	No	NA	NA	Yes	No	NA	No	No	NA	NA	0	NA	NA	65	NA	NA	NA	NA	NA	NA	NA	NA	NA	Metoprolol	31	none	No	Yes	NA	NA	No	NA	NA
1	44				5	68	male	NA	NA	NA	NA	No	NA	Yes	No	NA	NA	Yes	No	NA	Yes	Yes	2	NA	1	NA	NA	85	NA	NA	NA	NA	NA	NA	NA	NA	NA	Bisoprolol	4	none	No	No	NA	NA	No	NA	NA
1	44				6	54	male	NA	NA	NA	NA	No	NA	Yes	No	NA	NA	Yes	No	NA	No	Yes	5	NA	2	NA	NA	50	NA	NA	NA	NA	NA	NA	NA	NA	NA	Metoprolol	33	none	No	No	NA	NA	Yes	NA	NA
1	44				7	51	male	NA	NA	NA	NA	No	NA	Yes	No	NA	NA	Yes	No	NA	Yes	No	NA	NA	0	NA	NA	65	NA	NA	NA	NA	NA	NA	NA	NA	NA	Metoprolol	23	none	No	No	NA	NA	No	NA	NA
1	44				8	58	female	NA	NA	NA	NA	No	NA	Yes	No	NA	NA	Yes	No	NA	No	No	NA	NA	0	NA	NA	65	NA	NA	NA	NA	NA	NA	NA	NA	NA	Bisoprolol	4	none	No	No	NA	NA	No	NA	NA
1	44				9	76	female	NA	NA	NA	NA	No	NA	Yes	Yes	NA	NA	No	No	NA	No	Yes	1	NA	1	NA	NA	75	NA	NA	NA	NA	NA	NA	NA	NA	NA	Metoprolol	42	Amlodipin	NA	No	NA	NA	No	NA	NA
1	44				10	72	male	NA	NA	NA	NA	No	NA	Yes	No	NA	NA	Yes	No	NA	No	No	NA	NA	0	NA	NA	95	NA	NA	NA	NA	NA	NA	NA	NA	NA	Bisoprolol	32	none	No	No	NA	NA	No	NA	NA
1	47				1	86	female	NA	NA	NA	NA	No	NA	No	Yes	NA	NA	Yes	No	NA	Yes	Yes	2	NA	1	NA	NA	65	NA	NA	NA	NA	NA	NA	NA	NA	NA	none	NA	Diltiazem	No	Yes	NA	NA	Yes	NA	NA
1	47				2	67	female	NA	NA	NA	NA	No	NA	No	No	NA	NA	Yes	No	NA	No	No	NA	NA	NA	NA	NA	70	NA	NA	NA	NA	NA	NA	NA	NA	NA	Bisoprolol	32	none	No	No	NA	NA	No	NA	NA
1	47				3	60	male	NA	NA	NA	NA	No	NA	No	No	NA	NA	Yes	No	NA	No	No	NA	NA	NA	NA	NA	75	NA	NA	NA	NA	NA	NA	NA	NA	NA	Bisoprolol	19	none	No	No	NA	NA	No	NA	NA
1	47				4	80	female	NA	NA	NA	NA	No	NA	Yes	No	NA	NA	No	No	NA	No	Yes	1	NA	1	NA	NA	65	NA	NA	NA	NA	NA	NA	NA	NA	NA	Metoprolol	33	none	No	Yes	NA	NA	No	NA	NA
1	47				5	81	male	NA	NA	NA	NA	Yes	NA	Yes	No	NA	NA	No	No	NA	No	Yes	1	NA	1	NA	NA	69	NA	NA	NA	NA	NA	NA	NA	NA	NA	none	NA	none	No	No	NA	NA	No	NA	NA
1	47				6	43	male	NA	NA	NA	NA	No	NA	Yes	No	NA	NA	No	Yes	NA	No	Yes	1	NA	1	NA	NA	72	NA	NA	NA	NA	NA	NA	NA	NA	NA	none	NA	none	No	No	NA	NA	No	NA	NA
1	47				7	60	male	NA	NA	NA	NA	No	NA	Yes	Yes	NA	NA	No	No	NA	Yes	Yes	1	NA	1	NA	NA	68	NA	NA	NA	NA	NA	NA	NA	NA	NA	none	NA	Amlodipin	No	No	NA	NA	Yes	NA	NA
1	47				8	89	male	NA	NA	NA	NA	No	NA	No	No	NA	NA	No	No	NA	No	Yes	2	NA	1	NA	NA	72	NA	NA	NA	NA	NA	NA	NA	NA	NA	none	NA	Verapamil	No	No	NA	NA	No	NA	NA
1	47				9	73	female	NA	NA	NA	NA	No	NA	No	No	NA	NA	Yes	Yes	NA	No	No	NA	NA	NA	NA	NA	68	NA	NA	NA	NA	NA	NA	NA	NA	NA	none	NA	none	No	No	NA	NA	No	NA	NA
1	47				10	72	male	NA	NA	NA	NA	No	NA	Yes	No	NA	NA	No	Yes	NA	No	NA	NA	NA	NA	NA	NA	50	NA	NA	NA	NA	NA	NA	NA	NA	NA	Atenolol	6	none	No	No	NA	NA	No	NA	NA
1	47				11	82	male	NA	NA	NA	NA	No	NA	Yes	No	NA	NA	Yes	No	NA	No	No	NA	NA	NA	NA	NA	62	NA	NA	NA	NA	NA	NA	NA	NA	NA	none	NA	none	No	No	NA	NA	No	NA	NA
1	47				12	77	male	NA	NA	NA	NA	No	NA	No	Yes	NA	NA	No	No	NA	No	No	NA	NA	NA	NA	NA	72	NA	NA	NA	NA	NA	NA	NA	NA	NA	none	NA	none	No	No	NA	NA	No	NA	NA
1	47				13	75	female	NA	NA	NA	NA	No	NA	Yes	No	NA	NA	No	Yes	NA	Yes	No	NA	NA	NA	NA	NA	72	NA	NA	NA	NA	NA	NA	NA	NA	NA	none	NA	none	No	No	NA	NA	No	NA	NA
1	47				14	73	female	NA	NA	NA	NA	No	NA	Yes	Yes	NA	NA	No	No	NA	Yes	No	NA	NA	NA	NA	NA	78	NA	NA	NA	NA	NA	NA	NA	NA	NA	other	NA	none	No	No	NA	NA	No	NA	NA
1	47				15	74	male	NA	NA	NA	NA	Yes	NA	No	Yes	NA	NA	No	No	NA	No	Yes	5	NA	2	NA	NA	62	NA	NA	NA	NA	NA	NA	NA	NA	NA	Nebivolol	32	none	No	No	NA	NA	Yes	NA	NA
1	47				16	59	female	NA	NA	NA	NA	Yes	NA	Yes	No	NA	NA	No	No	NA	No	No	NA	NA	NA	NA	NA	68	NA	NA	NA	NA	NA	NA	NA	NA	NA	none	NA	none	No	No	NA	NA	No	NA	NA
1	47				17	83	female	NA	NA	NA	NA	Yes	NA	No	No	NA	NA	Yes	Yes	NA	No	Yes	2	NA	NA	NA	NA	68	NA	NA	NA	NA	NA	NA	NA	NA	NA	Bisoprolol	19	none	No	Yes	NA	NA	Yes	NA	NA
1	47				18	82	male	NA	NA	NA	NA	No	NA	No	No	NA	NA	Yes	No	NA	Yes	No	NA	NA	NA	NA	NA	72	NA	NA	NA	NA	NA	NA	NA	NA	NA	none	NA	none	No	No	NA	NA	No	NA	NA
1	47				19	68	male	NA	NA	NA	NA	Yes	NA	No	Yes	NA	NA	Yes	No	NA	No	No	NA	NA	NA	NA	NA	68	NA	NA	NA	NA	NA	NA	NA	NA	NA	none	NA	none	No	No	NA	NA	No	NA	NA
1	47				20	85	female	NA	NA	NA	NA	No	NA	Yes	No	NA	NA	No	No	NA	No	Yes	2	NA	2	NA	NA	64	NA	NA	NA	NA	NA	NA	NA	NA	NA	Bisoprolol	32	Amlodipin	No	Yes	NA	NA	No	NA	NA
1	48				1	56	male	NA	NA	NA	NA	No	NA	Yes	No	NA	NA	Yes	Yes	NA	No	No	NA	NA	1	NA	NA	86	NA	NA	NA	NA	NA	NA	NA	NA	NA	none	NA	none	Yes	No	NA	NA	No	NA	NA
1	48				2	58	male	NA	NA	NA	NA	No	NA	No	No	NA	NA	Yes	No	NA	No	No	NA	NA	0	NA	NA	73	NA	NA	NA	NA	NA	NA	NA	NA	NA	Nebivolol	19	none	No	No	NA	NA	No	NA	NA
1	48				3	60	male	NA	NA	NA	NA	Yes	NA	No	NA	NA	NA	Yes	NA	NA	NA	No	NA	NA	0	NA	NA	66	NA	NA	NA	NA	NA	NA	NA	NA	NA	Bisoprolol	19	none	No	No	NA	NA	No	NA	NA
1	48				4	72	male	NA	NA	NA	NA	No	NA	No	No	NA	NA	Yes	Yes	NA	No	Yes	7	NA	3	NA	NA	52	NA	NA	NA	NA	NA	NA	NA	NA	NA	Bisoprolol	6	none	No	Yes	NA	NA	Yes	NA	NA
1	48				5	79	male	NA	NA	NA	NA	NA	NA	No	NA	NA	NA	Yes	NA	NA	NA	Yes	5	NA	2	NA	NA	95	NA	NA	NA	NA	NA	NA	NA	NA	NA	Bisoprolol	32	none	No	Yes	NA	NA	No	NA	NA
1	48				6	54	male	NA	NA	NA	NA	No	NA	No	No	NA	NA	Yes	No	NA	No	No	NA	NA	0	NA	NA	56	NA	NA	NA	NA	NA	NA	NA	NA	NA	Carvedilol	10	none	No	No	NA	NA	No	NA	NA
1	48				7	78	male	NA	NA	NA	NA	No	NA	No	No	NA	NA	Yes	No	NA	No	No	NA	NA	0	NA	NA	65	NA	NA	NA	NA	NA	NA	NA	NA	NA	Bisoprolol	6	none	No	Yes	NA	NA	No	NA	NA
1	48				8	74	female	NA	NA	NA	NA	No	NA	Yes	No	NA	NA	Yes	No	NA	No	No	NA	NA	0	NA	NA	61	NA	NA	NA	NA	NA	NA	NA	NA	NA	Carvedilol	33	Amlodipin	No	No	NA	NA	No	NA	NA
1	48				9	56	male	NA	NA	NA	NA	No	NA	Yes	No	NA	NA	Yes	No	NA	No	No	NA	NA	0	NA	NA	60	NA	NA	NA	NA	NA	NA	NA	NA	NA	Carvedilol	24	none	No	No	NA	NA	No	NA	NA
1	48				10	63	male	NA	NA	NA	NA	No	NA	No	Yes	NA	NA	Yes	No	NA	No	No	NA	NA	0	NA	NA	73	NA	NA	NA	NA	NA	NA	NA	NA	NA	none	NA	none	No	No	NA	NA	No	NA	NA
1	50				1	62	male	NA	NA	NA	NA	No	NA	No	Yes	NA	NA	Yes	No	NA	No	Yes	2	NA	2	NA	NA	57	NA	NA	NA	NA	NA	NA	NA	NA	NA	Metoprolol	31	none	No	No	NA	NA	No	NA	NA
1	50				2	71	female	NA	NA	NA	NA	Yes	NA	No	No	NA	NA	Yes	No	NA	No	No	NA	NA	1	NA	NA	55	NA	NA	NA	NA	NA	NA	NA	NA	NA	Metoprolol	23	none	No	No	NA	NA	No	NA	NA
1	50				3	60	male	NA	NA	NA	NA	No	NA	Yes	Yes	NA	NA	Yes	No	NA	No	No	NA	NA	2	NA	NA	58	NA	NA	NA	NA	NA	NA	NA	NA	NA	none	NA	Amlodipin	No	Yes	NA	NA	No	NA	NA
1	50				4	40	male	NA	NA	NA	NA	No	NA	No	No	NA	NA	Yes	No	NA	Yes	No	NA	NA	2	NA	NA	72	NA	NA	NA	NA	NA	NA	NA	NA	NA	Bisoprolol	19	none	No	No	NA	NA	No	NA	NA
1	50				5	67	male	NA	NA	NA	NA	No	NA	No	No	NA	NA	Yes	No	NA	No	No	NA	NA	1	NA	NA	61	NA	NA	NA	NA	NA	NA	NA	NA	NA	Metoprolol	31	none	No	No	NA	NA	No	NA	NA
1	50				6	70	female	NA	NA	NA	NA	No	NA	No	Yes	NA	NA	Yes	No	NA	No	Yes	1	NA	3	NA	NA	75	NA	NA	NA	NA	NA	NA	NA	NA	NA	Bisoprolol	32	none	No	No	NA	NA	No	NA	NA
1	50				7	72	male	NA	NA	NA	NA	No	NA	No	Yes	NA	NA	Yes	No	NA	No	No	NA	NA	1	NA	NA	67	NA	NA	NA	NA	NA	NA	NA	NA	NA	Metoprolol	42	none	No	No	NA	NA	No	NA	NA
1	50				8	78	female	NA	NA	NA	NA	No	NA	No	No	NA	NA	Yes	Yes	NA	No	Yes	2	NA	3	NA	NA	67	NA	NA	NA	NA	NA	NA	NA	NA	NA	Carvedilol	33	Amlodipin	No	Yes	NA	NA	No	NA	NA
1	50				9	63	male	NA	NA	NA	NA	No	NA	No	No	NA	NA	No	Yes	NA	No	Yes	1	NA	2	NA	NA	77	NA	NA	NA	NA	NA	NA	NA	NA	NA	none	NA	Verapamil	No	No	NA	NA	Yes	NA	NA
1	50				10	67	male	NA	NA	NA	NA	No	NA	No	No	NA	NA	Yes	No	NA	No	Yes	1	NA	2	NA	NA	60	NA	NA	NA	NA	NA	NA	NA	NA	NA	Bisoprolol	32	none	No	Yes	NA	NA	No	NA	NA
1	50				11	69	male	NA	NA	NA	NA	Yes	NA	No	No	NA	NA	Yes	Yes	NA	No	No	NA	NA	2	NA	NA	57	NA	NA	NA	NA	NA	NA	NA	NA	NA	Metoprolol	31	none	No	No	NA	NA	No	NA	NA
1	50				12	72	male	NA	NA	NA	NA	No	NA	No	No	NA	NA	No	No	NA	No	Yes	2	NA	2	NA	NA	46	NA	NA	NA	NA	NA	NA	NA	NA	NA	Bisoprolol	4	none	No	Yes	NA	NA	No	NA	NA
1	50				13	65	male	NA	NA	NA	NA	No	NA	No	Yes	NA	NA	Yes	No	NA	No	No	NA	NA	1	NA	NA	56	NA	NA	NA	NA	NA	NA	NA	NA	NA	Nebivolol	32	none	No	No	NA	NA	No	NA	NA
1	50				14	68	male	NA	NA	NA	NA	No	NA	No	No	NA	NA	Yes	No	NA	No	Yes	2	NA	3	NA	NA	73	NA	NA	NA	NA	NA	NA	NA	NA	NA	Nebivolol	32	none	No	Yes	NA	NA	Yes	NA	NA
1	50				15	81	male	NA	NA	NA	NA	No	NA	No	No	NA	NA	Yes	No	NA	No	Yes	1	NA	3	NA	NA	50	NA	NA	NA	NA	NA	NA	NA	NA	NA	Metoprolol	23	none	No	Yes	NA	NA	No	NA	NA
1	50				16	73	male	NA	NA	NA	NA	No	NA	No	No	NA	NA	Yes	No	NA	No	No	NA	NA	1	NA	NA	78	NA	NA	NA	NA	NA	NA	NA	NA	NA	none	NA	Diltiazem	No	No	NA	NA	No	NA	NA
1	50				17	55	male	NA	NA	NA	NA	No	NA	No	No	NA	NA	Yes	No	NA	No	No	NA	NA	1	NA	NA	63	NA	NA	NA	NA	NA	NA	NA	NA	NA	none	NA	none	No	No	NA	NA	No	NA	NA
1	50				18	71	female	NA	NA	NA	NA	Yes	NA	No	No	NA	NA	Yes	No	NA	No	No	NA	NA	2	NA	NA	51	NA	NA	NA	NA	NA	NA	NA	NA	NA	Metoprolol	33	none	No	No	NA	NA	Yes	NA	NA
1	50				19	72	female	NA	NA	NA	NA	No	NA	No	No	NA	NA	Yes	No	NA	No	No	NA	NA	1	NA	NA	63	NA	NA	NA	NA	NA	NA	NA	NA	NA	Bisoprolol	32	none	No	No	NA	NA	No	NA	NA
1	50				20	60	male	NA	NA	NA	NA	Yes	NA	No	No	NA	NA	Yes	No	NA	Yes	No	NA	NA	2	NA	NA	66	NA	NA	NA	NA	NA	NA	NA	NA	NA	Metoprolol	31	none	No	No	NA	NA	No	NA	NA
1	50				21	53	male	NA	NA	NA	NA	No	NA	No	No	NA	NA	Yes	No	NA	No	No	NA	NA	1	NA	NA	56	NA	NA	NA	NA	NA	NA	NA	NA	NA	Metoprolol	31	none	No	No	NA	NA	No	NA	NA
1	50				22	46	male	NA	NA	NA	NA	No	NA	No	No	NA	NA	Yes	Yes	NA	No	No	NA	NA	2	NA	NA	71	NA	NA	NA	NA	NA	NA	NA	NA	NA	none	NA	none	No	No	NA	NA	No	NA	NA
1	50				23	75	male	NA	NA	NA	NA	No	NA	No	No	NA	NA	Yes	No	NA	No	No	NA	NA	2	NA	NA	51	NA	NA	NA	NA	NA	NA	NA	NA	NA	Metoprolol	33	none	No	No	NA	NA	No	NA	NA
1	30				1	82	female	NA	NA	NA	NA	No	NA	Yes	No	NA	NA	No	Yes	NA	Yes	No	NA	NA	0	NA	NA	65	NA	NA	NA	NA	NA	NA	NA	NA	NA	Bisoprolol	6	Amlodipin	No	No	NA	NA	No	NA	NA
1	30				2	79	male	NA	NA	NA	NA	No	NA	Yes	No	NA	NA	Yes	No	NA	No	Yes	2	NA	1	NA	NA	54	NA	NA	NA	NA	NA	NA	NA	NA	NA	Nebivolol	25	Amlodipin	No	Yes	NA	NA	No	NA	NA
1	30				3	49	female	NA	NA	NA	NA	No	NA	Yes	Yes	NA	NA	No	Yes	NA	No	Yes	1	NA	1	NA	NA	115	NA	NA	NA	NA	NA	NA	NA	NA	NA	none	NA	none	No	No	NA	NA	No	NA	NA
1	30				4	76	male	NA	NA	NA	NA	Yes	NA	Yes	Yes	NA	NA	No	Yes	NA	No	Yes	2	NA	1	NA	NA	77	NA	NA	NA	NA	NA	NA	NA	NA	NA	none	NA	none	No	No	NA	NA	No	NA	NA
1	30				5	95	female	NA	NA	NA	NA	Yes	NA	Yes	No	NA	NA	NA	No	NA	No	Yes	1	NA	3	NA	NA	96	NA	NA	NA	NA	NA	NA	NA	NA	NA	none	NA	none	No	No	NA	NA	No	NA	NA
1	30				6	68	female	NA	NA	NA	NA	Yes	NA	No	Yes	NA	NA	No	No	NA	Yes	No	NA	NA	0	NA	NA	88	NA	NA	NA	NA	NA	NA	NA	NA	NA	none	NA	none	No	No	NA	NA	No	NA	NA
1	30				7	68	female	NA	NA	NA	NA	Yes	NA	No	Yes	NA	NA	No	Yes	NA	No	No	NA	NA	1	NA	NA	112	NA	NA	NA	NA	NA	NA	NA	NA	NA	none	NA	none	No	No	NA	NA	No	NA	NA
1	30				8	76	female	NA	NA	NA	NA	No	NA	Yes	No	NA	NA	No	No	NA	Yes	Yes	2	NA	2	NA	NA	110	NA	NA	NA	NA	NA	NA	NA	NA	NA	Atenolol	NA	Amlodipin	No	No	NA	NA	Yes	NA	NA
1	30				9	91	male	NA	NA	NA	NA	Yes	NA	Yes	No	NA	NA	Yes	No	NA	No	Yes	2	NA	3	NA	NA	72	NA	NA	NA	NA	NA	NA	NA	NA	NA	none	NA	none	No	No	NA	NA	No	NA	NA
1	30				10	72	male	NA	NA	NA	NA	No	NA	Yes	No	NA	NA	Yes	Yes	NA	Yes	Yes	1	NA	2	NA	NA	92	NA	NA	NA	NA	NA	NA	NA	NA	NA	Nebivolol	32	none	No	No	NA	NA	No	NA	NA
1	30				11	71	female	NA	NA	NA	NA	No	NA	Yes	No	NA	NA	No	No	NA	Yes	No	NA	NA	0	NA	NA	61	NA	NA	NA	NA	NA	NA	NA	NA	NA	Bisoprolol	4	none	No	No	NA	NA	No	NA	NA
1	30				12	79	male	NA	NA	NA	NA	Yes	NA	Yes	Yes	NA	NA	Yes	No	NA	Yes	Yes	2	NA	2	NA	NA	80	NA	NA	NA	NA	NA	NA	NA	NA	NA	none	NA	none	No	No	NA	NA	Yes	NA	NA
1	30				13	87	female	NA	NA	NA	NA	No	NA	Yes	Yes	NA	NA	No	No	NA	No	Yes	3	NA	2	NA	NA	92	NA	NA	NA	NA	NA	NA	NA	NA	NA	none	NA	none	No	No	NA	NA	No	NA	NA
1	30				14	81	male	NA	NA	NA	NA	No	NA	Yes	Yes	NA	NA	Yes	Yes	NA	No	Yes	2	NA	3	NA	NA	78	NA	NA	NA	NA	NA	NA	NA	NA	NA	Nebivolol	6	none	NA	Yes	NA	NA	NA	NA	NA
1	30				15	79	male	NA	NA	NA	NA	No	NA	Yes	No	NA	NA	Yes	Yes	NA	Yes	Yes	2	NA	2	NA	NA	64	NA	NA	NA	NA	NA	NA	NA	NA	NA	Nebivolol	32	none	No	No	NA	NA	No	NA	NA
1	30				16	82	male	NA	NA	NA	NA	Yes	NA	Yes	No	NA	NA	Yes	Yes	NA	Yes	Yes	1	NA	3	NA	NA	84	NA	NA	NA	NA	NA	NA	NA	NA	NA	Nebivolol	6	none	NA	Yes	NA	NA	NA	NA	NA
1	30				17	82	male	NA	NA	NA	NA	No	NA	Yes	No	NA	NA	Yes	Yes	NA	Yes	Yes	2	NA	3	NA	NA	114	NA	NA	NA	NA	NA	NA	NA	NA	NA	Nebivolol	6	none	NA	Yes	NA	NA	NA	NA	NA
1	30				18	70	female	NA	NA	NA	NA	Yes	NA	Yes	No	NA	NA	NA	No	NA	Yes	No	NA	NA	0	NA	NA	65	NA	NA	NA	NA	NA	NA	NA	NA	NA	Nebivolol	6	none	NA	Yes	NA	NA	NA	NA	NA
1	30				19	87	female	NA	NA	NA	NA	Yes	NA	Yes	Yes	NA	NA	Yes	No	NA	Yes	Yes	2	NA	2	NA	NA	70	NA	NA	NA	NA	NA	NA	NA	NA	NA	none	NA	none	NA	Yes	NA	NA	NA	NA	NA
1	30				20	75	male	NA	NA	NA	NA	Yes	NA	Yes	No	NA	NA	Yes	Yes	NA	No	Yes	1	NA	2	NA	NA	67	NA	NA	NA	NA	NA	NA	NA	NA	NA	none	NA	none	NA	Yes	NA	NA	NA	NA	NA
1	30				21	83	male	NA	NA	NA	NA	Yes	NA	Yes	No	NA	NA	Yes	No	NA	No	Yes	1	NA	2	NA	NA	63	NA	NA	NA	NA	NA	NA	NA	NA	NA	Nebivolol	6	none	NA	Yes	NA	NA	NA	NA	NA
1	30				22	49	male	NA	NA	NA	NA	No	NA	Yes	No	NA	NA	Yes	No	NA	No	Yes	1	NA	2	NA	NA	55	NA	NA	NA	NA	NA	NA	NA	NA	NA	Nebivolol	6	none	NA	Yes	NA	NA	NA	NA	NA
1	30				23	50	female	NA	NA	NA	NA	No	NA	Yes	No	NA	NA	Yes	No	NA	No	No	NA	NA	0	NA	NA	58	NA	NA	NA	NA	NA	NA	NA	NA	NA	none	NA	none	NA	Yes	NA	NA	NA	NA	NA
1	30				24	65	female	NA	NA	NA	NA	Yes	NA	Yes	No	NA	NA	Yes	No	NA	No	Yes	1	NA	2	NA	NA	72	NA	NA	NA	NA	NA	NA	NA	NA	NA	Nebivolol	6	none	NA	Yes	NA	NA	NA	NA	NA
1	30				25	73	female	NA	NA	NA	NA	No	NA	Yes	No	NA	NA	Yes	No	NA	No	Yes	1	NA	2	NA	NA	65	NA	NA	NA	NA	NA	NA	NA	NA	NA	Nebivolol	6	none	NA	Yes	NA	NA	NA	NA	NA
1	30				26	68	female	NA	NA	NA	NA	Yes	NA	Yes	Yes	NA	NA	Yes	No	NA	No	Yes	2	NA	2	NA	NA	60	NA	NA	NA	NA	NA	NA	NA	NA	NA	Nebivolol	6	none	NA	Yes	NA	NA	NA	NA	NA
1	30				27	79	male	NA	NA	NA	NA	No	NA	Yes	No	NA	NA	Yes	No	NA	No	No	NA	NA	0	NA	NA	59	NA	NA	NA	NA	NA	NA	NA	NA	NA	Nebivolol	6	none	NA	Yes	NA	NA	NA	NA	NA
1	30				28	86	female	NA	NA	NA	NA	Yes	NA	Yes	No	NA	NA	Yes	Yes	NA	Yes	Yes	2	NA	3	NA	NA	66	NA	NA	NA	NA	NA	NA	NA	NA	NA	none	NA	other	NA	Yes	NA	NA	NA	NA	NA
1	30				29	79	male	NA	NA	NA	NA	NA	NA	Yes	NA	NA	NA	Yes	NA	NA	NA	NA	NA	NA	NA	NA	NA	90	NA	NA	NA	NA	NA	NA	NA	NA	NA	Nebivolol	32	none	NA	Yes	NA	NA	NA	NA	NA
1	30				30	70	female	NA	NA	NA	NA	No	NA	Yes	Yes	NA	NA	Yes	No	NA	Yes	Yes	1	NA	2	NA	NA	56	NA	NA	NA	NA	NA	NA	NA	NA	NA	other	5	none	NA	Yes	NA	NA	NA	NA	NA
1	30				31	81	male	NA	NA	NA	NA	Yes	NA	Yes	No	NA	NA	Yes	No	NA	No	Yes	1	NA	2	NA	NA	62	NA	NA	NA	NA	NA	NA	NA	NA	NA	none	NA	none	NA	Yes	NA	NA	NA	NA	NA
1	30				32	52	male	NA	NA	NA	NA	Yes	NA	Yes	No	NA	NA	Yes	No	NA	No	No	NA	NA	0	NA	NA	73	NA	NA	NA	NA	NA	NA	NA	NA	NA	Nebivolol	32	Amlodipin	NA	Yes	NA	NA	NA	NA	NA
1	30				33	68	female	NA	NA	NA	NA	Yes	NA	Yes	Yes	NA	NA	NA	Yes	NA	Yes	Yes	2	NA	3	NA	NA	60	NA	NA	NA	NA	NA	NA	NA	NA	NA	none	NA	other	NA	Yes	NA	NA	NA	NA	NA
1	30				34	58	male	NA	NA	NA	NA	No	NA	Yes	Yes	NA	NA	Yes	Yes	NA	No	Yes	3	NA	3	NA	NA	73	NA	NA	NA	NA	NA	NA	NA	NA	NA	none	NA	none	NA	Yes	NA	NA	NA	NA	NA
1	30				35	68	male	NA	NA	NA	NA	No	NA	Yes	No	NA	NA	Yes	Yes	NA	No	Yes	1	NA	2	NA	NA	56	NA	NA	NA	NA	NA	NA	NA	NA	NA	Nebivolol	32	none	NA	Yes	NA	NA	NA	NA	NA
1	30				36	57	female	NA	NA	NA	NA	No	NA	Yes	No	NA	NA	No	No	NA	No	Yes	1	NA	2	NA	NA	72	NA	NA	NA	NA	NA	NA	NA	NA	NA	none	NA	none	NA	Yes	NA	NA	NA	NA	NA
1	30				37	68	male	NA	NA	NA	NA	No	NA	Yes	No	NA	NA	NA	No	NA	No	No	NA	NA	0	NA	NA	60	NA	NA	NA	NA	NA	NA	NA	NA	NA	Nebivolol	32	none	NA	Yes	NA	NA	NA	NA	NA
1	30				38	95	female	NA	NA	NA	NA	No	NA	Yes	No	NA	NA	NA	No	NA	Yes	Yes	2	NA	3	NA	NA	81	NA	NA	NA	NA	NA	NA	NA	NA	NA	none	NA	other	NA	NA	NA	NA	NA	NA	NA
1	30				39	67	female	NA	NA	NA	NA	No	NA	Yes	Yes	NA	NA	NA	No	NA	No	No	NA	NA	0	NA	NA	72	NA	NA	NA	NA	NA	NA	NA	NA	NA	none	NA	other	NA	NA	NA	NA	NA	NA	NA
1	30				40	86	female	NA	NA	NA	NA	Yes	NA	Yes	No	NA	NA	Yes	Yes	NA	No	Yes	2	NA	2	NA	NA	70	NA	NA	NA	NA	NA	NA	NA	NA	NA	Nebivolol	32	other	NA	NA	NA	NA	NA	NA	NA
1	49				1	62	male	NA	NA	NA	NA	Yes	NA	Yes	Yes	NA	NA	Yes	Yes	NA	Yes	Yes	2	NA	2	NA	NA	110	NA	NA	NA	NA	NA	NA	NA	NA	NA	Carvedilol	10	Amlodipin	No	No	NA	NA	Yes	NA	NA
1	49				2	68	female	NA	NA	NA	NA	Yes	NA	No	Yes	NA	NA	Yes	No	NA	Yes	Yes	NA	NA	3	NA	NA	95	NA	NA	NA	NA	NA	NA	NA	NA	NA	Atenolol	33	other	No	No	NA	NA	Yes	NA	NA
1	49				3	52	female	NA	NA	NA	NA	Yes	NA	No	Yes	NA	NA	Yes	No	NA	No	Yes	2	NA	3	NA	NA	100	NA	NA	NA	NA	NA	NA	NA	NA	NA	Metoprolol	33	Verapamil	Yes	No	NA	NA	No	NA	NA
1	49				4	58	male	NA	NA	NA	NA	No	NA	Yes	Yes	NA	NA	Yes	Yes	NA	Yes	Yes	NA	NA	1	NA	NA	80	NA	NA	NA	NA	NA	NA	NA	NA	NA	Carvedilol	10	other	Yes	No	NA	NA	No	NA	NA
1	49				5	72	male	NA	NA	NA	NA	No	NA	No	No	NA	NA	Yes	Yes	NA	Yes	NA	NA	NA	2	NA	NA	75	NA	NA	NA	NA	NA	NA	NA	NA	NA	Nebivolol	32	other	No	No	NA	NA	Yes	NA	NA
1	49				6	49	female	NA	NA	NA	NA	No	NA	No	No	NA	NA	Yes	Yes	NA	Yes	Yes	2	NA	2	NA	NA	112	NA	NA	NA	NA	NA	NA	NA	NA	NA	Metoprolol	31	other	No	Yes	NA	NA	No	NA	NA
1	49				7	42	female	NA	NA	NA	NA	No	NA	Yes	No	NA	NA	Yes	No	NA	Yes	Yes	1	NA	1	NA	NA	110	NA	NA	NA	NA	NA	NA	NA	NA	NA	Bisoprolol	32	Amlodipin	No	No	NA	NA	Yes	NA	NA
1	49				8	49	male	NA	NA	NA	NA	No	NA	No	Yes	NA	NA	Yes	Yes	NA	Yes	Yes	2	NA	2	NA	NA	105	NA	NA	NA	NA	NA	NA	NA	NA	NA	Carvedilol	10	Amlodipin	No	Yes	NA	NA	No	NA	NA
1	49				9	61	female	NA	NA	NA	NA	No	NA	No	No	NA	NA	No	Yes	NA	Yes	Yes	NA	NA	NA	NA	NA	110	NA	NA	NA	NA	NA	NA	NA	NA	NA	Metoprolol	31	none	No	Yes	NA	NA	No	NA	NA
1	49				10	72	male	NA	NA	NA	NA	Yes	NA	Yes	Yes	NA	NA	Yes	Yes	NA	Yes	Yes	NA	NA	3	NA	NA	100	NA	NA	NA	NA	NA	NA	NA	NA	NA	Bisoprolol	6	Amlodipin	No	Yes	NA	NA	No	NA	NA
1	49				11	75	female	NA	NA	NA	NA	No	NA	No	Yes	NA	NA	Yes	No	NA	Yes	Yes	NA	NA	3	NA	NA	116	NA	NA	NA	NA	NA	NA	NA	NA	NA	Carvedilol	34	Amlodipin	No	Yes	NA	NA	No	NA	NA
1	49				12	69	male	NA	NA	NA	NA	No	NA	Yes	Yes	NA	NA	Yes	Yes	NA	Yes	Yes	NA	NA	4	NA	NA	95	NA	NA	NA	NA	NA	NA	NA	NA	NA	none	NA	other	Yes	NA	NA	NA	NA	NA	NA
1	49				13	47	female	NA	NA	NA	NA	No	NA	Yes	No	NA	NA	No	No	NA	Yes	Yes	1	NA	1	NA	NA	98	NA	NA	NA	NA	NA	NA	NA	NA	NA	Metoprolol	31	Amlodipin	No	No	NA	NA	Yes	NA	NA
1	49				14	45	male	NA	NA	NA	NA	No	NA	No	Yes	NA	NA	No	No	NA	No	Yes	2	NA	2	NA	NA	120	NA	NA	NA	NA	NA	NA	NA	NA	NA	Nebivolol	32	Verapamil	No	No	NA	NA	Yes	NA	NA
1	49				15	71	NA	NA	NA	NA	NA	Yes	NA	Yes	Yes	NA	NA	Yes	Yes	NA	Yes	Yes	2	NA	3	NA	NA	85	NA	NA	NA	NA	NA	NA	NA	NA	NA	Nebivolol	32	Amlodipin	No	No	NA	NA	Yes	NA	NA
1	49				16	63	female	NA	NA	NA	NA	No	NA	No	Yes	NA	NA	Yes	Yes	NA	No	No	NA	NA	2	NA	NA	98	NA	NA	NA	NA	NA	NA	NA	NA	NA	Carvedilol	10	Amlodipin	NA	Yes	NA	NA	NA	NA	NA
1	49				17	56	female	NA	NA	NA	NA	No	NA	No	Yes	NA	NA	Yes	Yes	NA	Yes	Yes	1	NA	2	NA	NA	105	NA	NA	NA	NA	NA	NA	NA	NA	NA	Nebivolol	32	Diltiazem	No	No	NA	NA	Yes	NA	NA
1	49				18	52	male	NA	NA	NA	NA	No	NA	Yes	No	NA	NA	Yes	Yes	NA	Yes	Yes	3	NA	3	NA	NA	70	NA	NA	NA	NA	NA	NA	NA	NA	NA	none	NA	Amlodipin	Yes	NA	NA	NA	NA	NA	NA
1	49				19	81	male	NA	NA	NA	NA	Yes	NA	Yes	Yes	NA	NA	Yes	Yes	NA	Yes	Yes	3	NA	4	NA	NA	85	NA	NA	NA	NA	NA	NA	NA	NA	NA	Metoprolol	42	Amlodipin	No	Yes	NA	NA	No	NA	NA
1	49				20	46	female	NA	NA	NA	NA	No	NA	No	No	NA	NA	No	Yes	NA	Yes	No	NA	NA	NA	NA	NA	80	NA	NA	NA	NA	NA	NA	NA	NA	NA	Metoprolol	33	Amlodipin	No	No	NA	NA	Yes	NA	NA
1	49				21	73	male	NA	NA	NA	NA	Yes	NA	Yes	Yes	NA	NA	Yes	Yes	NA	No	Yes	2	NA	3	NA	NA	105	NA	NA	NA	NA	NA	NA	NA	NA	NA	Atenolol	33	Amlodipin	No	Yes	NA	NA	No	NA	NA
1	49				22	48	female	NA	NA	NA	NA	No	NA	No	No	NA	NA	Yes	No	NA	Yes	Yes	NA	NA	2	NA	NA	75	NA	NA	NA	NA	NA	NA	NA	NA	NA	none	NA	Verapamil	Yes	NA	NA	NA	NA	NA	NA
1	49				23	66	female	NA	NA	NA	NA	No	NA	Yes	Yes	NA	NA	Yes	No	NA	Yes	Yes	NA	NA	2	NA	NA	120	NA	NA	NA	NA	NA	NA	NA	NA	NA	Nebivolol	32	other	No	Yes	NA	NA	No	NA	NA
1	49				24	72	NA	NA	NA	NA	NA	No	NA	No	No	NA	NA	No	No	NA	Yes	Yes	1	NA	2	NA	NA	108	NA	NA	NA	NA	NA	NA	NA	NA	NA	none	NA	other	Yes	No	NA	NA	No	NA	NA
1	49				25	83	male	NA	NA	NA	NA	No	NA	No	Yes	NA	NA	Yes	Yes	NA	Yes	Yes	2	NA	2	NA	NA	75	NA	NA	NA	NA	NA	NA	NA	NA	NA	none	NA	other	Yes	No	NA	NA	No	NA	NA
1	49				26	76	female	NA	NA	NA	NA	No	NA	No	Yes	NA	NA	Yes	Yes	NA	Yes	Yes	2	NA	2	NA	NA	68	NA	NA	NA	NA	NA	NA	NA	NA	NA	Nebivolol	32	other	No	No	NA	NA	Yes	NA	NA
1	49				27	70	female	NA	NA	NA	NA	No	NA	No	No	NA	NA	Yes	No	NA	Yes	NA	NA	NA	0	NA	NA	65	NA	NA	NA	NA	NA	NA	NA	NA	NA	none	NA	none	NA	Yes	NA	NA	NA	NA	NA
1	49				28	57	male	NA	NA	NA	NA	Yes	NA	Yes	No	NA	NA	Yes	Yes	NA	Yes	NA	NA	NA	4	NA	NA	100	NA	NA	NA	NA	NA	NA	NA	NA	NA	Nebivolol	32	other	No	Yes	NA	NA	No	NA	NA
1	49				29	63	male	NA	NA	NA	NA	No	NA	No	No	NA	NA	Yes	Yes	NA	No	NA	NA	NA	0	NA	NA	96	NA	NA	NA	NA	NA	NA	NA	NA	NA	other	NA	other	No	No	NA	NA	Yes	NA	NA
1	49				30	48	male	NA	NA	NA	NA	Yes	NA	No	No	NA	NA	No	No	NA	Yes	Yes	2	NA	3	NA	NA	76	NA	NA	NA	NA	NA	NA	NA	NA	NA	other	NA	other	No	Yes	NA	NA	No	NA	NA
1	49				31	65	female	NA	NA	NA	NA	Yes	NA	Yes	Yes	NA	NA	Yes	Yes	NA	Yes	Yes	NA	NA	4	NA	NA	86	NA	NA	NA	NA	NA	NA	NA	NA	NA	Nebivolol	32	Diltiazem	No	Yes	NA	NA	No	NA	NA
1	49				32	72	NA	NA	NA	NA	NA	Yes	NA	Yes	No	NA	NA	Yes	No	NA	Yes	Yes	NA	NA	3	NA	NA	100	NA	NA	NA	NA	NA	NA	NA	NA	NA	Carvedilol	34	Amlodipin	No	Yes	NA	NA	No	NA	NA
1	49				33	73	male	NA	NA	NA	NA	Yes	NA	Yes	Yes	NA	NA	Yes	Yes	NA	Yes	Yes	NA	NA	4	NA	NA	68	NA	NA	NA	NA	NA	NA	NA	NA	NA	none	NA	Verapamil	Yes	No	NA	NA	No	NA	NA
1	49				34	82	female	NA	NA	NA	NA	No	NA	No	Yes	NA	NA	Yes	Yes	NA	Yes	Yes	NA	NA	3	NA	NA	66	NA	NA	NA	NA	NA	NA	NA	NA	NA	Nebivolol	32	other	No	No	NA	NA	Yes	NA	NA
1	49				35	43	female	NA	NA	NA	NA	No	NA	No	No	NA	NA	No	No	NA	Yes	Yes	1	NA	2	NA	NA	58	NA	NA	NA	NA	NA	NA	NA	NA	NA	none	NA	Verapamil	Yes	No	NA	NA	No	NA	NA
1	49				36	53	male	NA	NA	NA	NA	No	NA	No	No	NA	NA	Yes	Yes	NA	No	Yes	1	NA	2	NA	NA	102	NA	NA	NA	NA	NA	NA	NA	NA	NA	Metoprolol	31	Amlodipin	No	Yes	NA	NA	No	NA	NA
1	49				37	67	female	NA	NA	NA	NA	No	NA	No	Yes	NA	NA	Yes	Yes	NA	Yes	Yes	2	NA	3	NA	NA	102	NA	NA	NA	NA	NA	NA	NA	NA	NA	Nebivolol	32	Amlodipin	No	Yes	NA	NA	No	NA	NA
1	49				38	75	male	NA	NA	NA	NA	Yes	NA	Yes	Yes	NA	NA	Yes	Yes	NA	Yes	Yes	NA	NA	4	NA	NA	89	NA	NA	NA	NA	NA	NA	NA	NA	NA	Bisoprolol	6	Amlodipin	No	Yes	NA	NA	No	NA	NA
1	49				39	48	female	NA	NA	NA	NA	No	NA	No	No	NA	NA	No	No	NA	Yes	Yes	NA	NA	2	NA	NA	70	NA	NA	NA	NA	NA	NA	NA	NA	NA	other	NA	other	No	Yes	NA	NA	No	NA	NA
1	49				40	68	male	NA	NA	NA	NA	No	NA	No	Yes	NA	NA	Yes	Yes	NA	Yes	Yes	2	NA	3	NA	NA	98	NA	NA	NA	NA	NA	NA	NA	NA	NA	Carvedilol	10	Amlodipin	No	Yes	NA	NA	No	NA	NA
1	63				1	84	female	NA	NA	NA	NA	No	NA	Yes	No	NA	NA	No	No	NA	No	No	NA	NA	0	NA	NA	80	NA	NA	NA	NA	NA	NA	NA	NA	NA	none	NA	Verapamil	Yes	No	NA	NA	No	NA	NA
1	63				2	67	male	NA	NA	NA	NA	No	NA	Yes	No	NA	NA	Yes	Yes	NA	No	Yes	1	NA	1	NA	NA	66	NA	NA	NA	NA	NA	NA	NA	NA	NA	none	NA	none	Yes	No	NA	NA	No	NA	NA
1	63				3	49	male	NA	NA	NA	NA	No	NA	No	Yes	NA	NA	No	Yes	NA	Yes	Yes	1	NA	1	NA	NA	84	NA	NA	NA	NA	NA	NA	NA	NA	NA	none	NA	none	Yes	NA	NA	NA	NA	NA	NA
1	63				4	59	male	NA	NA	NA	NA	No	NA	No	No	NA	NA	Yes	No	NA	No	No	NA	NA	0	NA	NA	66	NA	NA	NA	NA	NA	NA	NA	NA	NA	Metoprolol	31	none	No	No	NA	NA	No	NA	NA
1	63				5	82	male	NA	NA	NA	NA	No	NA	No	No	NA	NA	Yes	No	NA	No	No	NA	NA	0	NA	NA	78	NA	NA	NA	NA	NA	NA	NA	NA	NA	Bisoprolol	19	none	No	No	NA	NA	No	NA	NA
1	63				6	63	male	NA	NA	NA	NA	No	NA	No	No	NA	NA	Yes	No	NA	No	Yes	1	NA	1	NA	NA	80	NA	NA	NA	NA	NA	NA	NA	NA	NA	Carvedilol	24	none	No	No	NA	NA	No	NA	NA
1	63				7	51	female	NA	NA	NA	NA	No	NA	Yes	No	NA	NA	Yes	No	NA	Yes	No	NA	NA	0	NA	NA	66	NA	NA	NA	NA	NA	NA	NA	NA	NA	Bisoprolol	32	none	No	No	NA	NA	No	NA	NA
1	63				8	60	female	NA	NA	NA	NA	Yes	NA	No	No	NA	NA	Yes	No	NA	No	No	NA	NA	0	NA	NA	66	NA	NA	NA	NA	NA	NA	NA	NA	NA	Bisoprolol	4	none	No	No	NA	NA	No	NA	NA
1	63				9	62	male	NA	NA	NA	NA	No	NA	No	No	NA	NA	No	No	NA	No	No	NA	NA	0	NA	NA	80	NA	NA	NA	NA	NA	NA	NA	NA	NA	Carvedilol	33	none	No	No	NA	NA	No	NA	NA
1	63				10	68	male	NA	NA	NA	NA	No	NA	Yes	No	NA	NA	Yes	No	NA	No	No	NA	NA	0	NA	NA	54	NA	NA	NA	NA	NA	NA	NA	NA	NA	Carvedilol	33	Diltiazem	No	No	NA	NA	No	NA	NA
1	13				1	62	male	NA	NA	NA	NA	No	NA	Yes	No	NA	NA	No	No	NA	No	NA	NA	NA	3	NA	NA	65	NA	NA	NA	NA	NA	NA	NA	NA	NA	other	19	none	Yes	No	NA	NA	No	NA	NA
1	13				2	74	male	NA	NA	NA	NA	No	NA	No	Yes	NA	NA	No	No	NA	No	NA	NA	NA	2	NA	NA	70	NA	NA	NA	NA	NA	NA	NA	NA	NA	other	19	none	No	No	NA	NA	No	NA	NA
1	13				3	79	male	NA	NA	NA	NA	No	NA	Yes	No	NA	NA	No	No	NA	No	NA	NA	NA	2	NA	NA	61	NA	NA	NA	NA	NA	NA	NA	NA	NA	Bisoprolol	32	none	No	No	NA	NA	Yes	NA	NA
1	13				4	61	male	NA	NA	NA	NA	No	NA	No	No	NA	NA	No	No	NA	No	NA	NA	NA	4	NA	NA	74	NA	NA	NA	NA	NA	NA	NA	NA	NA	Bisoprolol	32	none	No	No	NA	NA	No	NA	NA
1	13				5	58	male	NA	NA	NA	NA	No	NA	Yes	No	NA	NA	No	No	NA	No	NA	NA	NA	2	NA	NA	84	NA	NA	NA	NA	NA	NA	NA	NA	NA	other	32	none	No	No	NA	NA	Yes	NA	NA
1	13				6	70	male	NA	NA	NA	NA	No	NA	Yes	Yes	NA	NA	No	Yes	NA	Yes	NA	NA	NA	3	NA	NA	67	NA	NA	NA	NA	NA	NA	NA	NA	NA	other	32	none	No	No	NA	NA	Yes	NA	NA
1	13				7	73	male	NA	NA	NA	NA	No	NA	Yes	No	NA	NA	Yes	Yes	NA	No	NA	NA	NA	3	NA	NA	68	NA	NA	NA	NA	NA	NA	NA	NA	NA	other	32	none	No	No	NA	NA	Yes	NA	NA
1	13				8	68	female	NA	NA	NA	NA	No	NA	Yes	No	NA	NA	No	No	NA	No	No	NA	NA	NA	NA	NA	75	NA	NA	NA	NA	NA	NA	NA	NA	NA	Metoprolol	33	none	No	No	NA	NA	No	NA	NA
1	13				9	36	male	NA	NA	NA	NA	No	NA	No	No	NA	NA	Yes	No	NA	No	No	NA	NA	NA	NA	NA	NA	NA	NA	NA	NA	NA	NA	NA	NA	NA	none	NA	Amlodipin	No	No	NA	NA	No	NA	NA
1	13				10	78	male	NA	NA	NA	NA	No	NA	No	No	NA	NA	Yes	No	NA	Yes	No	NA	NA	NA	NA	NA	89	NA	NA	NA	NA	NA	NA	NA	NA	NA	other	19	Amlodipin	No	No	NA	NA	Yes	NA	NA
1	13				11	78	female	NA	NA	NA	NA	No	NA	Yes	No	NA	NA	Yes	No	NA	Yes	NA	NA	NA	2	NA	NA	79	NA	NA	NA	NA	NA	NA	NA	NA	NA	Bisoprolol	32	Amlodipin	No	No	NA	NA	Yes	NA	NA
1	13				12	76	male	NA	NA	NA	NA	Yes	NA	Yes	Yes	NA	NA	Yes	No	NA	No	NA	NA	NA	2	NA	NA	88	NA	NA	NA	NA	NA	NA	NA	NA	NA	other	32	none	No	No	NA	NA	Yes	NA	NA
1	15				1	78	male	NA	NA	NA	NA	Yes	NA	Yes	Yes	NA	NA	No	No	NA	No	Yes	2	NA	NA	NA	NA	65	NA	NA	NA	NA	NA	NA	NA	NA	NA	none	NA	Diltiazem	No	No	NA	NA	Yes	NA	NA
1	15				2	72	male	NA	NA	NA	NA	No	NA	Yes	No	NA	NA	No	Yes	NA	No	Yes	NA	NA	NA	NA	NA	64	NA	NA	NA	NA	NA	NA	NA	NA	NA	none	NA	Amlodipin	No	No	NA	NA	No	NA	NA
1	15				3	78	female	NA	NA	NA	NA	No	NA	Yes	No	NA	NA	No	Yes	NA	Yes	NA	NA	NA	NA	NA	NA	60	NA	NA	NA	NA	NA	NA	NA	NA	NA	none	NA	Diltiazem	NA	NA	NA	NA	Yes	NA	NA
1	15				4	70	male	NA	NA	NA	NA	No	NA	No	Yes	NA	NA	No	Yes	NA	No	Yes	NA	NA	NA	NA	NA	70	NA	NA	NA	NA	NA	NA	NA	NA	NA	other	32	none	No	No	NA	NA	Yes	NA	NA
1	15				5	78	male	NA	NA	NA	NA	No	NA	Yes	No	NA	NA	Yes	No	NA	No	No	NA	NA	NA	NA	NA	68	NA	NA	NA	NA	NA	NA	NA	NA	NA	none	NA	none	No	No	NA	NA	No	NA	NA
1	15				6	68	male	NA	NA	NA	NA	No	NA	Yes	No	NA	NA	No	No	NA	Yes	Yes	NA	NA	NA	NA	NA	47	NA	NA	NA	NA	NA	NA	NA	NA	NA	other	31	none	No	NA	NA	NA	No	NA	NA
1	15				7	73	female	NA	NA	NA	NA	No	NA	Yes	No	NA	NA	No	No	NA	Yes	No	NA	NA	NA	NA	NA	74	NA	NA	NA	NA	NA	NA	NA	NA	NA	other	31	none	No	No	NA	NA	No	NA	NA
1	15				8	74	male	NA	NA	NA	NA	No	NA	Yes	Yes	NA	NA	No	No	NA	No	No	NA	NA	NA	NA	NA	76	NA	NA	NA	NA	NA	NA	NA	NA	NA	none	NA	none	No	No	NA	NA	No	NA	NA
1	15				9	79	male	NA	NA	NA	NA	No	NA	Yes	Yes	NA	NA	No	No	NA	No	NA	NA	NA	NA	NA	NA	63	NA	NA	NA	NA	NA	NA	NA	NA	NA	Carvedilol	24	none	No	No	NA	NA	No	NA	NA
1	15				10	69	male	NA	NA	NA	NA	No	NA	Yes	No	NA	NA	Yes	No	NA	No	NA	NA	NA	NA	NA	NA	44	NA	NA	NA	NA	NA	NA	NA	NA	NA	Bisoprolol	32	Amlodipin	No	NA	NA	NA	No	NA	NA
1	15				11	75	male	NA	NA	NA	NA	Yes	NA	Yes	Yes	NA	NA	No	No	NA	Yes	Yes	NA	NA	NA	NA	NA	64	NA	NA	NA	NA	NA	NA	NA	NA	NA	none	NA	other	No	No	NA	NA	Yes	NA	NA
1	15				12	66	female	NA	NA	NA	NA	No	NA	Yes	No	NA	NA	No	No	NA	No	Yes	3	NA	2	NA	NA	62	NA	NA	NA	NA	NA	NA	NA	NA	NA	none	NA	Amlodipin	No	NA	NA	NA	Yes	NA	NA
1	15				13	65	female	NA	NA	NA	NA	No	NA	Yes	No	NA	NA	Yes	Yes	NA	No	No	NA	NA	NA	NA	NA	81	NA	NA	NA	NA	NA	NA	NA	NA	NA	none	NA	none	No	No	NA	NA	No	NA	NA
1	15				14	69	female	NA	NA	NA	NA	No	NA	Yes	No	NA	NA	No	No	NA	No	No	NA	NA	NA	NA	NA	59	NA	NA	NA	NA	NA	NA	NA	NA	NA	Bisoprolol	19	none	No	No	NA	NA	No	NA	NA
1	15				15	72	male	NA	NA	NA	NA	No	NA	Yes	No	NA	NA	Yes	No	NA	No	NA	NA	NA	NA	NA	NA	56	NA	NA	NA	NA	NA	NA	NA	NA	NA	none	NA	none	No	No	NA	NA	No	NA	NA
1	15				16	79	male	NA	NA	NA	NA	Yes	NA	Yes	Yes	NA	NA	Yes	No	NA	No	NA	NA	NA	NA	NA	NA	62	NA	NA	NA	NA	NA	NA	NA	NA	NA	other	33	none	NA	NA	NA	NA	NA	NA	NA
1	15				17	33	male	NA	NA	NA	NA	No	NA	Yes	No	NA	NA	Yes	No	NA	No	NA	NA	NA	NA	NA	NA	69	NA	NA	NA	NA	NA	NA	NA	NA	NA	none	NA	none	No	No	NA	NA	No	NA	NA
1	51				1	76	male	NA	NA	NA	NA	No	NA	Yes	No	NA	NA	Yes	No	NA	No	No	NA	NA	0	NA	NA	65	NA	NA	NA	NA	NA	NA	NA	NA	NA	none	NA	none	No	No	NA	NA	No	NA	NA
1	51				2	58	female	NA	NA	NA	NA	No	NA	No	No	NA	NA	Yes	No	NA	No	No	NA	NA	0	NA	NA	72	NA	NA	NA	NA	NA	NA	NA	NA	NA	none	NA	none	Yes	No	NA	NA	No	NA	NA
1	51				3	59	female	NA	NA	NA	NA	No	NA	No	No	NA	NA	Yes	No	NA	No	No	NA	NA	0	NA	NA	50	NA	NA	NA	NA	NA	NA	NA	NA	NA	Bisoprolol	19	none	No	No	NA	NA	No	NA	NA
1	51				4	68	female	NA	NA	NA	NA	No	NA	Yes	No	NA	NA	Yes	No	NA	No	No	NA	NA	0	NA	NA	86	NA	NA	NA	NA	NA	NA	NA	NA	NA	Metoprolol	31	none	No	No	NA	NA	No	NA	NA
1	51				5	56	female	NA	NA	NA	NA	No	NA	No	No	NA	NA	Yes	No	NA	No	No	NA	NA	0	NA	NA	70	NA	NA	NA	NA	NA	NA	NA	NA	NA	none	NA	none	No	No	NA	NA	No	NA	NA
1	51				6	65	female	NA	NA	NA	NA	No	NA	Yes	No	NA	NA	Yes	No	NA	No	No	NA	NA	0	NA	NA	61	NA	NA	NA	NA	NA	NA	NA	NA	NA	Nebivolol	32	none	No	No	NA	NA	No	NA	NA
1	51				7	55	male	NA	NA	NA	NA	NA	NA	No	Yes	NA	NA	Yes	NA	NA	NA	Yes	1	NA	1	NA	NA	58	NA	NA	NA	NA	NA	NA	NA	NA	NA	none	NA	none	No	No	NA	NA	Yes	NA	NA
1	51				8	63	female	NA	NA	NA	NA	No	NA	Yes	No	NA	NA	Yes	No	NA	No	Yes	1	NA	1	NA	NA	51	NA	NA	NA	NA	NA	NA	NA	NA	NA	Nebivolol	32	Amlodipin	No	No	NA	NA	No	NA	NA
1	51				9	50	male	NA	NA	NA	NA	No	NA	No	No	NA	NA	Yes	No	NA	No	No	NA	NA	0	NA	NA	77	NA	NA	NA	NA	NA	NA	NA	NA	NA	Bisoprolol	32	none	No	No	NA	NA	Yes	NA	NA
1	51				10	69	female	NA	NA	NA	NA	No	NA	Yes	No	NA	NA	Yes	No	NA	No	No	NA	NA	0	NA	NA	67	NA	NA	NA	NA	NA	NA	NA	NA	NA	Bisoprolol	32	none	No	No	NA	NA	No	NA	NA
1	51				11	61	male	NA	NA	NA	NA	Yes	NA	Yes	Yes	NA	NA	NA	No	NA	No	No	NA	NA	0	NA	NA	79	NA	NA	NA	NA	NA	NA	NA	NA	NA	Carvedilol	24	none	No	No	NA	NA	No	NA	NA
1	51				12	58	male	NA	NA	NA	NA	No	NA	No	No	NA	NA	Yes	No	NA	No	No	NA	NA	0	NA	NA	55	NA	NA	NA	NA	NA	NA	NA	NA	NA	Bisoprolol	32	none	No	No	NA	NA	No	NA	NA
1	51				13	75	male	NA	NA	NA	NA	No	NA	Yes	No	NA	NA	Yes	No	NA	No	No	NA	NA	0	NA	NA	61	NA	NA	NA	NA	NA	NA	NA	NA	NA	Nebivolol	19	none	No	No	NA	NA	No	NA	NA
1	51				14	82	female	NA	NA	NA	NA	No	NA	Yes	Yes	NA	NA	NA	No	NA	Yes	Yes	3	NA	2	NA	NA	79	NA	NA	NA	NA	NA	NA	NA	NA	NA	Bisoprolol	32	none	No	Yes	NA	NA	No	NA	NA
1	51				15	57	male	NA	NA	NA	NA	No	NA	No	No	NA	NA	Yes	No	NA	No	No	NA	NA	0	NA	NA	63	NA	NA	NA	NA	NA	NA	NA	NA	NA	Metoprolol	31	none	No	No	NA	NA	No	NA	NA
1	51				16	63	male	NA	NA	NA	NA	No	NA	Yes	Yes	NA	NA	Yes	No	NA	No	No	NA	NA	0	NA	NA	64	NA	NA	NA	NA	NA	NA	NA	NA	NA	Carvedilol	33	Amlodipin	No	No	NA	NA	No	NA	NA
1	52				1	61	male	NA	NA	NA	NA	No	NA	Yes	No	NA	NA	Yes	No	NA	No	No	NA	NA	0	NA	NA	54	NA	NA	NA	NA	NA	NA	NA	NA	NA	none	NA	Verapamil	No	No	NA	NA	No	NA	NA
1	52				2	60	male	NA	NA	NA	NA	No	NA	Yes	Yes	NA	NA	Yes	No	NA	No	Yes	1	NA	0	NA	NA	50	NA	NA	NA	NA	NA	NA	NA	NA	NA	Metoprolol	31	Amlodipin	No	No	NA	NA	No	NA	NA
1	52				3	84	female	NA	NA	NA	NA	No	NA	Yes	No	NA	NA	Yes	Yes	NA	No	Yes	3	NA	1	NA	NA	70	NA	NA	NA	NA	NA	NA	NA	NA	NA	none	NA	none	No	Yes	NA	NA	No	NA	NA
1	52				4	80	male	NA	NA	NA	NA	No	NA	No	No	NA	NA	Yes	Yes	NA	No	Yes	4	NA	2	NA	NA	72	NA	NA	NA	NA	NA	NA	NA	NA	NA	none	NA	none	No	Yes	NA	NA	NA	NA	NA
1	52				5	62	male	NA	NA	NA	NA	No	NA	Yes	No	NA	NA	Yes	Yes	NA	No	No	NA	NA	0	NA	NA	60	NA	NA	NA	NA	NA	NA	NA	NA	NA	Carvedilol	33	none	No	No	NA	NA	No	NA	NA
1	52				6	76	male	NA	NA	NA	NA	Yes	NA	Yes	No	NA	NA	Yes	No	NA	No	Yes	1	NA	1	NA	NA	65	NA	NA	NA	NA	NA	NA	NA	NA	NA	none	NA	none	No	Yes	NA	NA	NA	NA	NA
1	52				7	53	male	NA	NA	NA	NA	No	NA	Yes	No	NA	NA	Yes	Yes	NA	No	Yes	1	NA	1	NA	NA	58	NA	NA	NA	NA	NA	NA	NA	NA	NA	Nebivolol	32	none	No	No	NA	NA	No	NA	NA
1	52				8	59	female	NA	NA	NA	NA	No	NA	Yes	No	NA	NA	Yes	No	NA	No	Yes	1	NA	1	NA	NA	64	NA	NA	NA	NA	NA	NA	NA	NA	NA	Nebivolol	32	none	No	No	NA	NA	No	NA	NA
1	52				9	70	male	NA	NA	NA	NA	No	NA	No	No	NA	NA	Yes	No	NA	No	Yes	1	NA	0	NA	NA	50	NA	NA	NA	NA	NA	NA	NA	NA	NA	Metoprolol	31	none	No	No	NA	NA	No	NA	NA
1	52				10	73	male	NA	NA	NA	NA	No	NA	No	Yes	NA	NA	Yes	No	NA	No	No	NA	NA	0	NA	NA	60	NA	NA	NA	NA	NA	NA	NA	NA	NA	Metoprolol	31	none	No	No	NA	NA	No	NA	NA
1	6				1	67	male	NA	NA	NA	NA	No	NA	Yes	No	NA	NA	No	No	NA	Yes	No	NA	NA	0	NA	NA	60	NA	NA	NA	NA	NA	NA	NA	NA	NA	Carvedilol	24	none	No	No	NA	NA	No	NA	NA
1	6				2	67	male	NA	NA	NA	NA	No	NA	Yes	Yes	NA	NA	No	No	NA	No	Yes	1	NA	1	NA	NA	71	NA	NA	NA	NA	NA	NA	NA	NA	NA	Metoprolol	8	none	No	No	NA	NA	Yes	NA	NA
1	6				3	81	female	NA	NA	NA	NA	No	NA	Yes	No	NA	NA	Yes	No	NA	No	No	NA	NA	0	NA	NA	62	NA	NA	NA	NA	NA	NA	NA	NA	NA	Bisoprolol	19	none	No	No	NA	NA	Yes	NA	NA
1	6				4	80	female	NA	NA	NA	NA	No	NA	Yes	No	NA	NA	Yes	No	NA	No	Yes	1	NA	1	NA	NA	54	NA	NA	NA	NA	NA	NA	NA	NA	NA	Bisoprolol	32	other	No	Yes	NA	NA	No	NA	NA
1	6				5	78	male	NA	NA	NA	NA	No	NA	Yes	Yes	NA	NA	Yes	Yes	NA	No	No	NA	NA	0	NA	NA	63	NA	NA	NA	NA	NA	NA	NA	NA	NA	Bisoprolol	19	none	No	No	NA	NA	Yes	NA	NA
1	6				6	67	male	NA	NA	NA	NA	No	NA	No	No	NA	NA	Yes	No	NA	No	No	NA	NA	0	NA	NA	60	NA	NA	NA	NA	NA	NA	NA	NA	NA	Metoprolol	31	none	No	No	NA	NA	Yes	NA	NA
1	6				7	77	male	NA	NA	NA	NA	Yes	NA	Yes	No	NA	NA	Yes	No	NA	No	Yes	1	NA	1	NA	NA	55	NA	NA	NA	NA	NA	NA	NA	NA	NA	Carvedilol	24	none	No	Yes	NA	NA	Yes	NA	NA
1	6				8	66	male	NA	NA	NA	NA	Yes	NA	Yes	Yes	NA	NA	Yes	No	NA	No	No	NA	NA	0	NA	NA	68	NA	NA	NA	NA	NA	NA	NA	NA	NA	Metoprolol	31	none	No	No	NA	NA	No	NA	NA
1	6				9	63	male	NA	NA	NA	NA	No	NA	Yes	No	NA	NA	Yes	No	NA	No	Yes	1	NA	1	NA	NA	61	NA	NA	NA	NA	NA	NA	NA	NA	NA	Bisoprolol	32	none	No	No	NA	NA	Yes	NA	NA
1	6				10	39	male	NA	NA	NA	NA	No	NA	Yes	Yes	NA	NA	Yes	No	NA	No	No	NA	NA	0	NA	NA	55	NA	NA	NA	NA	NA	NA	NA	NA	NA	none	NA	Verapamil	No	No	NA	NA	No	NA	NA
1	6				11	70	male	NA	NA	NA	NA	No	NA	No	No	NA	NA	Yes	No	NA	No	No	NA	NA	0	NA	NA	56	NA	NA	NA	NA	NA	NA	NA	NA	NA	Bisoprolol	19	none	No	No	NA	NA	No	NA	NA
1	6				12	76	male	NA	NA	NA	NA	No	NA	Yes	Yes	NA	NA	Yes	No	NA	Yes	Yes	1	NA	1	NA	NA	75	NA	NA	NA	NA	NA	NA	NA	NA	NA	Metoprolol	31	Amlodipin	No	Yes	NA	NA	No	NA	NA
1	6				13	52	male	NA	NA	NA	NA	No	NA	Yes	No	NA	NA	Yes	No	NA	No	Yes	1	NA	1	NA	NA	60	NA	NA	NA	NA	NA	NA	NA	NA	NA	Metoprolol	31	none	No	No	NA	NA	No	NA	NA
1	6				14	65	male	NA	NA	NA	NA	No	NA	Yes	No	NA	NA	Yes	Yes	NA	No	No	NA	NA	0	NA	NA	58	NA	NA	NA	NA	NA	NA	NA	NA	NA	Metoprolol	32	none	No	No	NA	NA	Yes	NA	NA
1	6				15	80	male	NA	NA	NA	NA	No	NA	Yes	No	NA	NA	Yes	No	NA	Yes	Yes	1	NA	1	NA	NA	75	NA	NA	NA	NA	NA	NA	NA	NA	NA	Bisoprolol	6	other	No	Yes	NA	NA	Yes	NA	NA
1	6				16	69	female	NA	NA	NA	NA	No	NA	No	No	NA	NA	Yes	Yes	NA	Yes	No	NA	NA	0	NA	NA	77	NA	NA	NA	NA	NA	NA	NA	NA	NA	none	NA	none	No	No	NA	NA	No	NA	NA
1	6				17	80	male	NA	NA	NA	NA	No	NA	Yes	Yes	NA	NA	Yes	No	NA	Yes	Yes	1	NA	1	NA	NA	74	NA	NA	NA	NA	NA	NA	NA	NA	NA	Metoprolol	8	none	No	Yes	NA	NA	No	NA	NA
1	6				18	64	male	NA	NA	NA	NA	No	NA	Yes	Yes	NA	NA	No	No	NA	No	Yes	1	NA	1	NA	NA	57	NA	NA	NA	NA	NA	NA	NA	NA	NA	Carvedilol	24	Amlodipin	No	No	NA	NA	Yes	NA	NA
1	6				19	68	female	NA	NA	NA	NA	No	NA	Yes	No	NA	NA	Yes	No	NA	No	No	NA	NA	0	NA	NA	57	NA	NA	NA	NA	NA	NA	NA	NA	NA	Nebivolol	19	none	No	No	NA	NA	No	NA	NA
1	6				20	69	male	NA	NA	NA	NA	No	NA	No	No	NA	NA	No	No	NA	Yes	Yes	1	NA	1	NA	NA	62	NA	NA	NA	NA	NA	NA	NA	NA	NA	Metoprolol	31	none	No	No	NA	NA	Yes	NA	NA
1	62				1	76	male	NA	NA	NA	NA	No	NA	Yes	No	NA	NA	Yes	Yes	NA	No	Yes	NA	NA	2	NA	NA	61	NA	NA	NA	NA	NA	NA	NA	NA	NA	none	NA	none	Yes	No	NA	NA	No	NA	NA
1	62				2	67	male	NA	NA	NA	NA	No	NA	Yes	Yes	NA	NA	Yes	No	NA	No	NA	NA	NA	NA	NA	NA	64	NA	NA	NA	NA	NA	NA	NA	NA	NA	Metoprolol	31	none	No	No	NA	NA	No	NA	NA
1	62				3	70	female	NA	NA	NA	NA	No	NA	Yes	Yes	NA	NA	Yes	No	NA	No	NA	NA	NA	NA	NA	NA	57	NA	NA	NA	NA	NA	NA	NA	NA	NA	Metoprolol	31	none	No	No	NA	NA	No	NA	NA
1	62				4	57	male	NA	NA	NA	NA	No	NA	Yes	Yes	NA	NA	No	No	NA	No	Yes	NA	NA	2	NA	NA	68	NA	NA	NA	NA	NA	NA	NA	NA	NA	none	NA	none	No	No	NA	NA	No	NA	NA
1	62				5	75	female	NA	NA	NA	NA	No	NA	Yes	No	NA	NA	Yes	No	NA	No	Yes	NA	NA	2	NA	NA	74	NA	NA	NA	NA	NA	NA	NA	NA	NA	Metoprolol	31	none	No	No	NA	NA	No	NA	NA
1	62				6	71	male	NA	NA	NA	NA	No	NA	Yes	Yes	NA	NA	Yes	No	NA	No	NA	NA	NA	NA	NA	NA	97	NA	NA	NA	NA	NA	NA	NA	NA	NA	none	NA	none	No	No	NA	NA	No	NA	NA
1	62				7	79	male	NA	NA	NA	NA	No	NA	Yes	Yes	NA	NA	Yes	Yes	NA	No	Yes	3	NA	2	NA	NA	65	NA	NA	NA	NA	NA	NA	NA	NA	NA	Carvedilol	10	none	No	Yes	NA	NA	No	NA	NA
1	62				8	54	male	NA	NA	NA	NA	No	NA	Yes	No	NA	NA	Yes	No	NA	No	No	NA	NA	NA	NA	NA	67	NA	NA	NA	NA	NA	NA	NA	NA	NA	Nebivolol	19	none	No	No	NA	NA	No	NA	NA
1	62				9	71	male	NA	NA	NA	NA	No	NA	Yes	Yes	NA	NA	Yes	No	NA	No	NA	NA	NA	NA	NA	NA	57	NA	NA	NA	NA	NA	NA	NA	NA	NA	Carvedilol	20	Amlodipin	No	No	NA	NA	No	NA	NA
1	62				10	84	female	NA	NA	NA	NA	No	NA	Yes	Yes	NA	NA	Yes	No	NA	No	NA	NA	NA	NA	NA	NA	84	NA	NA	NA	NA	NA	NA	NA	NA	NA	Nebivolol	32	none	No	No	NA	NA	No	NA	NA
1	64				1	86	male	NA	NA	NA	NA	No	NA	Yes	Yes	NA	NA	No	No	NA	No	No	NA	NA	0	NA	NA	68	NA	NA	NA	NA	NA	NA	NA	NA	NA	other	NA	none	No	No	NA	NA	Yes	NA	NA
1	64				2	64	male	NA	NA	NA	NA	No	NA	Yes	No	NA	NA	Yes	No	NA	No	No	NA	NA	0	NA	NA	53	NA	NA	NA	NA	NA	NA	NA	NA	NA	Metoprolol	31	none	No	No	NA	NA	Yes	NA	NA
1	64				3	59	male	NA	NA	NA	NA	Yes	NA	Yes	Yes	NA	NA	Yes	Yes	NA	No	No	NA	NA	0	NA	NA	69	NA	NA	NA	NA	NA	NA	NA	NA	NA	Nebivolol	32	Amlodipin	No	No	NA	NA	Yes	NA	NA
1	64				4	68	male	NA	NA	NA	NA	No	NA	Yes	Yes	NA	NA	No	No	NA	No	Yes	1	NA	1	NA	NA	53	NA	NA	NA	NA	NA	NA	NA	NA	NA	none	NA	none	No	No	NA	NA	Yes	NA	NA
1	64				5	76	male	NA	NA	NA	NA	No	NA	Yes	Yes	NA	NA	Yes	No	NA	No	Yes	1	NA	1	NA	NA	72	NA	NA	NA	NA	NA	NA	NA	NA	NA	Nebivolol	32	Amlodipin	No	No	NA	NA	Yes	NA	NA
1	64				6	48	male	NA	NA	NA	NA	No	NA	Yes	No	NA	NA	Yes	No	NA	No	No	NA	NA	0	NA	NA	54	NA	NA	NA	NA	NA	NA	NA	NA	NA	Bisoprolol	6	none	No	No	NA	NA	No	NA	NA
1	64				7	62	male	NA	NA	NA	NA	No	NA	Yes	Yes	NA	NA	Yes	No	NA	No	No	NA	NA	0	NA	NA	84	NA	NA	NA	NA	NA	NA	NA	NA	NA	Nebivolol	19	none	No	No	NA	NA	Yes	NA	NA
1	64				8	77	male	NA	NA	NA	NA	No	NA	Yes	No	NA	NA	Yes	Yes	NA	No	No	NA	NA	0	NA	NA	72	NA	NA	NA	NA	NA	NA	NA	NA	NA	Bisoprolol	32	none	No	No	NA	NA	Yes	NA	NA
1	64				9	66	male	NA	NA	NA	NA	No	NA	Yes	Yes	NA	NA	Yes	No	NA	No	Yes	1	NA	1	NA	NA	102	NA	NA	NA	NA	NA	NA	NA	NA	NA	Nebivolol	32	none	No	No	NA	NA	Yes	NA	NA
1	64				10	60	female	NA	NA	NA	NA	No	NA	Yes	No	NA	NA	Yes	No	NA	No	No	NA	NA	0	NA	NA	51	NA	NA	NA	NA	NA	NA	NA	NA	NA	Metoprolol	24	none	No	No	NA	NA	Yes	NA	NA
1	64				11	67	male	NA	NA	NA	NA	No	NA	Yes	Yes	NA	NA	Yes	No	NA	No	No	NA	NA	0	NA	NA	71	NA	NA	NA	NA	NA	NA	NA	NA	NA	Metoprolol	42	none	No	No	NA	NA	Yes	NA	NA
1	64				12	65	male	NA	NA	NA	NA	Yes	NA	Yes	Yes	NA	NA	Yes	No	NA	No	No	NA	NA	0	NA	NA	63	NA	NA	NA	NA	NA	NA	NA	NA	NA	Bisoprolol	6	none	No	No	NA	NA	Yes	NA	NA
1	64				13	91	female	NA	NA	NA	NA	No	NA	Yes	No	NA	NA	No	Yes	NA	No	No	NA	NA	0	NA	NA	71	NA	NA	NA	NA	NA	NA	NA	NA	NA	none	NA	none	No	No	NA	NA	Yes	NA	NA
1	64				14	56	female	NA	NA	NA	NA	No	NA	Yes	Yes	NA	NA	Yes	No	NA	No	No	NA	NA	0	NA	NA	69	NA	NA	NA	NA	NA	NA	NA	NA	NA	Metoprolol	31	none	No	No	NA	NA	Yes	NA	NA
1	64				15	82	female	NA	NA	NA	NA	No	NA	Yes	No	NA	NA	No	No	NA	No	No	NA	NA	0	NA	NA	65	NA	NA	NA	NA	NA	NA	NA	NA	NA	Nebivolol	24	none	No	Yes	NA	NA	No	NA	NA
1	64				16	73	male	NA	NA	NA	NA	No	NA	Yes	No	NA	NA	Yes	No	NA	No	Yes	2	NA	2	NA	NA	73	NA	NA	NA	NA	NA	NA	NA	NA	NA	none	NA	none	No	No	NA	NA	Yes	NA	NA
1	64				17	77	male	NA	NA	NA	NA	No	NA	Yes	Yes	NA	NA	Yes	No	NA	No	No	NA	NA	0	NA	NA	60	NA	NA	NA	NA	NA	NA	NA	NA	NA	Nebivolol	32	none	No	Yes	NA	NA	Yes	NA	NA
1	64				18	72	male	NA	NA	NA	NA	No	NA	Yes	Yes	NA	NA	No	No	NA	Yes	No	NA	NA	0	NA	NA	61	NA	NA	NA	NA	NA	NA	NA	NA	NA	Metoprolol	31	none	No	No	NA	NA	Yes	NA	NA
[truncated: 300 more rows]
